# Supplementary material for: Genetic and functional characterization of disease associations explains comorbidity
Source: Sci Rep. 2017 Jul 24;7:6207. doi: 10.1038/s41598-017-04939-4 (PMC5524755; doi:10.1038/s41598-017-04939-4)
Supplement: Supplementary file 2 — Table S1 [file 41598_2017_4939_MOESM2_ESM.xls]

## Sheet: Table S1
Disease ID	Disease name	Number of genes in DGN1	Number of genes in exploratory set	Number of genes in validation set
mesh:D011471	Prostatic Neoplasms	350	608	1065
mesh:D001943	Breast Neoplasms	276	556	1273
mesh:D003110	Colonic Neoplasms	146	454	449
mesh:D013274	Stomach Neoplasms	118	436	632
mesh:D008175	Lung Neoplasms	93	443	672
mesh:D012559	Schizophrenia	86	385	553
mesh:D015179	Colorectal Neoplasms	84	411	720
mesh:D008106	Liver Cirrhosis, Experimental	74	422	110
mesh:D009369	Neoplasms	64	265	1169
mesh:D003924	Diabetes Mellitus, Type 2	56	288	363
mesh:D012871	Skin Diseases	54	304	84
mesh:D020261	Arsenic Poisoning	51	340	59
mesh:D009765	Obesity	51	127	247
mesh:D006973	Hypertension	48	267	423
mesh:D001249	Asthma	47	335	308
mesh:D012174	Retinitis Pigmentosa	46	120	81
mesh:D006528	Carcinoma, Hepatocellular	42	334	595
mesh:D001172	Arthritis, Rheumatoid	41	263	462
mesh:D038901	Mental Retardation, X-Linked	40	269	73
mesh:D003528	Carcinoma, Adenoid Cystic	40	160	66
mesh:D009364	Neoplasm Recurrence, Local	40	216	62
mesh:D012468	Salivary Gland Neoplasms	40	160	48
mesh:D003424	Crohn Disease	38	172	187
mesh:D002289	Carcinoma, Non-Small-Cell Lung	36	298	112
mesh:D010190	Pancreatic Neoplasms	35	272	371
mesh:D000544	Alzheimer Disease	35	361	466
mesh:D008545	Melanoma	33	162	592
mesh:D005909	Glioblastoma	33	356	228
mesh:D010300	Parkinson Disease	32	243	196
mesh:D004938	Esophageal Neoplasms	32	322	199
mesh:D001749	Urinary Bladder Neoplasms	30	279	251
mesh:D001321	Autistic Disorder	30	157	255
mesh:D008180	Systemic lupus erythematosus	30	185	288
mesh:D010051	Ovarian Neoplasms	29	369	477
mesh:D008654	Mesothelioma	29	219	84
mesh:D054198	Leukemia, Lymphocytic, Acute, L1	28	161	193
mesh:D002311	Cardiomyopathy, Dilated	27	235	95
mesh:D015658	HIV Infections	27	151	138
mesh:D008527	Medulloblastoma	27	168	109
mesh:D002318	Cardiovascular Diseases	26	387	301
mesh:D008661	Metabolism, Inborn Errors	26	95	18
mesh:D015451	Leukemia, B-cell, Chronic	25	191	162
mesh:D011618	Psychotic Disorders	25	231	33
mesh:D011565	Psoriasis	25	137	165
mesh:D002294	Carcinoma, Squamous Cell	25	303	588
mesh:D009203	Myocardial Infarction	24	276	289
mesh:D020754	Spinocerebellar Ataxias	24	172	35
mesh:D015470	Leukemia, Myelocytic, Acute	22	313	300
mesh:D013851	Leanness	21	77	12
mesh:D008288	Malaria	21	239	44
mesh:D012878	Skin Neoplasms	20	235	97
mesh:D002292	Carcinoma, Renal Cell	19	149	265
mesh:D007938	Leukemia	19	259	370
mesh:D011658	Pulmonary Fibrosis	19	290	77
mesh:D003093	Colitis, Ulcerative	19	157	195
mesh:D003324	Coronary Arteriosclerosis	18	176	301
mesh:D008607	Mental Retardation	18	256	116
mesh:D008113	Liver Neoplasms	18	334	173
omim:145500	Hypertension, essential	18	98	19
mesh:D010024	Osteoporosis	17	211	102
mesh:D007888	Leigh Disease	17	84	26
mesh:D052776	Female Urogenital Diseases	17	185	21
mesh:D000690	Amyotrophic Lateral Sclerosis	16	167	107
mesh:D003327	Coronary heart disease	16	80	183
mesh:D000230	Adenocarcinoma	16	268	600
mesh:D007674	Kidney Diseases	15	146	114
mesh:D009914	Oral Submucous Fibrosis	15	321	20
mesh:D015212	Inflammatory Bowel Diseases	15	32	162
mesh:D020734	Parkinsonian Disorders	15	217	28
mesh:D008107	Liver Diseases	15	122	135
mesh:D015427	Reperfusion Injuries	15	399	62
mesh:D006938	Hyperlipoproteinemia Type II	15	81	26
mesh:D006333	Heart Failure	15	344	88
mesh:D020788	Bardet-Biedl Syndrome	15	52	21
mesh:D004827	Epilepsy	15	160	81
mesh:D002282	Adenocarcinoma, Bronchiolo-Alveolar	14	276	6
mesh:D020521	Cerebrovascular Accident	13	165	143
mesh:D000236	Adenoma	13	193	190
mesh:D008103	Liver Cirrhosis	13	286	122
mesh:D002446	Celiac Disease	13	62	96
mesh:D015663	Osteoporosis, Postmenopausal	13	195	41
mesh:D020246	Venous Thrombosis	13	188	58
mesh:D006331	Heart Diseases	13	210	74
mesh:D009103	Multiple Sclerosis	13	119	262
mesh:D006967	Hypersensitivity	12	58	46
mesh:D008064	Lipidoses	12	218	15
mesh:D010009	Osteochondrodysplasias	12	233	26
mesh:D016889	Endometrial Neoplasms	12	209	189
mesh:D018901	Peroxisomal Disorders	12	39	5
mesh:D009447	Neuroblastoma	12	241	82
mesh:D004362	Drug Toxicity	11	263	52
mesh:D002312	Hypertrophic Cardiomyopathy	11	192	67
mesh:D003920	Diabetes Mellitus	11	86	169
mesh:D006258	Head and Neck Neoplasms	11	273	103
mesh:D007006	Hypogonadism	11	105	30
mesh:D014376	Tuberculosis	11	159	92
mesh:D008228	Lymphoma, Low-Grade	11	460	99
mesh:D010003	Osteoarthritis	11	187	146
mesh:D006432	Hemochromatosis	11	101	43
mesh:D003866	Depressive Disorder	11	260	55
mesh:D009362	Neoplasm Metastasis	11	193	512
mesh:D015473	Leukemia, Promyelocytic, Acute	11	252	42
mesh:D009837	Oligodendroglioma	10	181	31
mesh:D003638	Deafness	10	167	36
mesh:D011225	Pre-Eclampsia	10	79	146
mesh:D009436	Neural Tube Defects	10	97	35
mesh:D007249	Inflammation	10	100	416
mesh:D015211	Zellweger Syndrome	10	34	15
omim:252010	Mitochondrial complex I deficiency	10	85	19
mesh:D012162	Retinal Degeneration	10	109	35
mesh:D009373	Neoplasms, Germ Cell and Embryonal	10	201	33
mesh:D016511	Severe Combined Immunodeficiency	10	26	20
mesh:D001254	Astrocytoma	10	181	76
mesh:D016142	Holoprosencephaly	10	30	22
mesh:D002386	Cataract	10	55	35
mesh:D009101	Multiple Myeloma	10	200	180
mesh:D001169	Arthritis, Experimental	10	208	20
mesh:D006548	Hernia, Diaphragmatic	9	126	52
mesh:D001289	Attention Deficit Disorder with Hyperactivity	9	139	51
mesh:D007248	Infertility, Male	9	123	57
mesh:D008881	Migraine Disorders	9	125	35
mesh:D003876	Dermatitis, Atopic	9	344	151
mesh:D020391	Muscular Dystrophy, Facioscapulohumeral	9	137	16
mesh:D024821	Metabolic Syndrome X	9	153	61
mesh:D007333	Insulin Resistance	9	186	120
mesh:D008268	Macular Degeneration	9	99	62
mesh:D009472	Neuronal Ceroid-Lipofuscinosis	9	233	11
mesh:D012516	Osteosarcoma	9	289	138
mesh:D006969	Hypersensitivity, Immediate	8	109	37
omim:600669	Epilepsy, idiopathic generalized, susceptibility to, 1	8	75	1
mesh:D000592	Amino Acid Metabolism, Inborn Errors	8	320	10
mesh:D005910	Glioma	8	247	326
mesh:D005199	Fanconi Anemia	8	60	39
mesh:D008325	Mammary Neoplasms, Experimental	8	128	24
mesh:D050197	Atherosclerosis	8	226	250
mesh:D008171	Lung Diseases	8	174	76
mesh:D002972	Cleft Palate	8	265	70
mesh:D001714	Bipolar Disorder	8	125	136
mesh:D006627	Hirschsprung Disease	8	50	22
mesh:D004314	Down Syndrome	8	248	127
mesh:D014983	Xeroderma Pigmentosum	7	280	14
mesh:D007153	Immunologic Deficiency Syndromes	7	270	19
mesh:D022861	Hermanski-Pudlak Syndrome	7	46	10
mesh:D000437	Alcoholism	7	107	82
mesh:D012148	Restless Legs Syndrome	7	204	16
mesh:D009202	Cardiomyopathies	7	120	98
mesh:D011546	Pseudohypoaldosteronism	7	127	12
mesh:D005922	Glomerulonephritis, IGA	7	100	67
mesh:D001008	Anxiety Disorders	7	58	29
mesh:D029242	Optic Atrophy, Hereditary, Leber	7	68	18
omim:607948	Mycobacterium tuberculosis, susceptibility to	7	141	11
mesh:D013964	Thyroid Neoplasms	7	165	187
mesh:D012130	Respiratory Hypersensitivity	7	131	32
mesh:D004832	Epilepsy, Absence	7	45	18
mesh:D006130	Growth Disorders	7	88	33
mesh:D002779	Cholestasis	7	113	23
omim:603075	Macular degeneration, age-related, 1	7	67	3
mesh:D029503	Anemia, Diamond-Blackfan	7	546	15
mesh:D012221	Rhinitis, Allergic, Perennial	7	18	12
mesh:D007918	Leprosy	7	168	17
mesh:D008831	Microcephaly	7	142	32
mesh:D010673	Pheochromocytoma	7	39	27
mesh:D006111	Graves Disease	7	88	47
mesh:D012004	Rectal Neoplasms	6	210	40
mesh:D018805	Sepsis	6	293	80
mesh:D002583	Cervical Neoplasm	6	188	66
mesh:D003123	Colorectal Neoplasms, Hereditary Nonpolyposis	6	356	27
mesh:D009784	Occupational Diseases	6	184	22
mesh:D016649	Primary Ovarian Insufficiency	6	454	53
mesh:D008223	Lymphoma	6	276	224
mesh:D016135	Spinal Dysraphism	6	121	30
mesh:D019636	Neurodegenerative Diseases	6	306	76
mesh:D007037	Hypothyroidism	6	161	27
mesh:D002280	Carcinoma, Basal Cell	6	129	68
mesh:D001259	Ataxia	6	59	28
mesh:D005923	Glomerulosclerosis, Focal Segmental	6	98	25
mesh:D006526	Hepatitis C	6	171	144
mesh:D029424	Pulmonary Disease, Chronic Obstructive	6	288	164
mesh:D008133	Long QT Syndrome	6	42	29
omim:260350	Pancreatic cancer	6	256	6
omim:209880	Central hypoventilation syndrome, congenital	6	35	7
mesh:D002607	Charcot-Marie-Tooth Disease	6	53	23
mesh:D002277	Carcinoma	6	190	975
mesh:D007105	Immune Complex Diseases	6	71	3
mesh:D005334	Fever	5	103	28
mesh:D013398	Sudden Infant Death	5	97	25
mesh:D000743	Anemia, Hemolytic	5	83	21
mesh:D000740	Anemia	5	59	59
omim:604233	Epilepsy, generalized, with febrile seizures plus, type 1	5	56	5
mesh:D016108	Epidermolysis Bullosa Dystrophica	5	236	3
mesh:D009634	Noonan Syndrome	5	321	15
mesh:D050500	Pancreatitis, Chronic	5	38	37
mesh:D009069	Movement Disorders	5	53	21
mesh:D002340	Carotid Artery Diseases	5	216	59
mesh:D008114	Liver Neoplasms, Experimental	5	175	45
mesh:D007414	Intestinal Neoplasms	5	205	16
mesh:D002971	Cleft Lip	5	266	62
mesh:D006937	Hypercholesterolemia	5	51	68
mesh:D002471	Cell Transformation, Neoplastic	5	34	48
mesh:D006330	Heart Defects, Congenital	5	98	44
mesh:D011085	Polycystic Ovary Syndrome	5	79	123
mesh:D003704	Dementia	5	185	86
mesh:D009456	Neurofibromatosis 1	5	237	17
omim:105400	Amyotrophic lateral sclerosis 1	5	128	9
mesh:D017488	Hyperkeratosis, Epidermolytic	5	241	7
mesh:D008382	Marfan Syndrome	4	250	8
mesh:D019851	Thrombophilia	4	261	46
mesh:D018980	Williams Syndrome	4	106	16
mesh:D000686	Amyloidosis	4	155	30
mesh:D019465	Craniofacial Abnormalities	4	283	139
mesh:D000756	Anemia, Sideroblastic	4	28	11
omim:608971	Severe combined immunodeficiency, T cell-negative, B-cell/natural killer-cell positive	4	277	6
mesh:D020914	Myopathies, Structural, Congenital	4	89	4
mesh:D006943	Hyperglycemia	4	96	55
omim:275355	Squamous cell carcinoma, head and neck	4	198	7
mesh:D020191	Myoclonic Epilepsies, Progressive	4	142	6
mesh:D013967	Thyroiditis, Autoimmune	4	62	29
mesh:D019080	Cafe-au-Lait Spots	4	334	6
mesh:D016481	Helicobacter Infections	4	383	40
omim:601634	Neural tube defects, folate-sensitive	4	9	5
omim:115150	Cardiofaciocutaneous syndrome	4	137	6
mesh:D003103	Coloboma	4	27	9
mesh:D014786	Vision Disorders	4	47	9
mesh:D020294	Myasthenic Syndromes, Congenital	4	9	6
mesh:D013276	Stomach Ulcer	4	40	21
mesh:D009468	Neuromuscular Diseases	4	156	8
mesh:D009771	Obsessive-Compulsive Disorder	4	114	20
mesh:D019694	Hepatitis B, Chronic	4	207	51
mesh:D052919	Refsum Disease, Infantile	4	49	5
mesh:D003409	Congenital Hypothyroidism	4	29	12
mesh:D014594	Uterine Neoplasms	4	310	20
mesh:D019189	Iron Metabolism Disorders	4	217	5
mesh:D014802	Vitamin A Deficiency	4	49	5
mesh:D006501	Hepatic Encephalopathy	4	35	11
