# Supplementary material for: Genetic and functional characterization of disease associations explains comorbidity
Source: Sci Rep. 2017 Jul 24;7:6207. doi: 10.1038/s41598-017-04939-4 (PMC5524755; doi:10.1038/s41598-017-04939-4)
Supplement: Supplementary file 3 — Table S2 [file 41598_2017_4939_MOESM3_ESM.xls]

## Sheet: TableS2A
PAIR	PVAL	k	n	N	K	PVAL_c	PVAL_c_SIG
mesh:D000230,mesh:D015179	0.0366181	2	44	9991	69	1	FALSE
mesh:D000230,mesh:D004938	0.00010868	3	13	10022	75	0.0171714	TRUE
mesh:D000230,mesh:D008175	0.239719	1	48	9987	57	1	FALSE
mesh:D000230,mesh:D008527	0.0534889	1	11	10024	50	1	FALSE
mesh:D000230,mesh:D009369	0.0298395	2	85	9950	32	1	FALSE
mesh:D000230,mesh:D001943	0.381487	1	76	9959	63	1	FALSE
mesh:D000230,mesh:D006528	0.0134134	2	37	9998	48	1	FALSE
mesh:D000544,mesh:D050197	0.0130821	1	12	10023	11	1	FALSE
mesh:D000544,mesh:D003327	0.00358298	1	6	10029	6	0.56611	FALSE
mesh:D000544,mesh:D003424	0.00864549	1	3	10032	29	1	FALSE
mesh:D000544,mesh:D006937	0.000597907	1	1	10034	6	0.0944694	FALSE
mesh:D000544,mesh:D006973	0.0239657	1	9	10026	27	1	FALSE
mesh:D000544,mesh:D011225	0.00447805	1	3	10032	15	0.707532	FALSE
mesh:D000544,mesh:D003324	0.0142749	1	4	10031	36	1	FALSE
mesh:D000544,mesh:D006528	0.0836656	1	19	10016	46	1	FALSE
mesh:D001172,mesh:D001249	0.00137159	3	19	10016	119	0.216712	FALSE
mesh:D001172,mesh:D050197	0.0953396	1	13	10022	77	1	FALSE
mesh:D001172,mesh:D002294	0.0056311	2	19	10016	60	0.889714	FALSE
mesh:D001172,mesh:D015179	0.0338568	1	15	10020	23	1	FALSE
mesh:D001172,mesh:D003424	0.0939131	1	17	10018	58	1	FALSE
mesh:D001172,mesh:D016889	0.0186846	1	9	10026	21	1	FALSE
mesh:D001172,mesh:D005909	0.0280853	1	5	10030	57	1	FALSE
mesh:D001172,mesh:D006526	0.0529599	1	8	10027	68	1	FALSE
mesh:D001172,mesh:D007938	0.0481528	1	13	10022	38	1	FALSE
mesh:D001172,mesh:D008103	0.011923	1	2	10033	60	1	FALSE
mesh:D001172,mesh:D008107	0.0236933	1	5	10030	48	1	FALSE
mesh:D001172,mesh:D029424	0.0485019	1	7	10028	71	1	FALSE
mesh:D001172,mesh:D010003	0.0133781	1	15	10020	9	1	FALSE
mesh:D001172,mesh:D011471	0.121593	1	24	10011	54	1	FALSE
mesh:D001172,mesh:D011658	0.000678938	2	4	10031	108	0.107272	FALSE
mesh:D001172,mesh:D012130	4.13144e+06	2	2	10033	65	0.00652768	TRUE
mesh:D001172,mesh:D014376	0.00019684	2	3	10032	82	0.0311008	TRUE
mesh:D001249,mesh:D002294	0.0558328	1	7	10028	82	1	FALSE
mesh:D001249,mesh:D006969	0.0244564	1	8	10027	31	1	FALSE
mesh:D001249,mesh:D008107	0.0158515	1	4	10031	40	1	FALSE
mesh:D001249,mesh:D008180	0.0124936	1	6	10029	21	1	FALSE
mesh:D001249,mesh:D011565	0.0283655	1	6	10029	48	1	FALSE
mesh:D001249,mesh:D011658	0.0388875	1	4	10031	99	1	FALSE
mesh:D001249,mesh:D012130	0.0246706	1	5	10030	50	1	FALSE
mesh:D001249,mesh:D012871	0.00587942	1	1	10034	59	0.928949	FALSE
mesh:D001249,mesh:D014376	0.0394067	1	6	10029	67	1	FALSE
mesh:D001254,mesh:D007938	0.00774959	1	6	10029	13	1	FALSE
mesh:D050197,mesh:D003327	0.0372451	1	10	10025	38	1	FALSE
mesh:D050197,mesh:D006526	0.0229228	1	4	10031	58	1	FALSE
mesh:D050197,mesh:D006937	0.00179283	1	3	10032	6	0.283267	FALSE
mesh:D050197,mesh:D029424	0.000202369	2	4	10031	59	0.0319743	TRUE
mesh:D050197,mesh:D011658	0.00787245	1	1	10034	79	1	FALSE
mesh:D050197,mesh:D012130	0.00637768	1	1	10034	64	1	FALSE
mesh:D050197,mesh:D014376	0.0158814	1	2	10033	80	1	FALSE
mesh:D050197,mesh:D003324	0.0672301	1	12	10023	58	1	FALSE
mesh:D001749,mesh:D015179	0.113792	1	17	10018	71	1	FALSE
mesh:D001749,mesh:D009362	0.0078023	2	14	10021	97	1	FALSE
mesh:D001749,mesh:D010051	0.0965207	1	13	10022	78	1	FALSE
mesh:D001749,mesh:D001943	0.183564	1	23	10012	88	1	FALSE
mesh:D002277,mesh:D007938	0.175891	1	28	10007	69	1	FALSE
mesh:D002277,mesh:D008175	0.0529103	2	61	9974	61	1	FALSE
mesh:D002277,mesh:D011471	0.255061	1	89	9946	33	1	FALSE
mesh:D002289,mesh:D003110	0.00974246	1	2	10033	49	1	FALSE
mesh:D002289,mesh:D011471	0.0544478	1	10	10025	56	1	FALSE
mesh:D002294,mesh:D016889	0.0329867	1	16	10019	21	1	FALSE
mesh:D002294,mesh:D008103	0.0131114	1	2	10033	66	1	FALSE
mesh:D002294,mesh:D008107	0.00507411	1	3	10032	17	0.80171	FALSE
mesh:D002318,mesh:D009203	0.0713733	1	10	10025	74	1	FALSE
mesh:D002318,mesh:D020521	0.0002813	2	5	10030	54	0.0444454	TRUE
mesh:D002446,mesh:D006526	0.00179301	1	2	10033	9	0.283295	FALSE
mesh:D002446,mesh:D009103	0.000138635	2	5	10030	38	0.0219044	TRUE
mesh:D003093,mesh:D003424	0.00646417	2	15	10020	82	1	FALSE
mesh:D003093,mesh:D008175	0.00755314	1	4	10031	19	1	FALSE
mesh:D003093,mesh:D015663	0.00418118	1	2	10033	21	0.660626	FALSE
mesh:D003093,mesh:D013274	0.0109158	1	5	10030	22	1	FALSE
mesh:D003110,mesh:D011471	0.214796	1	34	10001	71	1	FALSE
mesh:D003110,mesh:D001943	0.306877	1	43	9992	85	1	FALSE
mesh:D015179,mesh:D003424	0.0142678	1	6	10029	24	1	FALSE
mesh:D015179,mesh:D003920	0.00358316	1	4	10031	9	0.566139	FALSE
mesh:D015179,mesh:D003924	0.0221127	1	8	10027	28	1	FALSE
mesh:D015179,mesh:D004938	0.0582697	1	8	10027	75	1	FALSE
mesh:D015179,mesh:D008175	0.0456734	2	34	10001	101	1	FALSE
mesh:D015179,mesh:D009362	0.285562	1	61	9974	55	1	FALSE
mesh:D015179,mesh:D009369	0.000249171	4	80	9955	39	0.0393691	TRUE
mesh:D015179,mesh:D010190	0.247393	1	24	10011	118	1	FALSE
mesh:D015179,mesh:D011225	0.015846	1	5	10030	32	1	FALSE
mesh:D015179,mesh:D011471	0.072093	2	51	9984	87	1	FALSE
mesh:D015179,mesh:D010051	0.286235	1	30	10005	112	1	FALSE
mesh:D015179,mesh:D001943	0.019546	4	84	9951	123	1	FALSE
mesh:D015179,mesh:D006528	0.0587478	2	38	9997	104	1	FALSE
mesh:D003327,mesh:D006937	0.00686087	1	3	10032	23	1	FALSE
mesh:D003327,mesh:D003324	0.0369457	1	13	10022	29	1	FALSE
mesh:D003424,mesh:D015470	0.0246706	1	5	10030	50	1	FALSE
mesh:D003424,mesh:D015663	0.00129547	1	1	10034	13	0.204684	FALSE
mesh:D003424,mesh:D011471	0.0357245	1	7	10028	52	1	FALSE
mesh:D003424,mesh:D013274	0.0119064	1	4	10031	30	1	FALSE
mesh:D003924,mesh:D006333	0.0181273	1	3	10032	61	1	FALSE
mesh:D003924,mesh:D007333	0.0878741	1	20	10015	46	1	FALSE
mesh:D003924,mesh:D011471	0.0582102	1	12	10023	50	1	FALSE
mesh:D003924,mesh:D001943	0.0656952	1	17	10018	40	1	FALSE
mesh:D016889,mesh:D008103	0.00488291	1	1	10034	49	0.7715	FALSE
mesh:D004938,mesh:D009369	0.0508016	1	18	10017	29	1	FALSE
mesh:D004938,mesh:D006528	0.0797334	1	10	10025	83	1	FALSE
mesh:D005199,mesh:D001943	0.00358351	1	3	10032	12	0.566195	FALSE
mesh:D005909,mesh:D010003	0.00388175	1	3	10032	13	0.613317	FALSE
mesh:D005909,mesh:D011471	0.107783	1	19	10016	60	1	FALSE
mesh:D005909,mesh:D011565	0.00983404	1	3	10032	33	1	FALSE
mesh:D005910,mesh:D013964	0.0760262	1	10	10025	79	1	FALSE
mesh:D005922,mesh:D008268	923616	2	2	10033	31	0.00145931	TRUE
mesh:D006526,mesh:D029424	0.00934574	1	2	10033	47	1	FALSE
mesh:D006526,mesh:D009103	0.0173212	1	5	10030	35	1	FALSE
mesh:D006526,mesh:D011658	0.00737419	1	1	10034	74	1	FALSE
mesh:D006526,mesh:D012130	0.00687593	1	1	10034	69	1	FALSE
mesh:D006526,mesh:D014376	0.00727454	1	1	10034	73	1	FALSE
mesh:D006627,mesh:D013964	0.00109616	1	1	10034	11	0.173194	FALSE
mesh:D006937,mesh:D003324	0.00179283	1	3	10032	6	0.283267	FALSE
mesh:D006969,mesh:D011565	0.00109616	1	1	10034	11	0.173194	FALSE
mesh:D006973,mesh:D007006	0.00209142	1	3	10032	7	0.330445	FALSE
mesh:D006973,mesh:D007674	0.00537205	1	3	10032	18	0.848784	FALSE
mesh:D006973,mesh:D011225	0.0241677	1	7	10028	35	1	FALSE
mesh:D006973,mesh:D024821	0.0148748	1	3	10032	50	1	FALSE
mesh:D007249,mesh:D011471	0.0666155	1	23	10012	30	1	FALSE
mesh:D007674,mesh:D024821	0.00318646	1	2	10033	16	0.50346	FALSE
mesh:D007938,mesh:D015470	0.0964869	1	29	10006	35	1	FALSE
mesh:D007938,mesh:D008175	0.100074	1	17	10018	62	1	FALSE
mesh:D008113,mesh:D008175	0.137634	1	12	10023	123	1	FALSE
mesh:D029424,mesh:D010003	0.00667663	1	1	10034	67	1	FALSE
mesh:D029424,mesh:D010024	0.0118585	1	1	10034	119	1	FALSE
mesh:D029424,mesh:D010190	0.00656322	1	3	10032	22	1	FALSE
mesh:D029424,mesh:D011658	0.0453404	1	3	10032	154	1	FALSE
mesh:D029424,mesh:D012130	0.004285	1	1	10034	43	0.67703	FALSE
mesh:D029424,mesh:D014376	0.0312813	1	6	10029	53	1	FALSE
mesh:D008175,mesh:D009369	0.399665	1	82	9953	62	1	FALSE
mesh:D008175,mesh:D013964	0.045329	1	8	10027	58	1	FALSE
mesh:D008175,mesh:D010051	0.0877371	2	26	10009	192	1	FALSE
mesh:D008175,mesh:D001943	0.0882585	3	76	9959	139	1	FALSE
mesh:D008175,mesh:D006528	0.159921	2	39	9996	184	1	FALSE
mesh:D008180,mesh:D009203	0.0280853	1	5	10030	57	1	FALSE
mesh:D008180,mesh:D020521	0.00556963	1	4	10031	14	0.880002	FALSE
mesh:D008223,mesh:D054198	0.00943296	1	5	10030	19	1	FALSE
mesh:D008228,mesh:D001943	0.0236757	1	8	10027	30	1	FALSE
mesh:D009203,mesh:D020521	6.26768e+06	3	12	10023	68	0.00990293	TRUE
mesh:D009203,mesh:D020246	0.00238996	1	3	10032	8	0.377614	FALSE
mesh:D009362,mesh:D010051	0.229761	1	28	10007	93	1	FALSE
mesh:D009362,mesh:D001943	0.303881	1	86	9949	42	1	FALSE
mesh:D009369,mesh:D010190	0.238957	1	47	9988	58	1	FALSE
mesh:D009369,mesh:D001943	0.334182	2	157	9878	76	1	FALSE
mesh:D009369,mesh:D006528	0.0376448	2	67	9968	46	1	FALSE
mesh:D010003,mesh:D010024	0.00627803	1	1	10034	63	0.991928	FALSE
mesh:D010003,mesh:D010190	0.00636339	1	4	10031	16	1	FALSE
mesh:D010024,mesh:D010190	0.00477778	1	2	10033	24	0.754889	FALSE
mesh:D015663,mesh:D013274	0.00736096	1	2	10033	37	1	FALSE
mesh:D011085,mesh:D011225	0.00537419	1	2	10033	27	0.849123	FALSE
mesh:D011471,mesh:D011565	0.0153538	1	5	10030	31	1	FALSE
mesh:D011471,mesh:D001943	0.438475	2	121	9914	123	1	FALSE
mesh:D011658,mesh:D012130	4.65979e+06	2	2	10033	69	0.00736247	TRUE
mesh:D011658,mesh:D014376	0.0077728	1	1	10034	78	1	FALSE
mesh:D012130,mesh:D014376	0.00936721	1	1	10034	94	1	FALSE
mesh:D012162,mesh:D012174	0.00537419	1	2	10033	27	0.849123	FALSE
mesh:D012559,mesh:D001943	0.11662	1	31	10004	40	1	FALSE
mesh:D020521,mesh:D020246	0.0043781	1	4	10031	11	0.69174	FALSE
mesh:D010051,mesh:D001943	0.245222	2	69	9966	138	1	FALSE
mesh:D001943,mesh:D006528	0.602916	1	66	9969	139	1	FALSE

## Sheet: Table S2B
PAIR	PVAL	k	n	N	K	PVAL_c	PVAL_c_SIG
mesh:D000230.mesh:D015179	0.0366181	2	44	9991	69	0.0582646	FALSE
mesh:D000230.mesh:D004938	0.00010868	3	13	10022	75	0.00343429	TRUE
mesh:D000230.mesh:D008175	0.239719	1	48	9987	57	0.259422	FALSE
mesh:D000230.mesh:D008527	0.0534889	1	11	10024	50	0.0747899	FALSE
mesh:D000230.mesh:D009369	0.0298395	2	85	9950	32	0.0501558	FALSE
mesh:D000230.mesh:D001943	0.381487	1	76	9959	63	0.388871	FALSE
mesh:D000230.mesh:D006528	0.0134134	2	37	9998	48	0.0302759	TRUE
mesh:D000544.mesh:D050197	0.0130821	1	12	10023	11	0.0302759	TRUE
mesh:D000544.mesh:D003327	0.00358298	1	6	10029	6	0.0226154	TRUE
mesh:D000544.mesh:D003424	0.00864549	1	3	10032	29	0.0243926	TRUE
mesh:D000544.mesh:D006937	0.000597907	1	1	10034	6	0.00858812	TRUE
mesh:D000544.mesh:D006973	0.0239657	1	9	10026	27	0.0433107	TRUE
mesh:D000544.mesh:D011225	0.00447805	1	3	10032	15	0.0226154	TRUE
mesh:D000544.mesh:D003324	0.0142749	1	4	10031	36	0.0313254	TRUE
mesh:D000544.mesh:D006528	0.0836656	1	19	10016	46	0.104914	FALSE
mesh:D001172.mesh:D001249	0.00137159	3	19	10016	119	0.0135445	TRUE
mesh:D001172.mesh:D050197	0.0953396	1	13	10022	77	0.114664	FALSE
mesh:D001172.mesh:D002294	0.0056311	2	19	10016	60	0.0226154	TRUE
mesh:D001172.mesh:D015179	0.0338568	1	15	10020	23	0.0551481	FALSE
mesh:D001172.mesh:D003424	0.0939131	1	17	10018	58	0.11414	FALSE
mesh:D001172.mesh:D016889	0.0186846	1	9	10026	21	0.036902	TRUE
mesh:D001172.mesh:D005909	0.0280853	1	5	10030	57	0.0481909	TRUE
mesh:D001172.mesh:D006526	0.0529599	1	8	10027	68	0.0747113	FALSE
mesh:D001172.mesh:D007938	0.0481528	1	13	10022	38	0.0703055	FALSE
mesh:D001172.mesh:D008103	0.011923	1	2	10033	60	0.028982	TRUE
mesh:D001172.mesh:D008107	0.0236933	1	5	10030	48	0.0433107	TRUE
mesh:D001172.mesh:D029424	0.0485019	1	7	10028	71	0.0703055	FALSE
mesh:D001172.mesh:D010003	0.0133781	1	15	10020	9	0.0302759	TRUE
mesh:D001172.mesh:D011471	0.121593	1	24	10011	54	0.139216	FALSE
mesh:D001172.mesh:D011658	0.000678938	2	4	10031	108	0.00893935	TRUE
mesh:D001172.mesh:D012130	4.13144e+06	2	2	10033	65	0.00245416	TRUE
mesh:D001172.mesh:D014376	0.00019684	2	3	10032	82	0.00399679	TRUE
mesh:D001249.mesh:D002294	0.0558328	1	7	10028	82	0.0767094	FALSE
mesh:D001249.mesh:D006969	0.0244564	1	8	10027	31	0.0433107	TRUE
mesh:D001249.mesh:D008107	0.0158515	1	4	10031	40	0.0325879	TRUE
mesh:D001249.mesh:D008180	0.0124936	1	6	10029	21	0.029909	TRUE
mesh:D001249.mesh:D011565	0.0283655	1	6	10029	48	0.0481909	TRUE
mesh:D001249.mesh:D011658	0.0388875	1	4	10031	99	0.0596526	FALSE
mesh:D001249.mesh:D012130	0.0246706	1	5	10030	50	0.0433107	TRUE
mesh:D001249.mesh:D012871	0.00587942	1	1	10034	59	0.0226154	TRUE
mesh:D001249.mesh:D014376	0.0394067	1	6	10029	67	0.0598679	FALSE
mesh:D001254.mesh:D007938	0.00774959	1	6	10029	13	0.0226154	TRUE
mesh:D050197.mesh:D003327	0.0372451	1	10	10025	38	0.0582646	FALSE
mesh:D050197.mesh:D006526	0.0229228	1	4	10031	58	0.0433107	TRUE
mesh:D050197.mesh:D006937	0.00179283	1	3	10032	6	0.0149103	TRUE
mesh:D050197.mesh:D029424	0.000202369	2	4	10031	59	0.00399679	TRUE
mesh:D050197.mesh:D011658	0.00787245	1	1	10034	79	0.0226154	TRUE
mesh:D050197.mesh:D012130	0.00637768	1	1	10034	64	0.0226154	TRUE
mesh:D050197.mesh:D014376	0.0158814	1	2	10033	80	0.0325879	TRUE
mesh:D050197.mesh:D003324	0.0672301	1	12	10023	58	0.0877881	FALSE
mesh:D001749.mesh:D015179	0.113792	1	17	10018	71	0.132199	FALSE
mesh:D001749.mesh:D009362	0.0078023	2	14	10021	97	0.0226154	TRUE
mesh:D001749.mesh:D010051	0.0965207	1	13	10022	78	0.114664	FALSE
mesh:D001749.mesh:D001943	0.183564	1	23	10012	88	0.204248	FALSE
mesh:D002277.mesh:D007938	0.175891	1	28	10007	69	0.197098	FALSE
mesh:D002277.mesh:D008175	0.0529103	2	61	9974	61	0.0747113	FALSE
mesh:D002277.mesh:D011471	0.255061	1	89	9946	33	0.270467	FALSE
mesh:D002289.mesh:D003110	0.00974246	1	2	10033	49	0.0254718	TRUE
mesh:D002289.mesh:D011471	0.0544478	1	10	10025	56	0.0754627	FALSE
mesh:D002294.mesh:D016889	0.0329867	1	16	10019	21	0.0542906	FALSE
mesh:D002294.mesh:D008103	0.0131114	1	2	10033	66	0.0302759	TRUE
mesh:D002294.mesh:D008107	0.00507411	1	3	10032	17	0.0226154	TRUE
mesh:D002318.mesh:D009203	0.0713733	1	10	10025	74	0.0924343	FALSE
mesh:D002318.mesh:D020521	0.0002813	2	5	10030	54	0.00444454	TRUE
mesh:D002446.mesh:D006526	0.00179301	1	2	10033	9	0.0149103	TRUE
mesh:D002446.mesh:D009103	0.000138635	2	5	10030	38	0.00365073	TRUE
mesh:D003093.mesh:D003424	0.00646417	2	15	10020	82	0.0226154	TRUE
mesh:D003093.mesh:D008175	0.00755314	1	4	10031	19	0.0226154	TRUE
mesh:D003093.mesh:D015663	0.00418118	1	2	10033	21	0.0226154	TRUE
mesh:D003093.mesh:D013274	0.0109158	1	5	10030	22	0.0278178	TRUE
mesh:D003110.mesh:D011471	0.214796	1	34	10001	71	0.237328	FALSE
mesh:D003110.mesh:D001943	0.306877	1	43	9992	85	0.316905	FALSE
mesh:D015179.mesh:D003424	0.0142678	1	6	10029	24	0.0313254	TRUE
mesh:D015179.mesh:D003920	0.00358316	1	4	10031	9	0.0226154	TRUE
mesh:D015179.mesh:D003924	0.0221127	1	8	10027	28	0.0426075	TRUE
mesh:D015179.mesh:D004938	0.0582697	1	8	10027	75	0.0786623	FALSE
mesh:D015179.mesh:D008175	0.0456734	2	34	10001	101	0.0674429	FALSE
mesh:D015179.mesh:D009362	0.285562	1	61	9974	55	0.299504	FALSE
mesh:D015179.mesh:D009369	0.000249171	4	80	9955	39	0.00437434	TRUE
mesh:D015179.mesh:D010190	0.247393	1	24	10011	118	0.264109	FALSE
mesh:D015179.mesh:D011225	0.015846	1	5	10030	32	0.0325879	TRUE
mesh:D015179.mesh:D011471	0.072093	2	51	9984	87	0.0926073	FALSE
mesh:D015179.mesh:D010051	0.286235	1	30	10005	112	0.299504	FALSE
mesh:D015179.mesh:D001943	0.019546	4	84	9951	123	0.0381268	TRUE
mesh:D015179.mesh:D006528	0.0587478	2	38	9997	104	0.0786623	FALSE
mesh:D003327.mesh:D006937	0.00686087	1	3	10032	23	0.0226154	TRUE
mesh:D003327.mesh:D003324	0.0369457	1	13	10022	29	0.0582646	FALSE
mesh:D003424.mesh:D015470	0.0246706	1	5	10030	50	0.0433107	TRUE
mesh:D003424.mesh:D015663	0.00129547	1	1	10034	13	0.0135445	TRUE
mesh:D003424.mesh:D011471	0.0357245	1	7	10028	52	0.0575967	FALSE
mesh:D003424.mesh:D013274	0.0119064	1	4	10031	30	0.028982	TRUE
mesh:D003924.mesh:D006333	0.0181273	1	3	10032	61	0.0362547	TRUE
mesh:D003924.mesh:D007333	0.0878741	1	20	10015	46	0.1081	FALSE
mesh:D003924.mesh:D011471	0.0582102	1	12	10023	50	0.0786623	FALSE
mesh:D003924.mesh:D001943	0.0656952	1	17	10018	40	0.0872255	FALSE
mesh:D016889.mesh:D008103	0.00488291	1	1	10034	49	0.0226154	TRUE
mesh:D004938.mesh:D009369	0.0508016	1	18	10017	29	0.0729696	FALSE
mesh:D004938.mesh:D006528	0.0797334	1	10	10025	83	0.100783	FALSE
mesh:D005199.mesh:D001943	0.00358351	1	3	10032	12	0.0226154	TRUE
mesh:D005909.mesh:D010003	0.00388175	1	3	10032	13	0.0226154	TRUE
mesh:D005909.mesh:D011471	0.107783	1	19	10016	60	0.126146	FALSE
mesh:D005909.mesh:D011565	0.00983404	1	3	10032	33	0.0254718	TRUE
mesh:D005910.mesh:D013964	0.0760262	1	10	10025	79	0.0968721	FALSE
mesh:D005922.mesh:D008268	923616	2	2	10033	31	0.00145931	TRUE
mesh:D006526.mesh:D029424	0.00934574	1	2	10033	47	0.0252611	TRUE
mesh:D006526.mesh:D009103	0.0173212	1	5	10030	35	0.0350865	TRUE
mesh:D006526.mesh:D011658	0.00737419	1	1	10034	74	0.0226154	TRUE
mesh:D006526.mesh:D012130	0.00687593	1	1	10034	69	0.0226154	TRUE
mesh:D006526.mesh:D014376	0.00727454	1	1	10034	73	0.0226154	TRUE
mesh:D006627.mesh:D013964	0.00109616	1	1	10034	11	0.012371	TRUE
mesh:D006937.mesh:D003324	0.00179283	1	3	10032	6	0.0149103	TRUE
mesh:D006969.mesh:D011565	0.00109616	1	1	10034	11	0.012371	TRUE
mesh:D006973.mesh:D007006	0.00209142	1	3	10032	7	0.0165223	TRUE
mesh:D006973.mesh:D007674	0.00537205	1	3	10032	18	0.0226154	TRUE
mesh:D006973.mesh:D011225	0.0241677	1	7	10028	35	0.0433107	TRUE
mesh:D006973.mesh:D024821	0.0148748	1	3	10032	50	0.0321948	TRUE
mesh:D007249.mesh:D011471	0.0666155	1	23	10012	30	0.0877104	FALSE
mesh:D007674.mesh:D024821	0.00318646	1	2	10033	16	0.0226154	TRUE
mesh:D007938.mesh:D015470	0.0964869	1	29	10006	35	0.114664	FALSE
mesh:D007938.mesh:D008175	0.100074	1	17	10018	62	0.117997	FALSE
mesh:D008113.mesh:D008175	0.137634	1	12	10023	123	0.156448	FALSE
mesh:D029424.mesh:D010003	0.00667663	1	1	10034	67	0.0226154	TRUE
mesh:D029424.mesh:D010024	0.0118585	1	1	10034	119	0.028982	TRUE
mesh:D029424.mesh:D010190	0.00656322	1	3	10032	22	0.0226154	TRUE
mesh:D029424.mesh:D011658	0.0453404	1	3	10032	154	0.0674429	FALSE
mesh:D029424.mesh:D012130	0.004285	1	1	10034	43	0.0226154	TRUE
mesh:D029424.mesh:D014376	0.0312813	1	6	10029	53	0.0520257	FALSE
mesh:D008175.mesh:D009369	0.399665	1	82	9953	62	0.404789	FALSE
mesh:D008175.mesh:D013964	0.045329	1	8	10027	58	0.0674429	FALSE
mesh:D008175.mesh:D010051	0.0877371	2	26	10009	192	0.1081	FALSE
mesh:D008175.mesh:D001943	0.0882585	3	76	9959	139	0.1081	FALSE
mesh:D008175.mesh:D006528	0.159921	2	39	9996	184	0.180482	FALSE
mesh:D008180.mesh:D009203	0.0280853	1	5	10030	57	0.0481909	TRUE
mesh:D008180.mesh:D020521	0.00556963	1	4	10031	14	0.0226154	TRUE
mesh:D008223.mesh:D054198	0.00943296	1	5	10030	19	0.0252611	TRUE
mesh:D008228.mesh:D001943	0.0236757	1	8	10027	30	0.0433107	TRUE
mesh:D009203.mesh:D020521	6.26768e+06	3	12	10023	68	0.00247573	TRUE
mesh:D009203.mesh:D020246	0.00238996	1	3	10032	8	0.0179816	TRUE
mesh:D009362.mesh:D010051	0.229761	1	28	10007	93	0.252099	FALSE
mesh:D009362.mesh:D001943	0.303881	1	86	9949	42	0.315877	FALSE
mesh:D009369.mesh:D010190	0.238957	1	47	9988	58	0.259422	FALSE
mesh:D009369.mesh:D001943	0.334182	2	157	9878	76	0.342862	FALSE
mesh:D009369.mesh:D006528	0.0376448	2	67	9968	46	0.0583126	FALSE
mesh:D010003.mesh:D010024	0.00627803	1	1	10034	63	0.0226154	TRUE
mesh:D010003.mesh:D010190	0.00636339	1	4	10031	16	0.0226154	TRUE
mesh:D010024.mesh:D010190	0.00477778	1	2	10033	24	0.0226154	TRUE
mesh:D015663.mesh:D013274	0.00736096	1	2	10033	37	0.0226154	TRUE
mesh:D011085.mesh:D011225	0.00537419	1	2	10033	27	0.0226154	TRUE
mesh:D011471.mesh:D011565	0.0153538	1	5	10030	31	0.0325879	TRUE
mesh:D011471.mesh:D001943	0.438475	2	121	9914	123	0.441268	FALSE
mesh:D011658.mesh:D012130	4.65979e+06	2	2	10033	69	0.00245416	TRUE
mesh:D011658.mesh:D014376	0.0077728	1	1	10034	78	0.0226154	TRUE
mesh:D012130.mesh:D014376	0.00936721	1	1	10034	94	0.0252611	TRUE
mesh:D012162.mesh:D012174	0.00537419	1	2	10033	27	0.0226154	TRUE
mesh:D012559.mesh:D001943	0.11662	1	31	10004	40	0.134497	FALSE
mesh:D020521.mesh:D020246	0.0043781	1	4	10031	11	0.0226154	TRUE
mesh:D010051.mesh:D001943	0.245222	2	69	9966	138	0.263572	FALSE
mesh:D001943.mesh:D006528	0.602916	1	66	9969	139	0.602916	FALSE

## Sheet: Table S2C
PAIR	PVAL	k	n	N	K	PVAL_c	PVAL_c_SIG	SOURCE
mesh:D000437.mesh:D003866	0.0202306	1	4	1371	7	1	FALSE	Reactome
mesh:D000437.mesh:D004827	0.00436046	1	3	1372	2	0.327035	FALSE	Reactome
mesh:D000437.mesh:D009765	0.0116067	1	2	1373	8	0.870504	FALSE	Reactome
mesh:D000437.mesh:D010300	4.75454e+06	2	3	1372	6	0.00356591	TRUE	Reactome
mesh:D000437.mesh:D012559	0.0760725	1	12	1363	9	1	FALSE	Reactome
mesh:D000437.mesh:D001289	0.00654545	1	1	1374	9	0.490909	FALSE	Reactome
mesh:D000544.mesh:D002294	0.0116067	1	2	1373	8	0.870504	FALSE	Reactome
mesh:D001172.mesh:D001249	2.8968	6	7	1368	20	21726	TRUE	Reactome
mesh:D001172.mesh:D002340	0.0116067	1	2	1373	8	0.870504	FALSE	Reactome
mesh:D001172.mesh:D002446	0.00141164	2	6	1369	14	0.105873	FALSE	Reactome
mesh:D001172.mesh:D003093	0.00436364	1	1	1374	6	0.327273	FALSE	Reactome
mesh:D001172.mesh:D003327	0.0116067	1	2	1373	8	0.870504	FALSE	Reactome
mesh:D001172.mesh:D003424	0.00363636	1	1	1374	5	0.272727	FALSE	Reactome
mesh:D001172.mesh:D016889	8095.79	3	3	1372	7	607184	TRUE	Reactome
mesh:D001172.mesh:D006969	1.68494e+06	4	5	1370	5	1.2637e+08	TRUE	Reactome
mesh:D001172.mesh:D008107	0.00872727	1	1	1374	12	0.654545	FALSE	Reactome
mesh:D001172.mesh:D029424	35.4408	7	7	1368	15	2658.06	TRUE	Reactome
mesh:D001172.mesh:D011658	0.0109091	1	1	1374	15	0.818182	FALSE	Reactome
mesh:D001172.mesh:D012130	13772.7	5	5	1370	8	1.03295e+06	TRUE	Reactome
mesh:D001172.mesh:D014376	0.008	1	1	1374	11	0.6	FALSE	Reactome
mesh:D001249.mesh:D002446	0.0603941	1	5	1370	17	1	FALSE	Reactome
mesh:D001249.mesh:D006969	0.00436364	1	1	1374	6	0.327273	FALSE	Reactome
mesh:D001249.mesh:D029424	1.94785	5	5	1370	12	14608.9	TRUE	Reactome
mesh:D001249.mesh:D009103	0.00140851	2	5	1370	17	0.105638	FALSE	Reactome
mesh:D001249.mesh:D011085	317586	2	3	1372	2	0.00023819	TRUE	Reactome
mesh:D001249.mesh:D011658	0.0101818	1	1	1374	14	0.763636	FALSE	Reactome
mesh:D001249.mesh:D012130	0.00581818	1	1	1374	8	0.436364	FALSE	Reactome
mesh:D001249.mesh:D014376	0.00654545	1	1	1374	9	0.490909	FALSE	Reactome
mesh:D050197.mesh:D006973	0.00218182	1	1	1374	3	0.163636	FALSE	Reactome
mesh:D050197.mesh:D029424	38165.9	3	3	1372	11	2.86244e+06	TRUE	Reactome
mesh:D002294.mesh:D029424	0.00945455	1	1	1374	13	0.709091	FALSE	Reactome
mesh:D002294.mesh:D013274	0.0303231	1	2	1373	21	1	FALSE	Reactome
mesh:D002294.mesh:D018805	6.9869e+06	2	2	1373	12	0.00524017	TRUE	Reactome
mesh:D002311.mesh:D002312	105862	2	2	1373	2	79396585947	TRUE	Reactome
mesh:D002318.mesh:D006973	27757	3	3	1372	10	2.08178e+08	TRUE	Reactome
mesh:D002318.mesh:D020246	0.00654545	1	1	1374	9	0.490909	FALSE	Reactome
mesh:D002340.mesh:D010003	317586	2	2	1373	3	0.00023819	TRUE	Reactome
mesh:D002446.mesh:D009103	748800	3	4	1371	18	0.0005616	TRUE	Reactome
mesh:D003093.mesh:D015663	0.00727273	1	1	1374	10	0.545455	FALSE	Reactome
mesh:D003110.mesh:D011225	0.014482	1	4	1371	5	1	FALSE	Reactome
mesh:D003110.mesh:D011658	0.000176814	2	4	1371	8	0.013261	TRUE	Reactome
mesh:D003327.mesh:D016889	317586	2	2	1373	3	0.00023819	TRUE	Reactome
mesh:D003327.mesh:D006938	8.86651e+06	2	3	1372	8	0.00664988	TRUE	Reactome
mesh:D003327.mesh:D007888	0.00871139	1	2	1373	6	0.653355	FALSE	Reactome
mesh:D003327.mesh:D029424	0.000176814	2	4	1371	8	0.013261	TRUE	Reactome
mesh:D003424.mesh:D015663	0.00363636	1	1	1374	5	0.272727	FALSE	Reactome
mesh:D003866.mesh:D009765	2.31308e+08	3	3	1372	5	1.73481e+10	TRUE	Reactome
mesh:D016889.mesh:D008103	6.75043e+06	4	4	1371	14	5.06282e+08	TRUE	Reactome
mesh:D016889.mesh:D011658	0.0202306	1	4	1371	7	1	FALSE	Reactome
mesh:D005922.mesh:D008268	0.00581818	1	1	1374	8	0.436364	FALSE	Reactome
mesh:D006627.mesh:D013964	2.2231e+06	2	2	1373	7	0.00166733	TRUE	Reactome
mesh:D006938.mesh:D003324	0.00218182	1	3	1372	1	0.163636	FALSE	Reactome
mesh:D006969.mesh:D011658	6.65312e+06	2	3	1372	7	0.00498984	TRUE	Reactome
mesh:D006969.mesh:D012130	3.17124e+06	2	3	1372	5	0.00237843	TRUE	Reactome
mesh:D006973.mesh:D012559	0.000113942	2	3	1372	9	0.00854569	TRUE	Reactome
mesh:D007333.mesh:D013964	0.000208589	2	3	1372	12	0.0156442	TRUE	Reactome
mesh:D008103.mesh:D008171	472058	4	4	1371	8	3.54043e+08	TRUE	Reactome
mesh:D008103.mesh:D009103	105862	2	2	1373	2	79396585947	TRUE	Reactome
mesh:D008103.mesh:D011658	734003	4	4	1371	73	0.000550502	TRUE	Reactome
mesh:D008171.mesh:D003324	3.37184	4	4	1371	5	25288.8	TRUE	Reactome
mesh:D029424.mesh:D012878	6.9869e+06	2	2	1373	12	0.00524017	TRUE	Reactome
mesh:D029424.mesh:D013274	6.9869e+06	2	2	1373	12	0.00524017	TRUE	Reactome
mesh:D029424.mesh:D014376	0.008	1	1	1374	11	0.6	FALSE	Reactome
mesh:D029424.mesh:D018805	5.82242e+06	2	2	1373	11	0.00436681	TRUE	Reactome
mesh:D008607.mesh:D013964	0.000246394	2	3	1372	13	0.0184796	TRUE	Reactome
mesh:D009101.mesh:D012878	635173	2	2	1373	4	0.00047638	TRUE	Reactome
mesh:D009101.mesh:D018805	2.2231e+06	2	2	1373	7	0.00166733	TRUE	Reactome
mesh:D009203.mesh:D020246	0.0144978	1	2	1373	10	1	FALSE	Reactome
mesh:D015663.mesh:D013274	0.00363636	1	1	1374	5	0.272727	FALSE	Reactome
mesh:D015663.mesh:D001943	0.000727273	1	1	1374	1	0.0545455	FALSE	Reactome
mesh:D011085.mesh:D011225	8.86651e+06	2	3	1372	8	0.00664988	TRUE	Reactome
mesh:D011546.mesh:D001943	0.000727273	1	1	1374	1	0.0545455	FALSE	Reactome
mesh:D011658.mesh:D012130	13772.7	5	5	1370	8	1.03295e+06	TRUE	Reactome
mesh:D012878.mesh:D013274	635173	2	2	1373	4	0.00047638	TRUE	Reactome
mesh:D012878.mesh:D018805	6.9869e+06	2	2	1373	12	0.00524017	TRUE	Reactome
mesh:D000236.mesh:D000544	0.0173368	1	4	8937	39	1	FALSE	GObp
mesh:D000236.mesh:D015658	0.00156529	1	2	8939	7	0.435152	FALSE	GObp
mesh:D000437.mesh:D010300	0.00156529	1	2	8939	7	0.435152	FALSE	GObp
mesh:D000544.mesh:D050197	0.00335195	1	10	8931	3	0.931843	FALSE	GObp
mesh:D000544.mesh:D002277	0.019543	1	4	8937	44	1	FALSE	GObp
mesh:D000544.mesh:D015179	2.24804e+06	2	3	8938	25	0.00624954	TRUE	GObp
mesh:D000544.mesh:D003327	31789.5	3	8	8933	17	8.83747e+10	TRUE	GObp
mesh:D000544.mesh:D006432	0.0039093	1	7	8934	5	1	FALSE	GObp
mesh:D000544.mesh:D015658	0.00446677	1	5	8936	8	1	FALSE	GObp
mesh:D000544.mesh:D006937	2.33948e-10	9	18	8923	18	6.50376e-06	TRUE	GObp
mesh:D000544.mesh:D007938	0.0369818	1	8	8933	42	1	FALSE	GObp
mesh:D000544.mesh:D008175	0.011033	1	3	8938	33	1	FALSE	GObp
mesh:D000544.mesh:D006528	1.28195e+06	2	3	8938	19	0.00356383	TRUE	GObp
mesh:D001172.mesh:D001249	2.67341e-07	10	17	8924	63	0.00743207	TRUE	GObp
mesh:D001172.mesh:D050197	0.000328083	2	5	8936	52	0.0912072	FALSE	GObp
mesh:D001172.mesh:D002446	0.000202748	2	13	8928	15	0.056364	FALSE	GObp
mesh:D001172.mesh:D003093	0.0309334	1	5	8936	56	1	FALSE	GObp
mesh:D001172.mesh:D003424	0.0001612	2	4	8937	47	0.0448135	TRUE	GObp
mesh:D001172.mesh:D016889	0.00357482	1	4	8937	8	0.993799	FALSE	GObp
mesh:D001172.mesh:D006526	4.59308e+06	3	9	8932	75	0.0127688	TRUE	GObp
mesh:D001172.mesh:D015658	0.00435608	1	13	8928	3	1	FALSE	GObp
mesh:D001172.mesh:D006969	5.60002e+08	3	16	8925	10	0.000155681	TRUE	GObp
mesh:D001172.mesh:D015212	0.0147857	1	7	8934	19	1	FALSE	GObp
mesh:D001172.mesh:D008107	0.0363557	1	6	8935	55	1	FALSE	GObp
mesh:D001172.mesh:D029424	86.5471	4	4	8937	50	2.40601e+07	TRUE	GObp
mesh:D001172.mesh:D008180	0.000384014	2	7	8934	39	0.106756	FALSE	GObp
mesh:D001172.mesh:D009103	0.0166589	1	10	8931	15	1	FALSE	GObp
mesh:D001172.mesh:D009369	0.0842628	1	14	8927	56	1	FALSE	GObp
mesh:D001172.mesh:D010003	0.00446677	1	5	8936	8	1	FALSE	GObp
mesh:D001172.mesh:D011471	0.000140931	3	19	8922	49	0.0391789	TRUE	GObp
mesh:D001172.mesh:D011658	108.787	5	9	8932	57	3.02428e+06	TRUE	GObp
mesh:D001172.mesh:D012130	1349.21	5	16	8925	47	3.75082e+06	TRUE	GObp
mesh:D001172.mesh:D014376	0.000143594	3	11	8930	88	0.0399191	TRUE	GObp
mesh:D001172.mesh:D019694	0.0173262	1	6	8935	26	1	FALSE	GObp
mesh:D001172.mesh:D003324	0.0107088	1	2	8939	48	1	FALSE	GObp
mesh:D001249.mesh:D050197	0.0385963	1	9	8932	39	1	FALSE	GObp
mesh:D001249.mesh:D002294	0.0239444	1	4	8937	54	1	FALSE	GObp
mesh:D001249.mesh:D002446	0.0221598	1	8	8933	25	1	FALSE	GObp
mesh:D001249.mesh:D003093	637.919	4	5	8936	55	1.77341e+08	TRUE	GObp
mesh:D001249.mesh:D003424	9.91628e+06	2	3	8938	52	0.0275673	TRUE	GObp
mesh:D001249.mesh:D003876	9.02188e+06	2	11	8930	12	0.0250808	TRUE	GObp
mesh:D001249.mesh:D004314	0.0475579	1	7	8934	62	1	FALSE	GObp
mesh:D001249.mesh:D015658	0.010913	1	7	8934	14	1	FALSE	GObp
mesh:D001249.mesh:D006969	0.00847453	1	4	8937	19	1	FALSE	GObp
mesh:D001249.mesh:D006973	0.00714004	1	4	8937	16	1	FALSE	GObp
mesh:D001249.mesh:D015470	0.0180116	1	3	8938	54	1	FALSE	GObp
mesh:D001249.mesh:D029424	6.18755e-06	7	9	8932	29	1.72014	TRUE	GObp
mesh:D001249.mesh:D008180	0.00021351	2	5	8936	42	0.0593558	FALSE	GObp
mesh:D001249.mesh:D009101	0.0291595	1	8	8933	33	1	FALSE	GObp
mesh:D001249.mesh:D011471	0.0703545	1	13	8928	50	1	FALSE	GObp
mesh:D001249.mesh:D011658	1.22194	5	7	8934	34	3.39698e+07	TRUE	GObp
mesh:D001249.mesh:D012130	7.413e+06	2	4	8937	32	0.0206081	TRUE	GObp
mesh:D001249.mesh:D012871	813186	2	2	8939	26	0.00226066	TRUE	GObp
mesh:D001249.mesh:D014376	8760.08	4	7	8934	65	2.4353e+09	TRUE	GObp
mesh:D001249.mesh:D020246	0.052849	1	11	8930	44	1	FALSE	GObp
mesh:D001249.mesh:D019694	0.0173262	1	6	8935	26	1	FALSE	GObp
mesh:D001249.mesh:D003324	0.011033	1	3	8938	33	1	FALSE	GObp
mesh:D050197.mesh:D003093	0.0270911	1	7	8934	35	1	FALSE	GObp
mesh:D050197.mesh:D003424	0.012463	1	8	8933	14	1	FALSE	GObp
mesh:D050197.mesh:D006937	8.43467e+07	3	10	8931	9	2.34484e+11	TRUE	GObp
mesh:D050197.mesh:D006938	0.0219382	1	22	8919	9	1	FALSE	GObp
mesh:D050197.mesh:D006973	0.00558097	1	5	8936	10	1	FALSE	GObp
mesh:D050197.mesh:D029424	0.0362335	1	7	8934	47	1	FALSE	GObp
mesh:D050197.mesh:D011658	8.47511e+07	5	21	8920	50	2.35608e+11	TRUE	GObp
mesh:D050197.mesh:D012130	114.246	6	21	8920	50	3.17605e+06	TRUE	GObp
mesh:D001321.mesh:D008607	0.00502512	1	3	8938	15	1	FALSE	GObp
mesh:D001321.mesh:D008654	0.013348	1	8	8933	15	1	FALSE	GObp
mesh:D001321.mesh:D012559	1.33991e+06	3	16	8925	27	0.00372494	TRUE	GObp
mesh:D001321.mesh:D013964	922.628	4	16	8925	15	2.56491e+10	TRUE	GObp
mesh:D001714.mesh:D004832	0.0024592	1	11	8930	2	0.683657	FALSE	GObp
mesh:D002277.mesh:D015179	0.000191468	2	8	8933	24	0.0532281	FALSE	GObp
mesh:D002277.mesh:D007938	748538	3	8	8933	47	0.00208094	TRUE	GObp
mesh:D002277.mesh:D008175	813186	2	2	8939	26	0.00226066	TRUE	GObp
mesh:D002277.mesh:D008180	0.00491537	1	2	8939	22	1	FALSE	GObp
mesh:D002277.mesh:D009369	890911	3	18	8923	21	0.00247673	TRUE	GObp
mesh:D002277.mesh:D011471	0.0599185	1	19	8922	29	1	FALSE	GObp
mesh:D002277.mesh:D013274	0.00024317	2	8	8933	27	0.0676013	FALSE	GObp
mesh:D002277.mesh:D001943	0.00047009	2	14	8927	21	0.130685	FALSE	GObp
mesh:D002277.mesh:D006528	0.0140138	1	6	8935	21	1	FALSE	GObp
mesh:D002294.mesh:D015179	0.012463	1	8	8933	14	1	FALSE	GObp
mesh:D002294.mesh:D029424	0.00535952	1	3	8938	16	1	FALSE	GObp
mesh:D002294.mesh:D011471	0.0985184	1	21	8920	44	1	FALSE	GObp
mesh:D002294.mesh:D013274	0.0194244	1	5	8936	35	1	FALSE	GObp
mesh:D002294.mesh:D020246	0.0481517	1	11	8930	40	1	FALSE	GObp
mesh:D002294.mesh:D018805	0.0199605	1	10	8931	18	1	FALSE	GObp
mesh:D002311.mesh:D002312	340287	2	2	8939	17	0.000945998	TRUE	GObp
mesh:D002318.mesh:D003866	0.0159988	1	8	8933	18	1	FALSE	GObp
mesh:D002318.mesh:D006333	0.042479	1	9	8932	43	1	FALSE	GObp
mesh:D002318.mesh:D006973	0.0139057	1	5	8936	25	1	FALSE	GObp
mesh:D002318.mesh:D009203	0.00602812	1	3	8938	18	1	FALSE	GObp
mesh:D002318.mesh:D020246	1.12561e+10	2	3	8938	6	0.000312921	TRUE	GObp
mesh:D002340.mesh:D010003	0.0178745	1	7	8934	23	1	FALSE	GObp
mesh:D002446.mesh:D003876	0.0140107	1	9	8932	14	1	FALSE	GObp
mesh:D002446.mesh:D006526	2.59453e+06	4	11	8930	10	721278	TRUE	GObp
mesh:D002446.mesh:D009103	169963	3	8	8933	29	0.000472496	TRUE	GObp
mesh:D002583.mesh:D003123	1.04901e+06	2	6	8935	8	0.00291624	TRUE	GObp
mesh:D002583.mesh:D008654	0.0481834	1	8	8933	55	1	FALSE	GObp
mesh:D003093.mesh:D003424	0.0122657	1	2	8939	55	1	FALSE	GObp
mesh:D003093.mesh:D006526	0.064094	1	10	8931	59	1	FALSE	GObp
mesh:D003093.mesh:D008107	0.000308812	2	7	8934	35	0.0858497	FALSE	GObp
mesh:D003093.mesh:D029424	0.000182718	2	7	8934	27	0.0507956	FALSE	GObp
mesh:D003093.mesh:D008228	0.00123029	1	1	8940	11	0.34202	FALSE	GObp
mesh:D003093.mesh:D009103	0.00535863	1	12	8929	4	1	FALSE	GObp
mesh:D003093.mesh:D014376	0.0524612	1	8	8933	60	1	FALSE	GObp
mesh:D003093.mesh:D003324	0.02862	1	7	8934	37	1	FALSE	GObp
mesh:D003110.mesh:D015658	0.00234715	1	3	8938	7	0.652509	FALSE	GObp
mesh:D003110.mesh:D008171	0.0132382	1	7	8934	17	1	FALSE	GObp
mesh:D003110.mesh:D011658	3.39146e+06	2	5	8936	17	0.00942827	TRUE	GObp
mesh:D015179.mesh:D003924	0.00268261	1	2	8939	12	0.745766	FALSE	GObp
mesh:D015179.mesh:D004938	0.0166681	1	5	8936	30	1	FALSE	GObp
mesh:D015179.mesh:D007938	133.286	4	6	8935	29	3.70536e+06	TRUE	GObp
mesh:D015179.mesh:D008545	0.00279361	1	5	8936	5	0.776623	FALSE	GObp
mesh:D015179.mesh:D009369	0.0106921	1	6	8935	16	1	FALSE	GObp
mesh:D015179.mesh:D011471	35472	3	11	8930	26	0.00098612	TRUE	GObp
mesh:D015179.mesh:D001943	0.0151159	1	8	8933	17	1	FALSE	GObp
mesh:D015179.mesh:D006528	0.0105825	1	5	8936	19	1	FALSE	GObp
mesh:D003327.mesh:D006937	593062	5	18	8923	23	1.64871e+09	TRUE	GObp
mesh:D003327.mesh:D006938	2.2183e+06	3	22	8919	23	0.00616689	TRUE	GObp
mesh:D003327.mesh:D007888	0.00357482	1	4	8937	8	0.993799	FALSE	GObp
mesh:D003424.mesh:D003876	0.00402257	1	2	8939	18	1	FALSE	GObp
mesh:D003424.mesh:D003924	0.00491537	1	2	8939	22	1	FALSE	GObp
mesh:D003424.mesh:D004314	0.0400211	1	7	8934	52	1	FALSE	GObp
mesh:D003424.mesh:D006526	0.0324332	1	7	8934	42	1	FALSE	GObp
mesh:D003424.mesh:D015658	0.0186402	1	14	8927	12	1	FALSE	GObp
mesh:D003424.mesh:D007249	0.00502399	1	9	8932	5	1	FALSE	GObp
mesh:D003424.mesh:D015212	0.00134176	1	6	8935	2	0.373008	FALSE	GObp
mesh:D003424.mesh:D015470	0.0271092	1	5	8936	49	1	FALSE	GObp
mesh:D003424.mesh:D029424	0.000352142	2	15	8926	17	0.0978953	FALSE	GObp
mesh:D003424.mesh:D008180	0.055959	1	9	8932	57	1	FALSE	GObp
mesh:D003424.mesh:D008607	0.0255489	1	11	8930	21	1	FALSE	GObp
mesh:D003424.mesh:D009101	0.0155561	1	10	8931	14	1	FALSE	GObp
mesh:D003424.mesh:D009203	0.00624859	1	8	8933	7	1	FALSE	GObp
mesh:D003424.mesh:D011658	0.000202748	2	15	8926	13	0.056364	FALSE	GObp
mesh:D003424.mesh:D014376	0.107098	1	14	8927	72	1	FALSE	GObp
mesh:D003424.mesh:D018805	0.00535803	1	8	8933	6	1	FALSE	GObp
mesh:D003424.mesh:D001943	0.00825982	1	2	8939	37	1	FALSE	GObp
mesh:D003424.mesh:D003324	0.00469063	1	3	8938	14	1	FALSE	GObp
mesh:D003876.mesh:D009103	0.0100278	1	18	8923	5	1	FALSE	GObp
mesh:D003920.mesh:D003924	0.00167691	1	3	8938	5	0.466182	FALSE	GObp
mesh:D003920.mesh:D008661	0.00234715	1	3	8938	7	0.652509	FALSE	GObp
mesh:D003924.mesh:D006333	0.00049695	2	9	8932	34	0.138152	FALSE	GObp
mesh:D003924.mesh:D006973	0.0219357	1	18	8923	11	1	FALSE	GObp
mesh:D003924.mesh:D008661	0.00301709	1	3	8938	9	0.838752	FALSE	GObp
mesh:D003924.mesh:D011225	0.00725039	1	5	8936	13	1	FALSE	GObp
mesh:D003924.mesh:D011471	0.00803209	1	3	8938	24	1	FALSE	GObp
mesh:D004314.mesh:D006330	0.00802761	1	8	8933	9	1	FALSE	GObp
mesh:D004314.mesh:D014376	0.0468065	1	7	8934	61	1	FALSE	GObp
mesh:D016889.mesh:D008103	2.27081e+06	2	5	8936	14	0.00631286	TRUE	GObp
mesh:D016889.mesh:D011658	8.9935e+09	2	5	8936	9	0.00250019	TRUE	GObp
mesh:D016889.mesh:D003324	0.00335158	1	5	8936	6	0.931739	FALSE	GObp
mesh:D004938.mesh:D006528	0.0186485	1	6	8935	28	1	FALSE	GObp
mesh:D005334.mesh:D008180	0.0221745	1	5	8936	40	1	FALSE	GObp
mesh:D005909.mesh:D029424	0.0020123	1	2	8939	9	0.559419	FALSE	GObp
mesh:D005909.mesh:D008180	0.025895	1	6	8935	39	1	FALSE	GObp
mesh:D005909.mesh:D009369	0.0265618	1	5	8936	48	1	FALSE	GObp
mesh:D005909.mesh:D011471	0.00848258	1	2	8939	38	1	FALSE	GObp
mesh:D005909.mesh:D010051	0.00201207	1	6	8935	3	0.559356	FALSE	GObp
mesh:D005910.mesh:D013964	0.0020123	1	2	8939	9	0.559419	FALSE	GObp
mesh:D005922.mesh:D008268	0.00111844	1	1	8940	10	0.310927	FALSE	GObp
mesh:D006330.mesh:D008113	0.00312849	1	7	8934	4	0.86972	FALSE	GObp
mesh:D006333.mesh:D006973	0.0374014	1	10	8931	34	1	FALSE	GObp
mesh:D006501.mesh:D008103	0.0100255	1	9	8932	10	1	FALSE	GObp
mesh:D006526.mesh:D007249	0.00535803	1	6	8935	8	1	FALSE	GObp
mesh:D006526.mesh:D007938	0.00223539	1	4	8937	5	0.621437	FALSE	GObp
mesh:D006526.mesh:D008107	0.0204245	1	4	8937	46	1	FALSE	GObp
mesh:D006526.mesh:D008180	0.0221745	1	5	8936	40	1	FALSE	GObp
mesh:D006526.mesh:D008228	0.000335533	1	1	8940	3	0.0932782	FALSE	GObp
mesh:D006526.mesh:D009101	0.0303878	1	5	8936	55	1	FALSE	GObp
mesh:D006526.mesh:D009103	0.000106551	2	11	8930	13	0.0296211	TRUE	GObp
mesh:D006526.mesh:D011471	0.011033	1	3	8938	33	1	FALSE	GObp
mesh:D006526.mesh:D011565	0.00115348	2	11	8930	42	0.320666	FALSE	GObp
mesh:D006526.mesh:D011658	4923.78	5	21	8920	45	1.36881e+09	TRUE	GObp
mesh:D006526.mesh:D012130	884814	6	21	8920	48	2.45978e+07	TRUE	GObp
mesh:D006526.mesh:D014376	1183.86	6	21	8920	73	3.29112e+07	TRUE	GObp
mesh:D006526.mesh:D001943	0.00803703	1	2	8939	36	1	FALSE	GObp
mesh:D006627.mesh:D013964	58501.3	2	3	8938	13	0.00162634	TRUE	GObp
mesh:D015658.mesh:D007249	0.00869463	1	6	8935	13	1	FALSE	GObp
mesh:D015658.mesh:D009103	0.000127756	2	12	8929	13	0.0355161	TRUE	GObp
mesh:D006937.mesh:D008661	0.0063623	1	3	8938	19	1	FALSE	GObp
mesh:D006937.mesh:D012559	0.00535952	1	3	8938	16	1	FALSE	GObp
mesh:D006937.mesh:D003324	1.06587e+09	3	14	8927	7	2.96312e+11	TRUE	GObp
mesh:D006938.mesh:D003324	28283.4	4	22	8919	24	7.8628e+08	TRUE	GObp
mesh:D006967.mesh:D009101	3.14139e+06	2	10	8931	8	0.00873306	TRUE	GObp
mesh:D006967.mesh:D011471	0.0247898	1	28	8913	8	1	FALSE	GObp
mesh:D006967.mesh:D011565	0.0039093	1	5	8936	7	1	FALSE	GObp
mesh:D006969.mesh:D029424	0.010913	1	14	8927	7	1	FALSE	GObp
mesh:D006969.mesh:D008180	0.0146729	1	12	8929	11	1	FALSE	GObp
mesh:D006969.mesh:D009101	0.00713845	1	8	8933	8	1	FALSE	GObp
mesh:D006969.mesh:D011658	5.43777e+06	2	8	8933	13	0.015117	TRUE	GObp
mesh:D006969.mesh:D012130	5.04264e+06	2	10	8931	10	0.0140185	TRUE	GObp
mesh:D006969.mesh:D014376	0.012463	1	14	8927	8	1	FALSE	GObp
mesh:D006973.mesh:D007006	0.0100255	1	10	8931	9	1	FALSE	GObp
mesh:D006973.mesh:D007249	0.00167691	1	5	8936	3	0.466182	FALSE	GObp
mesh:D006973.mesh:D007674	786990	2	6	8935	7	0.00218783	TRUE	GObp
mesh:D006973.mesh:D008654	0.000364813	2	8	8933	33	0.101418	FALSE	GObp
mesh:D006973.mesh:D009203	0.0207287	1	11	8930	17	1	FALSE	GObp
mesh:D006973.mesh:D015663	0.0191021	1	4	8937	43	1	FALSE	GObp
mesh:D006973.mesh:D011225	0.02862	1	7	8934	37	1	FALSE	GObp
mesh:D006973.mesh:D020521	0.0183104	1	11	8930	15	1	FALSE	GObp
mesh:D007006.mesh:D011225	0.0060261	1	9	8932	6	1	FALSE	GObp
mesh:D007249.mesh:D008180	0.00802806	1	12	8929	6	1	FALSE	GObp
mesh:D007249.mesh:D008228	0.0155561	1	14	8927	10	1	FALSE	GObp
mesh:D007249.mesh:D012878	0.00468959	1	7	8934	6	1	FALSE	GObp
mesh:D007249.mesh:D014376	0.00312849	1	7	8934	4	0.86972	FALSE	GObp
mesh:D015212.mesh:D018805	0.00613769	1	5	8936	11	1	FALSE	GObp
mesh:D007333.mesh:D009765	0.00848258	1	2	8939	38	1	FALSE	GObp
mesh:D007674.mesh:D024821	30298.4	3	12	8929	11	8.42296e+10	TRUE	GObp
mesh:D007888.mesh:D010300	29.3905	3	3	8938	7	817055	TRUE	GObp
mesh:D007888.mesh:D029242	470248	3	3	8938	8	1.30729e+07	TRUE	GObp
mesh:D007938.mesh:D008175	21748.7	3	5	8936	26	6.04615e+08	TRUE	GObp
mesh:D007938.mesh:D008180	0.00402144	1	3	8938	12	1	FALSE	GObp
mesh:D007938.mesh:D008527	0.0151268	1	4	8937	34	1	FALSE	GObp
mesh:D007938.mesh:D008545	0.0039093	1	5	8936	7	1	FALSE	GObp
mesh:D007938.mesh:D009369	6.38543e+06	2	6	8935	19	0.0177515	TRUE	GObp
mesh:D007938.mesh:D010190	0.0204245	1	4	8937	46	1	FALSE	GObp
mesh:D007938.mesh:D006528	0.0105825	1	5	8936	19	1	FALSE	GObp
mesh:D015451.mesh:D008180	0.000894604	1	2	8939	4	0.2487	FALSE	GObp
mesh:D015451.mesh:D013274	0.00368674	1	3	8938	11	1	FALSE	GObp
mesh:D015470.mesh:D009101	0.00535863	1	4	8937	12	1	FALSE	GObp
mesh:D015470.mesh:D009103	0.00402144	1	3	8938	12	1	FALSE	GObp
mesh:D015470.mesh:D014376	0.000774152	2	8	8933	48	0.215214	FALSE	GObp
mesh:D015470.mesh:D020246	0.049328	1	11	8930	41	1	FALSE	GObp
mesh:D015473.mesh:D013274	0.0501587	1	27	8914	17	1	FALSE	GObp
mesh:D008103.mesh:D008171	5.75405e+06	2	5	8936	22	0.0159963	TRUE	GObp
mesh:D008103.mesh:D009103	2.1025e-07	5	5	8936	5	0.00584496	TRUE	GObp
mesh:D008103.mesh:D009203	0.0385793	1	27	8914	13	1	FALSE	GObp
mesh:D008103.mesh:D009447	0.0139057	1	5	8936	25	1	FALSE	GObp
mesh:D008103.mesh:D011658	0.000466829	2	5	8936	62	0.129778	FALSE	GObp
mesh:D008113.mesh:D013964	0.00301709	1	3	8938	9	0.838752	FALSE	GObp
mesh:D008113.mesh:D020246	0.0563581	1	11	8930	47	1	FALSE	GObp
mesh:D008171.mesh:D014376	0.00869463	1	6	8935	13	1	FALSE	GObp
mesh:D008171.mesh:D003324	250043	2	5	8936	5	0.00069512	TRUE	GObp
mesh:D029424.mesh:D010003	0.00118779	2	15	8926	31	0.330205	FALSE	GObp
mesh:D029424.mesh:D010024	0.00187818	2	15	8926	39	0.522135	FALSE	GObp
mesh:D029424.mesh:D010190	0.0113661	1	3	8938	34	1	FALSE	GObp
mesh:D029424.mesh:D011658	0.000910111	2	7	8934	60	0.253011	FALSE	GObp
mesh:D029424.mesh:D012130	7.09727e+09	4	21	8920	55	0.00197304	TRUE	GObp
mesh:D029424.mesh:D012878	0.0232522	1	10	8931	21	1	FALSE	GObp
mesh:D029424.mesh:D013274	0.0186485	1	6	8935	28	1	FALSE	GObp
mesh:D029424.mesh:D014376	38849.9	3	6	8935	53	0.00108003	TRUE	GObp
mesh:D029424.mesh:D018805	0.0481596	1	10	8931	44	1	FALSE	GObp
mesh:D008175.mesh:D008545	0.00335158	1	6	8935	5	0.931739	FALSE	GObp
mesh:D008175.mesh:D009369	0.00703044	1	3	8938	21	1	FALSE	GObp
mesh:D008175.mesh:D013274	0.00669641	1	3	8938	20	1	FALSE	GObp
mesh:D008175.mesh:D013964	1.04901e+06	2	6	8935	8	0.00291624	TRUE	GObp
mesh:D008175.mesh:D001943	0.0073644	1	3	8938	22	1	FALSE	GObp
mesh:D008180.mesh:D009369	0.0317679	1	9	8932	32	1	FALSE	GObp
mesh:D008180.mesh:D020246	0.0598554	1	11	8930	50	1	FALSE	GObp
mesh:D008180.mesh:D001943	0.0177714	1	5	8936	32	1	FALSE	GObp
mesh:D008228.mesh:D001943	539892	2	4	8937	9	0.0015009	TRUE	GObp
mesh:D009101.mesh:D009103	0.00268216	1	3	8938	8	0.745641	FALSE	GObp
mesh:D009101.mesh:D012878	0.00446702	1	10	8931	4	1	FALSE	GObp
mesh:D009101.mesh:D018805	0.0199605	1	10	8931	18	1	FALSE	GObp
mesh:D009103.mesh:D011565	0.0173194	1	13	8928	12	1	FALSE	GObp
mesh:D009203.mesh:D020246	0.00312849	1	4	8937	7	0.86972	FALSE	GObp
mesh:D009369.mesh:D011471	0.005676	2	20	8921	51	1	FALSE	GObp
mesh:D009771.mesh:D010300	0.00134168	1	4	8937	3	0.372987	FALSE	GObp
mesh:D010003.mesh:D010024	0.0346843	1	15	8926	21	1	FALSE	GObp
mesh:D010024.mesh:D010190	0.0265398	1	8	8933	30	1	FALSE	GObp
mesh:D010300.mesh:D029242	29.3905	3	3	8938	7	817055	TRUE	GObp
mesh:D011085.mesh:D011225	5.80929e-07	7	8	8933	26	0.161498	TRUE	GObp
mesh:D011471.mesh:D013274	0.0160112	1	4	8937	36	1	FALSE	GObp
mesh:D011471.mesh:D014376	0.00468153	2	16	8925	58	1	FALSE	GObp
mesh:D011471.mesh:D019694	0.0100278	1	5	8936	18	1	FALSE	GObp
mesh:D011471.mesh:D001943	8.32946e+08	5	24	8917	68	0.000231559	TRUE	GObp
mesh:D011471.mesh:D006528	0.0155587	1	7	8934	20	1	FALSE	GObp
mesh:D011658.mesh:D012130	1.6738e+08	5	16	8925	49	4.65316e+10	TRUE	GObp
mesh:D011658.mesh:D014376	16574	5	21	8920	57	4.60756e+08	TRUE	GObp
mesh:D015427.mesh:D001943	0.0825222	1	13	8928	59	1	FALSE	GObp
mesh:D012130.mesh:D014376	3490.17	5	21	8920	66	9.70268e+10	TRUE	GObp
mesh:D012130.mesh:D003324	0.000191949	3	21	8920	49	0.0533618	FALSE	GObp
mesh:D012162.mesh:D012174	0.000582488	5	6	8935	11	16193.2	TRUE	GObp
mesh:D012878.mesh:D013274	0.0177605	1	10	8931	16	1	FALSE	GObp
mesh:D012878.mesh:D018805	0.0232522	1	10	8931	21	1	FALSE	GObp
mesh:D012878.mesh:D019694	0.0363196	1	10	8931	33	1	FALSE	GObp
mesh:D013274.mesh:D006528	5.71499e+11	2	6	8935	18	0.0158877	TRUE	GObp
mesh:D020521.mesh:D020246	1.6849e+06	2	6	8935	10	0.00468401	TRUE	GObp
mesh:D014376.mesh:D003324	0.0662656	1	13	8928	47	1	FALSE	GObp
mesh:D000437.mesh:D002318	0.00689158	1	4	3471	6	1	FALSE	GOmf
mesh:D000437.mesh:D003866	2.47934e+06	2	6	3469	5	0.00612396	TRUE	GOmf
mesh:D000437.mesh:D004827	0.0051724	1	6	3469	3	1	FALSE	GOmf
mesh:D000437.mesh:D010300	0.00946909	1	3	3472	11	1	FALSE	GOmf
mesh:D000437.mesh:D012559	0.0250699	1	11	3464	8	1	FALSE	GOmf
mesh:D000437.mesh:D001289	0.00030265	2	8	3467	12	0.0747546	FALSE	GOmf
mesh:D000544.mesh:D006937	23531.2	3	5	3470	11	5.8122e+08	TRUE	GOmf
mesh:D000544.mesh:D008325	0.00689554	1	2	3473	12	1	FALSE	GOmf
mesh:D000544.mesh:D009101	0.00172612	1	2	3473	3	0.426352	FALSE	GOmf
mesh:D000544.mesh:D011225	0.0100372	1	5	3470	7	1	FALSE	GOmf
mesh:D000544.mesh:D012878	0.00603273	1	3	3472	7	1	FALSE	GOmf
mesh:D000740.mesh:D001249	0.00632182	1	11	3464	2	1	FALSE	GOmf
mesh:D000740.mesh:D004314	0.00345075	1	2	3473	6	0.852336	FALSE	GOmf
mesh:D000740.mesh:D015470	0.00431158	1	3	3472	5	1	FALSE	GOmf
mesh:D000740.mesh:D008175	0.00230216	1	8	3467	1	0.568633	FALSE	GOmf
mesh:D000740.mesh:D001943	0.0040253	1	7	3468	2	0.994249	FALSE	GOmf
mesh:D001008.mesh:D003110	0.00517389	1	2	3473	9	1	FALSE	GOmf
mesh:D001008.mesh:D009456	0.00345075	1	2	3473	6	0.852336	FALSE	GOmf
mesh:D001172.mesh:D001249	82422.6	3	6	3469	27	0.00203584	TRUE	GOmf
mesh:D001172.mesh:D003093	0.0273527	1	4	3471	24	1	FALSE	GOmf
mesh:D001172.mesh:D015179	0.00603273	1	3	3472	7	1	FALSE	GOmf
mesh:D001172.mesh:D003327	0.000189702	2	7	3468	11	0.0468565	TRUE	GOmf
mesh:D001172.mesh:D005909	0.0284638	1	5	3470	20	1	FALSE	GOmf
mesh:D001172.mesh:D006969	742088	2	10	3465	5	0.0183296	TRUE	GOmf
mesh:D001172.mesh:D008106	0.0188782	1	3	3472	22	1	FALSE	GOmf
mesh:D001172.mesh:D029424	2.68695e+06	3	9	3466	25	0.00663675	TRUE	GOmf
mesh:D001172.mesh:D008228	0.0080367	1	4	3471	7	1	FALSE	GOmf
mesh:D001172.mesh:D009203	0.00689158	1	4	3471	6	1	FALSE	GOmf
mesh:D001172.mesh:D009369	0.0407587	1	6	3469	24	1	FALSE	GOmf
mesh:D001172.mesh:D009456	0.00115091	1	2	3473	2	0.284276	FALSE	GOmf
mesh:D001172.mesh:D010190	0.00861075	1	3	3472	10	1	FALSE	GOmf
mesh:D001172.mesh:D011658	562657	3	7	3468	20	0.00138976	TRUE	GOmf
mesh:D001172.mesh:D012130	0.000191927	7	10	3465	17	4.74061	TRUE	GOmf
mesh:D001172.mesh:D014376	696485	5	8	3467	25	1.72032e+09	TRUE	GOmf
mesh:D001249.mesh:D050197	8.96946e+09	3	8	3467	20	0.00221546	TRUE	GOmf
mesh:D001249.mesh:D001321	0.020556	1	6	3469	12	1	FALSE	GOmf
mesh:D001249.mesh:D002294	0.0390886	1	6	3469	23	1	FALSE	GOmf
mesh:D001249.mesh:D003876	0.0199879	1	7	3468	10	1	FALSE	GOmf
mesh:D001249.mesh:D004314	0.0340635	1	6	3469	20	1	FALSE	GOmf
mesh:D001249.mesh:D006526	643417	3	8	3467	18	0.00158924	TRUE	GOmf
mesh:D001249.mesh:D008106	0.0171719	1	3	3472	20	1	FALSE	GOmf
mesh:D001249.mesh:D008107	0.0214094	1	5	3470	15	1	FALSE	GOmf
mesh:D001249.mesh:D008113	0.0160249	1	4	3471	14	1	FALSE	GOmf
mesh:D001249.mesh:D029424	0.00191139	2	13	3462	18	0.472113	FALSE	GOmf
mesh:D001249.mesh:D008180	0.016018	1	8	3467	7	1	FALSE	GOmf
mesh:D001249.mesh:D009103	0.0180047	1	7	3468	9	1	FALSE	GOmf
mesh:D001249.mesh:D011658	2.08331e+06	3	12	3463	17	0.00514577	TRUE	GOmf
mesh:D001249.mesh:D012130	0.022253	1	6	3469	13	1	FALSE	GOmf
mesh:D001249.mesh:D012871	0.00402878	1	1	3474	14	0.995108	FALSE	GOmf
mesh:D001249.mesh:D014376	0.000953032	2	8	3467	21	0.235399	FALSE	GOmf
mesh:D001249.mesh:D020246	0.00946909	1	3	3472	11	1	FALSE	GOmf
mesh:D001254.mesh:D011565	0.00287604	1	2	3473	5	0.710382	FALSE	GOmf
mesh:D050197.mesh:D003424	0.0219677	1	7	3468	11	1	FALSE	GOmf
mesh:D050197.mesh:D006526	0.0473818	1	8	3467	21	1	FALSE	GOmf
mesh:D050197.mesh:D006937	5.19861e+06	2	7	3468	6	0.0128406	TRUE	GOmf
mesh:D050197.mesh:D006969	0.0157365	1	11	3464	5	1	FALSE	GOmf
mesh:D050197.mesh:D029424	0.230988	6	10	3465	19	570541	TRUE	GOmf
mesh:D050197.mesh:D011658	0.00930303	7	11	3464	24	2297.85	TRUE	GOmf
mesh:D050197.mesh:D012130	0.00209214	7	11	3464	20	51.676	TRUE	GOmf
mesh:D050197.mesh:D014376	4.41746e+06	5	8	3467	23	1.09111e+09	TRUE	GOmf
mesh:D050197.mesh:D009202	0.00860827	1	5	3470	6	1	FALSE	GOmf
mesh:D050197.mesh:D003324	0.0357308	1	7	3468	18	1	FALSE	GOmf
mesh:D001321.mesh:D003424	0.0228236	1	5	3470	16	1	FALSE	GOmf
mesh:D001321.mesh:D005334	0.00918875	1	2	3473	16	1	FALSE	GOmf
mesh:D001321.mesh:D008180	0.0077519	1	3	3472	9	1	FALSE	GOmf
mesh:D001321.mesh:D008654	1.43107e+07	3	5	3470	3	3.53475e+06	TRUE	GOmf
mesh:D001321.mesh:D010003	0.0051724	1	3	3472	6	1	FALSE	GOmf
mesh:D001321.mesh:D013964	1.14412e+08	3	4	3471	6	2.82597e+10	TRUE	GOmf
mesh:D001749.mesh:D003110	0.00230116	1	2	3473	4	0.568388	FALSE	GOmf
mesh:D002277.mesh:D006331	0.0616048	1	11	3464	20	1	FALSE	GOmf
mesh:D002277.mesh:D010300	0.0239476	1	6	3469	14	1	FALSE	GOmf
mesh:D002277.mesh:D011471	0.022253	1	6	3469	13	1	FALSE	GOmf
mesh:D002289.mesh:D006548	0.000863309	1	3	3472	1	0.213237	FALSE	GOmf
mesh:D002294.mesh:D008107	0.000812154	2	14	3461	11	0.200602	FALSE	GOmf
mesh:D002294.mesh:D011085	0.00172662	1	6	3469	1	0.426475	FALSE	GOmf
mesh:D002294.mesh:D020246	0.0128975	1	3	3472	15	1	FALSE	GOmf
mesh:D002294.mesh:D018805	0.00861075	1	3	3472	10	1	FALSE	GOmf
mesh:D002311.mesh:D002312	596414	2	2	3473	9	0.00147314	TRUE	GOmf
mesh:D002312.mesh:D015179	0.00172612	1	3	3472	2	0.426352	FALSE	GOmf
mesh:D002312.mesh:D011225	0.00431158	1	3	3472	5	1	FALSE	GOmf
mesh:D002318.mesh:D003424	0.0077519	1	3	3472	9	1	FALSE	GOmf
mesh:D002318.mesh:D008107	0.0171719	1	3	3472	20	1	FALSE	GOmf
mesh:D002318.mesh:D009203	0.00230216	1	1	3474	8	0.568633	FALSE	GOmf
mesh:D002446.mesh:D006526	0.00115108	1	4	3471	1	0.284317	FALSE	GOmf
mesh:D002446.mesh:D009103	0.00517389	1	2	3473	9	1	FALSE	GOmf
mesh:D003093.mesh:D016889	0.00230116	1	2	3473	4	0.568388	FALSE	GOmf
mesh:D003093.mesh:D007249	0.0199879	1	7	3468	10	1	FALSE	GOmf
mesh:D003093.mesh:D015212	0.0120342	1	7	3468	6	1	FALSE	GOmf
mesh:D003093.mesh:D015470	0.0103269	1	3	3472	12	1	FALSE	GOmf
mesh:D003093.mesh:D008175	0.0077519	1	3	3472	9	1	FALSE	GOmf
mesh:D003093.mesh:D008228	0.00459968	1	2	3473	8	1	FALSE	GOmf
mesh:D003093.mesh:D015663	5.94013e+06	2	5	3470	9	0.0146721	TRUE	GOmf
mesh:D003093.mesh:D011658	0.0120412	1	3	3472	14	1	FALSE	GOmf
mesh:D003093.mesh:D013274	2.23312e+06	2	3	3472	10	0.0055158	TRUE	GOmf
mesh:D003093.mesh:D014376	0.016318	1	3	3472	19	1	FALSE	GOmf
mesh:D003093.mesh:D018805	0.00689158	1	4	3471	6	1	FALSE	GOmf
mesh:D003110.mesh:D009456	0.00172612	1	2	3473	3	0.426352	FALSE	GOmf
mesh:D003110.mesh:D011225	0.0239441	1	7	3468	12	1	FALSE	GOmf
mesh:D003110.mesh:D011658	198804686820	2	2	3473	16	0.00491048	TRUE	GOmf
mesh:D003110.mesh:D019694	0.0086157	1	2	3473	15	1	FALSE	GOmf
mesh:D015179.mesh:D003123	0.0539876	1	8	3467	24	1	FALSE	GOmf
mesh:D015179.mesh:D005909	0.00431158	1	5	3470	3	1	FALSE	GOmf
mesh:D015179.mesh:D008103	4.62277e+06	2	5	3470	8	0.0114182	TRUE	GOmf
mesh:D015179.mesh:D008106	0.0146088	1	3	3472	17	1	FALSE	GOmf
mesh:D015179.mesh:D011658	0.0256396	1	6	3469	15	1	FALSE	GOmf
mesh:D003123.mesh:D008175	0.0077519	1	9	3466	3	1	FALSE	GOmf
mesh:D003327.mesh:D004314	0.0040253	1	2	3473	7	0.994249	FALSE	GOmf
mesh:D003327.mesh:D006937	483764	3	10	3465	13	0.0011949	TRUE	GOmf
mesh:D003327.mesh:D029424	9.06474e+06	2	5	3470	11	0.0223899	TRUE	GOmf
mesh:D003424.mesh:D006526	0.0368335	1	10	3465	13	1	FALSE	GOmf
mesh:D003424.mesh:D008107	0.0114661	1	4	3471	10	1	FALSE	GOmf
mesh:D003424.mesh:D029424	0.00015536	2	10	3465	7	0.038374	TRUE	GOmf
mesh:D003424.mesh:D008607	745518	2	2	3473	10	0.00184143	TRUE	GOmf
mesh:D003424.mesh:D009203	0.00517389	1	9	3466	2	1	FALSE	GOmf
mesh:D003424.mesh:D015663	4.45938e+06	2	4	3471	10	0.0110147	TRUE	GOmf
mesh:D003424.mesh:D011658	0.000331383	2	10	3465	10	0.0818516	FALSE	GOmf
mesh:D003424.mesh:D012130	0.000404402	2	11	3464	10	0.0998872	FALSE	GOmf
mesh:D003424.mesh:D013274	0.0281632	1	9	3466	11	1	FALSE	GOmf
mesh:D003424.mesh:D014376	0.0451581	1	10	3465	16	1	FALSE	GOmf
mesh:D003424.mesh:D018805	2.47934e+06	2	5	3470	6	0.00612396	TRUE	GOmf
mesh:D003866.mesh:D006973	0.0137475	1	4	3471	12	1	FALSE	GOmf
mesh:D003866.mesh:D012559	0.0128901	1	5	3470	9	1	FALSE	GOmf
mesh:D003876.mesh:D004314	0.0086157	1	2	3473	15	1	FALSE	GOmf
mesh:D003876.mesh:D007938	0.00459835	1	4	3471	4	1	FALSE	GOmf
mesh:D003920.mesh:D015663	0.00574794	1	2	3473	10	1	FALSE	GOmf
mesh:D003924.mesh:D005909	0.0256323	1	9	3466	10	1	FALSE	GOmf
mesh:D003924.mesh:D006333	0.00316547	1	1	3474	11	0.781871	FALSE	GOmf
mesh:D003924.mesh:D015451	0.00172612	1	2	3473	3	0.426352	FALSE	GOmf
mesh:D003924.mesh:D008103	0.0199879	1	7	3468	10	1	FALSE	GOmf
mesh:D003924.mesh:D011225	0.00287604	1	5	3470	2	0.710382	FALSE	GOmf
mesh:D003924.mesh:D011471	0.000451484	2	5	3470	24	0.111517	FALSE	GOmf
mesh:D004314.mesh:D016889	0.00746909	1	2	3473	13	1	FALSE	GOmf
mesh:D004314.mesh:D005909	0.00574794	1	2	3473	10	1	FALSE	GOmf
mesh:D004314.mesh:D008113	0.0040253	1	2	3473	7	0.994249	FALSE	GOmf
mesh:D004314.mesh:D029424	0.0077519	1	3	3472	9	1	FALSE	GOmf
mesh:D004314.mesh:D011658	0.0120412	1	3	3472	14	1	FALSE	GOmf
mesh:D004362.mesh:D029424	0.0154636	1	3	3472	18	1	FALSE	GOmf
mesh:D016889.mesh:D007938	0.0143141	1	5	3470	10	1	FALSE	GOmf
mesh:D016889.mesh:D008103	596414	2	2	3473	9	0.00147314	TRUE	GOmf
mesh:D016889.mesh:D011658	0.0040253	1	2	3473	7	0.994249	FALSE	GOmf
mesh:D004827.mesh:D008607	0.0040253	1	2	3473	7	0.994249	FALSE	GOmf
mesh:D004938.mesh:D010190	0.0407587	1	6	3469	24	1	FALSE	GOmf
mesh:D004938.mesh:D013964	0.0040253	1	2	3473	7	0.994249	FALSE	GOmf
mesh:D005909.mesh:D008180	0.00918083	1	4	3471	8	1	FALSE	GOmf
mesh:D005909.mesh:D011565	0.0137534	1	3	3472	16	1	FALSE	GOmf
mesh:D005909.mesh:D015427	0.000207225	2	4	3471	21	0.0511846	FALSE	GOmf
mesh:D006258.mesh:D015470	0.00287604	1	5	3470	2	0.710382	FALSE	GOmf
mesh:D006333.mesh:D007006	0.00459968	1	2	3473	8	1	FALSE	GOmf
mesh:D006333.mesh:D007674	0.0185762	1	5	3470	13	1	FALSE	GOmf
mesh:D006333.mesh:D009203	0.00918083	1	4	3471	8	1	FALSE	GOmf
mesh:D006333.mesh:D020521	0.00345075	1	2	3473	6	0.852336	FALSE	GOmf
mesh:D006526.mesh:D006969	0.0219677	1	11	3464	7	1	FALSE	GOmf
mesh:D006526.mesh:D015470	0.00459968	1	2	3473	8	1	FALSE	GOmf
mesh:D006526.mesh:D008113	5.44826e+06	2	4	3471	11	0.0134572	TRUE	GOmf
mesh:D006526.mesh:D029424	8.90031	5	9	3466	15	2.19838e+06	TRUE	GOmf
mesh:D006526.mesh:D011658	45.934	7	11	3464	22	113457	TRUE	GOmf
mesh:D006526.mesh:D012130	0.00209214	7	11	3464	20	51.676	TRUE	GOmf
mesh:D006526.mesh:D014376	0.00129078	7	11	3464	25	31.8822	TRUE	GOmf
mesh:D006526.mesh:D003324	2.22844e+06	3	13	3462	16	0.00550424	TRUE	GOmf
mesh:D006627.mesh:D013964	0.0040253	1	2	3473	7	0.994249	FALSE	GOmf
mesh:D015658.mesh:D006967	0.0040253	1	2	3473	7	0.994249	FALSE	GOmf
mesh:D015658.mesh:D015473	0.0040253	1	2	3473	7	0.994249	FALSE	GOmf
mesh:D015658.omim:275355	0.00057554	1	1	3474	2	0.142158	FALSE	GOmf
mesh:D006937.mesh:D015663	0.00230116	1	2	3473	4	0.568388	FALSE	GOmf
mesh:D006937.mesh:D003324	0.00918083	1	8	3467	4	1	FALSE	GOmf
mesh:D006943.mesh:D007153	0.00172612	1	2	3473	3	0.426352	FALSE	GOmf
mesh:D006967.mesh:D011565	0.00057554	1	1	3474	2	0.142158	FALSE	GOmf
mesh:D006967.mesh:D019694	0.0040253	1	2	3473	7	0.994249	FALSE	GOmf
mesh:D006969.mesh:D009203	0.0250699	1	11	3464	8	1	FALSE	GOmf
mesh:D006969.mesh:D011565	0.00172662	1	1	3474	6	0.426475	FALSE	GOmf
mesh:D006969.mesh:D012130	0.0137435	1	8	3467	6	1	FALSE	GOmf
mesh:D006969.mesh:D003324	0.0126073	1	11	3464	4	1	FALSE	GOmf
mesh:D006973.mesh:D007006	4.45938e+06	2	4	3471	10	0.0110147	TRUE	GOmf
mesh:D006973.mesh:D007674	2.77686e+06	2	4	3471	8	0.00685884	TRUE	GOmf
mesh:D006973.mesh:D012559	0.0120342	1	6	3469	7	1	FALSE	GOmf
mesh:D006973.mesh:D020521	0.0343229	1	11	3464	11	1	FALSE	GOmf
mesh:D006973.mesh:D018805	0.010324	1	4	3471	9	1	FALSE	GOmf
mesh:D007006.mesh:D008180	0.00172612	1	2	3473	3	0.426352	FALSE	GOmf
mesh:D007006.mesh:D011225	0.00431158	1	3	3472	5	1	FALSE	GOmf
mesh:D007153.mesh:D015470	0.00287604	1	2	3473	5	0.710382	FALSE	GOmf
mesh:D007153.mesh:D008545	0.00287604	1	2	3473	5	0.710382	FALSE	GOmf
mesh:D015212.mesh:D015663	595956	2	4	3471	4	0.00147201	TRUE	GOmf
mesh:D015212.mesh:D013274	99287.9	2	5	3470	4	0.00245241	TRUE	GOmf
mesh:D015212.mesh:D018805	6.92616e+06	2	6	3469	8	0.0171076	TRUE	GOmf
mesh:D007674.mesh:D015427	0.00689257	1	8	3467	3	1	FALSE	GOmf
mesh:D007674.mesh:D024821	0.000135736	2	6	3469	11	0.0335268	TRUE	GOmf
mesh:D007888.mesh:D010300	0.00172662	1	1	3474	6	0.426475	FALSE	GOmf
mesh:D007888.mesh:D029242	0.00172662	1	1	3474	6	0.426475	FALSE	GOmf
mesh:D007938.mesh:D008180	0.0040253	1	7	3468	2	0.994249	FALSE	GOmf
mesh:D007938.mesh:D011658	0.00689257	1	3	3472	8	1	FALSE	GOmf
mesh:D007938.mesh:D013274	0.00172662	1	1	3474	6	0.426475	FALSE	GOmf
mesh:D015470.mesh:D011658	1.78684e+06	2	3	3472	9	0.00441349	TRUE	GOmf
mesh:D015470.mesh:D020246	0.0103269	1	3	3472	12	1	FALSE	GOmf
mesh:D015473.mesh:D009203	0.00574794	1	2	3473	10	1	FALSE	GOmf
mesh:D008103.mesh:D008171	745518	2	2	3473	10	0.00184143	TRUE	GOmf
mesh:D008103.mesh:D009447	3.27398e+06	2	3	3472	12	0.00808673	TRUE	GOmf
mesh:D008103.mesh:D011658	3.47908e+06	2	2	3473	21	0.00859333	TRUE	GOmf
mesh:D008106.mesh:D011471	0.0171719	1	3	3472	20	1	FALSE	GOmf
mesh:D008106.mesh:D001943	3.86851e+06	2	3	3472	13	0.00955521	TRUE	GOmf
mesh:D008113.mesh:D008180	0.0143141	1	5	3470	10	1	FALSE	GOmf
mesh:D008113.mesh:D009103	0.00115091	1	2	3473	2	0.284276	FALSE	GOmf
mesh:D008113.mesh:D020246	0.0077519	1	3	3472	9	1	FALSE	GOmf
mesh:D008171.mesh:D003324	9.94023e+08	2	2	3473	4	0.000245524	TRUE	GOmf
mesh:D029424.mesh:D010003	6197.46	4	10	3465	16	1.53077e+09	TRUE	GOmf
mesh:D029424.mesh:D010024	0.0033975	7	10	3465	24	83.9183	TRUE	GOmf
mesh:D029424.mesh:D010190	0.0160249	1	4	3471	14	1	FALSE	GOmf
mesh:D029424.mesh:D011658	3.05885e+08	5	12	3463	31	7.55537e+10	TRUE	GOmf
mesh:D029424.mesh:D012130	0.150062	6	11	3464	16	3706.53	TRUE	GOmf
mesh:D029424.mesh:D012878	0.0180253	1	3	3472	21	1	FALSE	GOmf
mesh:D029424.mesh:D014376	0.000251148	2	5	3470	18	0.0620336	FALSE	GOmf
mesh:D029424.mesh:D018805	0.000103992	2	3	3472	21	0.025686	TRUE	GOmf
mesh:D029424.mesh:D003324	47934.3	4	9	3466	29	0.000118398	TRUE	GOmf
mesh:D008175.mesh:D014983	0.0140278	1	7	3468	7	1	FALSE	GOmf
mesh:D008180.mesh:D001943	0.0160249	1	4	3471	14	1	FALSE	GOmf
mesh:D008228.mesh:D001943	0.0051724	1	6	3469	3	1	FALSE	GOmf
mesh:D009103.mesh:D012130	0.0188566	1	11	3464	6	1	FALSE	GOmf
mesh:D009203.mesh:D011658	0.0281632	1	11	3464	9	1	FALSE	GOmf
mesh:D009203.mesh:D012130	2.72884e+06	2	11	3464	3	0.00674024	TRUE	GOmf
mesh:D009456.mesh:D006528	0.00115091	1	2	3473	2	0.284276	FALSE	GOmf
mesh:D009765.mesh:D011471	0.00258844	1	3	3472	3	0.639344	FALSE	GOmf
mesh:D009765.mesh:D013851	0.0506718	1	10	3465	18	1	FALSE	GOmf
mesh:D009765.mesh:D020788	0.00115091	1	2	3473	2	0.284276	FALSE	GOmf
mesh:D010003.mesh:D010024	341.807	4	10	3465	14	8.44263e+06	TRUE	GOmf
mesh:D010024.mesh:D010190	22975.6	5	7	3468	11	567496	TRUE	GOmf
mesh:D015663.mesh:D013274	742088	2	5	3470	10	0.0183296	TRUE	GOmf
mesh:D015663.mesh:D024821	0.00574794	1	2	3473	10	1	FALSE	GOmf
mesh:D010190.mesh:D019694	0.0120515	1	2	3473	21	1	FALSE	GOmf
mesh:D010300.mesh:D029242	0.00172662	1	1	3474	6	0.426475	FALSE	GOmf
mesh:D011085.mesh:D011225	0.0137475	1	4	3471	12	1	FALSE	GOmf
mesh:D011225.mesh:D024821	0.00632182	1	2	3473	11	1	FALSE	GOmf
mesh:D011471.mesh:D012878	0.000863309	1	3	3472	1	0.213237	FALSE	GOmf
mesh:D011471.mesh:D001943	0.0605363	1	9	3466	24	1	FALSE	GOmf
mesh:D011565.mesh:D015427	0.000151153	2	4	3471	18	0.0373348	TRUE	GOmf
mesh:D011658.mesh:D012130	0.00114406	7	10	3465	21	28258.2	TRUE	GOmf
mesh:D011658.mesh:D012559	0.0154636	1	3	3472	18	1	FALSE	GOmf
mesh:D011658.mesh:D013274	0.0429555	1	8	3467	19	1	FALSE	GOmf
mesh:D011658.mesh:D014376	0.00659633	7	11	3464	23	1629.29	TRUE	GOmf
mesh:D011658.mesh:D003324	169.064	4	8	3467	26	4.17587e+06	TRUE	GOmf
mesh:D015427.mesh:D013274	0.000151153	2	4	3471	18	0.0373348	TRUE	GOmf
mesh:D012130.mesh:D014376	1.38781	6	11	3464	22	34279	TRUE	GOmf
mesh:D012130.mesh:D001943	0.0250699	1	11	3464	8	1	FALSE	GOmf
mesh:D012130.mesh:D003324	66.7308	5	11	3464	17	1.64825e+09	TRUE	GOmf
mesh:D012162.mesh:D012174	1.04272e+06	2	3	3472	7	0.00257553	TRUE	GOmf
mesh:D012878.mesh:D013274	0.0077519	1	3	3472	9	1	FALSE	GOmf
mesh:D012878.mesh:D018805	0.0154636	1	3	3472	18	1	FALSE	GOmf
mesh:D013274.mesh:D016481	0.00689158	1	4	3471	6	1	FALSE	GOmf
mesh:D014376.mesh:D003324	6254.82	4	9	3466	18	1.54494e+09	TRUE	GOmf

## Sheet: Table S2D
PAIR	PVAL	k	n	N	K	PVAL_c	PVAL_c_SIG	SOURCE
mesh:D000230.mesh:D005922	9.49061e+06	2	6	1369	4	0.000189812	TRUE	Reactome
mesh:D000437.mesh:D000544	0.00209739	2	17	1358	6	0.00299627	TRUE	Reactome
mesh:D000437.mesh:D003866	0.0380678	7	9	1366	17	0.380678	TRUE	Reactome
mesh:D000437.mesh:D004827	0.0202673	1	14	1361	2	0.0253341	TRUE	Reactome
mesh:D000437.mesh:D009765	1.00281e+06	3	6	1369	12	2.50701e+11	TRUE	Reactome
mesh:D000437.mesh:D010300	125.433	5	6	1369	18	627.166	TRUE	Reactome
mesh:D000437.mesh:D012559	4.68888e+08	6	20	1355	17	1.56296e+08	TRUE	Reactome
mesh:D000437.mesh:D001289	0.00190003	2	8	1367	12	0.00299627	TRUE	Reactome
mesh:D000544.mesh:D002294	0.0499184	1	7	1368	10	0.0554648	FALSE	Reactome
mesh:D000544.mesh:D004827	0.125086	1	14	1361	13	0.125086	FALSE	Reactome
mesh:D000230.mesh:D000544	0.00856591	7	156	8785	133	0.0245926	TRUE	GObp
mesh:D000230.mesh:D001008	0.321534	1	31	8910	111	0.360729	FALSE	GObp
mesh:D000230.mesh:D001172	0.00364023	7	154	8787	115	0.0126471	TRUE	GObp
mesh:D000230.mesh:D001254	0.39147	1	58	8883	76	0.424795	FALSE	GObp
mesh:D000230.mesh:D001749	0.0150467	2	51	8890	33	0.037293	TRUE	GObp
mesh:D000230.mesh:D002289	0.107587	2	82	8859	61	0.159086	FALSE	GObp
mesh:D000230.mesh:D002292	0.271298	1	76	8865	37	0.31406	FALSE	GObp
mesh:D000230.mesh:D002294	0.309505	2	114	8827	88	0.348999	FALSE	GObp
mesh:D000230.mesh:D002583	3.054e+06	5	75	8866	44	0.000231979	TRUE	GObp
mesh:D000230.mesh:D003327	0.00426016	2	40	8901	22	0.0141665	TRUE	GObp
mesh:D000230.mesh:D003924	0.133775	3	93	8848	122	0.18626	FALSE	GObp
mesh:D000230.mesh:D016889	0.0749319	3	107	8834	82	0.122385	FALSE	GObp
mesh:D000230.mesh:D004938	0.000135755	4	116	8825	21	0.000845801	TRUE	GObp
mesh:D000230.mesh:D005199	0.00325985	3	32	8909	84	0.011795	TRUE	GObp
mesh:D000230.mesh:D005909	0.0854768	2	115	8826	38	0.134938	FALSE	GObp
mesh:D000230.mesh:D005910	0.0384951	4	134	8807	85	0.0742694	FALSE	GObp
mesh:D000230.mesh:D005922	1.04901e+06	2	6	8935	8	8.46071e+10	TRUE	GObp
mesh:D000230.mesh:D006258	0.0108707	3	115	8826	36	0.0292612	TRUE	GObp
mesh:D000230.mesh:D006331	0.52471	1	61	8880	108	0.547416	FALSE	GObp
mesh:D000230.mesh:D006333	0.150302	1	69	8872	21	0.202862	FALSE	GObp
mesh:D000230.mesh:D006973	0.0953343	2	97	8844	48	0.146536	FALSE	GObp
mesh:D000230.mesh:D007249	0.601186	2	162	8779	111	0.615903	FALSE	GObp
mesh:D000230.mesh:D007938	0.000948867	6	112	8829	91	0.00427762	TRUE	GObp
mesh:D000230.mesh:D015451	0.00733923	4	108	8833	64	0.0219682	TRUE	GObp
mesh:D000230.mesh:D015470	0.4615	1	161	8780	34	0.489296	FALSE	GObp
mesh:D000230.mesh:D008107	0.0202155	4	87	8854	107	0.0462247	TRUE	GObp
mesh:D000230.mesh:D029424	0.435865	2	121	8820	109	0.465679	FALSE	GObp
mesh:D000230.mesh:D008175	0.130475	2	74	8867	76	0.183859	FALSE	GObp
mesh:D000230.mesh:D008545	0.524091	2	226	8715	69	0.547027	FALSE	GObp
mesh:D000230.mesh:D009101	0.0187489	4	132	8809	69	0.0437841	TRUE	GObp
mesh:D000230.mesh:D009203	0.228784	3	142	8799	104	0.276261	FALSE	GObp
mesh:D000230.mesh:D009369	0.459907	2	96	8845	144	0.488073	FALSE	GObp
mesh:D000230.mesh:D009634	0.04278	1	13	8928	30	0.0800315	FALSE	GObp
mesh:D000230.mesh:D010003	0.457744	1	81	8860	67	0.486011	FALSE	GObp
mesh:D000230.mesh:D012516	0.0416845	3	82	8859	84	0.0784254	FALSE	GObp
mesh:D000230.mesh:D010190	0.152128	2	129	8812	48	0.204372	FALSE	GObp
mesh:D000230.mesh:D010300	0.260762	2	86	8855	103	0.303447	FALSE	GObp
mesh:D000230.mesh:D011225	0.173966	1	68	8873	25	0.224858	FALSE	GObp
mesh:D000230.mesh:D011471	0.0293055	5	81	8860	191	0.0609753	FALSE	GObp
mesh:D000230.mesh:D011658	0.261427	2	87	8854	102	0.303591	FALSE	GObp
mesh:D000230.mesh:D012468	0.0182197	1	4	8937	41	0.0429451	TRUE	GObp
mesh:D000230.mesh:D012559	0.49191	1	60	8881	100	0.517888	FALSE	GObp
mesh:D000230.mesh:D013274	0.549152	1	84	8857	84	0.568371	FALSE	GObp
mesh:D000230.mesh:D013964	0.0327098	2	85	8856	30	0.0660149	FALSE	GObp
mesh:D000230.mesh:D001943	0.00156222	5	80	8861	95	0.00641669	TRUE	GObp
mesh:D000230.mesh:D003324	0.023702	6	128	8813	155	0.0520505	FALSE	GObp
mesh:D000230.mesh:D006528	0.0534886	3	103	8838	74	0.0938754	FALSE	GObp
mesh:D000236.mesh:D000544	5.90496e+06	9	70	8871	225	0.000410571	TRUE	GObp
mesh:D000236.mesh:D001749	0.277747	1	85	8856	34	0.31969	FALSE	GObp
mesh:D000236.mesh:D002277	0.141417	3	63	8878	185	0.194701	FALSE	GObp
mesh:D000236.mesh:D002292	0.223053	1	112	8829	20	0.270789	FALSE	GObp
mesh:D000236.mesh:D002294	0.16127	1	130	8811	12	0.21241	FALSE	GObp
mesh:D000236.mesh:D002311	0.0177605	1	10	8931	16	0.0420911	TRUE	GObp
mesh:D000236.mesh:D002583	0.300948	2	75	8866	131	0.34126	FALSE	GObp
mesh:D000236.mesh:D003110	0.243249	2	59	8882	143	0.287901	FALSE	GObp
mesh:D000236.mesh:D015179	0.291808	4	118	8823	207	0.332601	FALSE	GObp
mesh:D000236.mesh:D003424	0.207263	1	24	8917	86	0.256535	FALSE	GObp
mesh:D000236.mesh:D003924	0.141785	2	39	8902	152	0.194966	FALSE	GObp
mesh:D000236.mesh:D004827	0.000743544	4	27	8914	139	0.00348664	TRUE	GObp
mesh:D000236.mesh:D004938	0.0407556	4	48	8893	243	0.0771044	FALSE	GObp
mesh:D000236.mesh:D005909	0.00372225	4	56	8885	102	0.0127801	TRUE	GObp
mesh:D000236.mesh:D005910	0.220061	1	34	8907	65	0.268344	FALSE	GObp
mesh:D000236.mesh:D006548	0.220192	1	26	8915	85	0.268344	FALSE	GObp
mesh:D000236.mesh:D015658	556333	4	11	8930	105	4.89661e+10	TRUE	GObp
mesh:D000236.mesh:D007249	0.184845	1	23	8918	79	0.234601	FALSE	GObp
mesh:D000236.mesh:D007938	5.62547e+06	10	79	8862	246	0.000393605	TRUE	GObp
mesh:D000236.mesh:D015451	1.3261e+10	3	10	8931	21	1.36804e+10	TRUE	GObp
mesh:D000236.mesh:D015470	0.0300813	1	68	8873	4	0.0620655	FALSE	GObp
mesh:D000236.mesh:D008113	0.000134583	7	113	8828	90	0.000840857	TRUE	GObp
mesh:D000236.mesh:D008175	0.00698502	6	84	8857	181	0.0210593	TRUE	GObp
mesh:D000236.mesh:D008545	0.328352	1	107	8834	33	0.365841	FALSE	GObp
mesh:D000236.mesh:D009369	0.661162	1	87	8854	110	0.672349	FALSE	GObp
mesh:D000236.mesh:D011471	0.00709356	9	99	8842	309	0.0212615	TRUE	GObp
mesh:D000236.mesh:D011658	0.0931974	1	10	8931	87	0.14395	FALSE	GObp
mesh:D000236.mesh:D013964	0.00338753	3	46	8895	59	0.0120991	TRUE	GObp
mesh:D000236.mesh:D050500	0.00335195	1	10	8931	3	0.0120301	TRUE	GObp
mesh:D000236.mesh:D010051	4.59894e+06	10	123	8818	153	0.000327989	TRUE	GObp
mesh:D000236.mesh:D001943	0.120618	4	96	8845	176	0.173609	FALSE	GObp
mesh:D000236.mesh:D003324	0.0484021	2	39	8902	81	0.0877808	FALSE	GObp
mesh:D000236.mesh:D054198	0.227692	1	82	8859	28	0.275666	FALSE	GObp
mesh:D000236.mesh:D006528	0.0965879	3	83	8858	118	0.147746	FALSE	GObp
mesh:D000437.mesh:D000544	0.0481781	2	117	8824	27	0.0874461	FALSE	GObp
mesh:D000437.mesh:D001008	42470.5	6	45	8896	59	5.1758e+09	TRUE	GObp
mesh:D000437.mesh:D001249	2.09048e+09	4	31	8910	16	2.75994e+10	TRUE	GObp
mesh:D000437.mesh:D001714	0.0461612	1	105	8836	4	0.0846161	FALSE	GObp
mesh:D000437.mesh:D003866	33.8673	9	44	8897	89	6.58927e+06	TRUE	GObp
mesh:D000437.mesh:D003924	0.0120219	1	18	8923	6	0.0316805	TRUE	GObp
mesh:D000437.mesh:D004827	3890.97	5	43	8898	21	5.8312e+08	TRUE	GObp
mesh:D000437.mesh:D006967	0.0240272	1	31	8910	7	0.0525565	FALSE	GObp
mesh:D000437.mesh:D006973	3.60258e+09	9	71	8870	119	4.51442e+09	TRUE	GObp
mesh:D000437.mesh:D008607	0.133547	1	22	8919	58	0.186091	FALSE	GObp
mesh:D000437.mesh:D009203	0.0265295	1	16	8925	15	0.0563117	FALSE	GObp
mesh:D000437.mesh:D009369	0.0324081	1	21	8920	14	0.0655253	FALSE	GObp
mesh:D000437.mesh:D009765	0.105183	1	22	8919	45	0.15647	FALSE	GObp
mesh:D000437.mesh:D010300	6.9443e+06	3	11	8930	69	0.000469587	TRUE	GObp
mesh:D000437.mesh:D011471	0.00291398	2	22	8919	33	0.01079	TRUE	GObp
mesh:D000437.mesh:D011618	0.000628309	4	96	8845	37	0.00304277	TRUE	GObp
mesh:D000437.mesh:D012559	0.000142408	6	122	8819	59	0.000876344	TRUE	GObp
mesh:D000437.mesh:D020521	0.0265295	1	16	8925	15	0.0563117	FALSE	GObp
mesh:D000437.mesh:D019636	120558	5	31	8910	56	1.26729e+10	TRUE	GObp
mesh:D000437.mesh:D010051	0.0103667	1	31	8910	3	0.028457	TRUE	GObp
mesh:D000437.mesh:D001289	2.33526e-07	19	69	8872	87	1.03592e-05	TRUE	GObp
mesh:D000544.mesh:D001008	0.0406036	2	16	8925	181	0.0769733	FALSE	GObp
mesh:D000544.mesh:D001172	0.100326	5	131	8810	168	0.151714	FALSE	GObp
mesh:D000544.mesh:D001254	0.00459456	2	17	8924	54	0.0151198	TRUE	GObp
mesh:D000544.mesh:D050197	4.7679e-20	25	118	8823	66	2.78295e-14	TRUE	GObp
mesh:D000544.mesh:D001321	8724.47	12	126	8815	118	1.24844e+10	TRUE	GObp
mesh:D000544.mesh:D001714	0.0150936	2	143	8798	12	0.037293	TRUE	GObp
mesh:D000544.mesh:D002277	0.03209	9	161	8780	244	0.0650269	FALSE	GObp
mesh:D000544.mesh:D002289	0.190901	3	88	8853	153	0.240641	FALSE	GObp
mesh:D000544.mesh:D002292	0.258115	1	106	8835	25	0.301157	FALSE	GObp
mesh:D000544.mesh:D002294	0.0623684	4	231	8710	58	0.106903	FALSE	GObp
mesh:D000544.mesh:D002311	0.000207698	6	58	8883	133	0.0011873	TRUE	GObp
mesh:D000544.mesh:D002318	0.000169	9	69	8872	262	0.00100764	TRUE	GObp
mesh:D000544.mesh:D002446	0.097932	1	18	8923	51	0.149082	FALSE	GObp
mesh:D000544.mesh:D003093	0.509837	1	36	8905	175	0.533405	FALSE	GObp
mesh:D000544.mesh:D003110	0.00126604	8	105	8836	181	0.00538978	TRUE	GObp
mesh:D000544.mesh:D015179	0.00283049	9	180	8761	147	0.0104984	TRUE	GObp
mesh:D000544.mesh:D003327	3.06442e-21	20	64	8877	51	1.837e-13	TRUE	GObp
mesh:D000544.mesh:D003424	0.00100711	5	44	8897	158	0.00446773	TRUE	GObp
mesh:D000544.mesh:D003528	0.00468153	2	16	8925	58	0.0153604	TRUE	GObp
mesh:D000544.mesh:D003866	0.0178752	2	24	8917	77	0.0423015	TRUE	GObp
mesh:D000544.mesh:D003876	0.0278558	1	36	8905	7	0.0585078	FALSE	GObp
mesh:D000544.mesh:D003924	0.0497879	4	66	8875	188	0.0893444	FALSE	GObp
mesh:D000544.mesh:D004362	0.19164	1	16	8925	118	0.240647	FALSE	GObp
mesh:D000544.mesh:D016889	0.48921	1	119	8822	50	0.515472	FALSE	GObp
mesh:D000544.mesh:D004827	0.258337	2	55	8886	160	0.301191	FALSE	GObp
mesh:D000544.mesh:D004938	1.0311	20	118	8823	225	2.43295e+06	TRUE	GObp
mesh:D000544.mesh:D005199	0.000266606	4	32	8909	89	0.00143877	TRUE	GObp
mesh:D000544.mesh:D005909	0.0209147	4	99	8842	95	0.0476271	TRUE	GObp
mesh:D000544.mesh:D005910	0.00482689	5	143	8798	69	0.0156819	TRUE	GObp
mesh:D000544.mesh:D006258	0.00382277	2	32	8909	26	0.0130236	TRUE	GObp
mesh:D000544.mesh:D006432	0.00047009	2	14	8927	21	0.00236431	TRUE	GObp
mesh:D000544.mesh:D015658	19237.1	5	14	8927	92	2.57036e+09	TRUE	GObp
mesh:D000544.mesh:D006937	1.48081e-30	21	21	8920	69	1.72865e-28	TRUE	GObp
mesh:D000544.mesh:D006973	194377	10	97	8844	136	1.92468e+11	TRUE	GObp
mesh:D000544.mesh:D007249	0.100688	5	136	8805	162	0.151923	FALSE	GObp
mesh:D000544.mesh:D015212	0.00171612	3	42	8899	51	0.00693326	TRUE	GObp
mesh:D000544.mesh:D007938	5.1717	19	126	8815	204	1.1212e+07	TRUE	GObp
mesh:D000544.mesh:D015451	0.000329415	3	56	8885	22	0.00173549	TRUE	GObp
mesh:D000544.mesh:D008113	0.00219216	6	78	8863	154	0.00842672	TRUE	GObp
mesh:D000544.mesh:D008175	0.00980328	7	89	8852	240	0.0272758	TRUE	GObp
mesh:D000544.mesh:D008180	0.0146027	5	73	8868	177	0.0367221	TRUE	GObp
mesh:D000544.mesh:D008223	0.0667821	1	44	8897	14	0.112525	FALSE	GObp
mesh:D000544.mesh:D008228	0.0137988	3	57	8884	79	0.0352195	TRUE	GObp
mesh:D000544.mesh:D008325	0.140223	1	10	8931	134	0.193385	FALSE	GObp
mesh:D000544.mesh:D008545	0.00593673	4	206	8735	32	0.0185722	TRUE	GObp
mesh:D000544.mesh:D008607	0.0243218	3	49	8892	114	0.0530343	FALSE	GObp
mesh:D000544.mesh:D008654	0.24066	1	48	8893	51	0.285904	FALSE	GObp
mesh:D000544.mesh:D009203	0.765502	1	78	8863	164	0.770015	FALSE	GObp
mesh:D000544.mesh:D009369	0.00120295	10	159	8782	177	0.00516081	TRUE	GObp
mesh:D000544.mesh:D009447	0.088012	2	74	8867	60	0.138153	FALSE	GObp
mesh:D000544.mesh:D009468	0.0876119	1	19	8922	43	0.137818	FALSE	GObp
mesh:D000544.mesh:D009765	851766	7	37	8904	184	7.03829e+10	TRUE	GObp
mesh:D000544.mesh:D009771	0.130406	1	10	8931	124	0.183859	FALSE	GObp
mesh:D000544.mesh:D009837	0.00982716	2	25	8916	54	0.0272799	TRUE	GObp
mesh:D000544.mesh:D010024	0.180322	1	29	8912	61	0.230787	FALSE	GObp
mesh:D000544.mesh:D010673	0.044717	1	34	8907	12	0.0828168	FALSE	GObp
mesh:D000544.mesh:D011225	100500	7	40	8901	123	1.0927e+11	TRUE	GObp
mesh:D000544.mesh:D011471	0.0106731	16	267	8674	283	0.0288694	TRUE	GObp
mesh:D000544.mesh:D011565	0.150363	2	64	8877	96	0.202862	FALSE	GObp
mesh:D000544.mesh:D011618	0.0449231	4	105	8836	114	0.0829191	FALSE	GObp
mesh:D000544.mesh:D012162	0.022453	2	9	8932	238	0.0500511	FALSE	GObp
mesh:D000544.mesh:D012559	0.218962	5	171	8770	168	0.26758	FALSE	GObp
mesh:D000544.mesh:D012878	0.0825334	2	34	8907	126	0.131401	FALSE	GObp
mesh:D000544.mesh:D013274	0.203481	4	113	8828	184	0.253125	FALSE	GObp
mesh:D000544.mesh:D020521	0.597897	1	84	8857	96	0.6131	FALSE	GObp
mesh:D000544.mesh:D013964	18354.4	9	115	8826	68	2.46728e+06	TRUE	GObp
mesh:D000544.mesh:D016649	0.00368674	1	3	8938	11	0.012737	TRUE	GObp
mesh:D000544.mesh:D018805	0.012909	3	72	8869	61	0.0334489	TRUE	GObp
mesh:D000544.mesh:D019851	0.0275946	1	3	8938	83	0.0581242	FALSE	GObp
mesh:D000544.mesh:D003704	0.00156069	5	76	8865	100	0.00641669	TRUE	GObp
mesh:D000544.mesh:D019636	0.719425	1	71	8870	158	0.725311	FALSE	GObp
mesh:D000544.mesh:D019694	0.207893	1	28	8913	74	0.257028	FALSE	GObp
mesh:D000544.mesh:D010051	0.179552	4	188	8753	105	0.2306	FALSE	GObp
mesh:D000544.mesh:D001289	0.156874	1	69	8872	22	0.208964	FALSE	GObp
mesh:D000544.mesh:D001943	0.784472	3	176	8765	209	0.788382	FALSE	GObp
mesh:D000544.mesh:D003324	0.0225079	17	39	8902	205	0.0745113	TRUE	GObp
mesh:D000544.mesh:D006528	0.00201417	9	176	8765	143	0.00789297	TRUE	GObp
mesh:D000686.mesh:D003924	0.0878877	1	6	8935	136	0.138056	FALSE	GObp
mesh:D000690.mesh:D001172	0.10139	1	17	8924	56	0.152464	FALSE	GObp
mesh:D000690.mesh:D002294	0.108667	1	16	8925	64	0.160171	FALSE	GObp
mesh:D000690.mesh:D015179	0.184273	1	16	8925	113	0.234088	FALSE	GObp
mesh:D000690.mesh:D009837	0.0404073	1	16	8925	23	0.0767324	FALSE	GObp
mesh:D000690.mesh:D011471	0.172354	1	16	8925	105	0.223165	FALSE	GObp
mesh:D000690.mesh:D012162	0.0588255	1	9	8932	60	0.101934	FALSE	GObp
mesh:D000690.mesh:D003704	0.100594	1	16	8925	59	0.151883	FALSE	GObp
mesh:D000690.mesh:D001289	0.0221598	1	8	8933	25	0.0495467	TRUE	GObp
mesh:D000690.mesh:D006528	0.108667	1	16	8925	64	0.160171	FALSE	GObp
mesh:D000740.mesh:D001172	0.000421744	6	65	8876	135	0.00216034	TRUE	GObp
mesh:D000740.mesh:D001249	1185.03	12	77	8864	163	1.88345e+09	TRUE	GObp
mesh:D000740.mesh:D050197	0.308965	1	67	8874	49	0.348745	FALSE	GObp
mesh:D000740.mesh:D001321	0.0490591	1	7	8934	64	0.088827	FALSE	GObp
mesh:D000740.mesh:D003876	0.0461315	2	75	8866	41	0.0846161	FALSE	GObp
mesh:D000740.mesh:D004314	0.118492	1	10	8931	112	0.171326	FALSE	GObp
mesh:D000740.mesh:D006526	0.024905	3	67	8874	84	0.0538919	FALSE	GObp
mesh:D000740.mesh:D015470	3.39828e+09	6	24	8917	110	4.28261e+09	TRUE	GObp
mesh:D000740.mesh:D029424	0.255188	1	77	8864	34	0.298526	FALSE	GObp
mesh:D000740.mesh:D008175	2.07546e+10	10	87	8854	153	2.02791e+11	TRUE	GObp
mesh:D000740.mesh:D008545	0.0337358	2	81	8860	32	0.0674108	FALSE	GObp
mesh:D000740.mesh:D009203	0.290531	1	61	8880	50	0.331651	FALSE	GObp
mesh:D000740.mesh:D015663	0.324777	1	22	8919	158	0.36303	FALSE	GObp
mesh:D000740.mesh:D011471	0.15432	1	71	8870	21	0.206193	FALSE	GObp
mesh:D000740.mesh:D011658	3.39503e+06	8	75	8866	150	0.000257003	TRUE	GObp
mesh:D000740.mesh:D013274	7.49296e+09	8	66	8875	139	6.22449e+10	TRUE	GObp
mesh:D000740.mesh:D014376	0.229824	2	61	8880	133	0.277339	FALSE	GObp
mesh:D000740.mesh:D010051	0.0384821	1	10	8931	35	0.0742694	FALSE	GObp
mesh:D000740.mesh:D001943	4.34455e+06	14	88	8853	161	8.37931e+06	TRUE	GObp
mesh:D000743.mesh:D009369	3.33859e+07	4	5	8936	47	5.7403e+07	TRUE	GObp
mesh:D001008.mesh:D001172	7.03532e+06	4	19	8922	109	0.000474296	TRUE	GObp
mesh:D001008.mesh:D050197	0.00214059	2	16	8925	39	0.00827378	TRUE	GObp
mesh:D001008.mesh:D002340	0.206187	1	16	8925	128	0.255488	FALSE	GObp
mesh:D001008.mesh:D003110	0.00896567	2	19	8922	68	0.0254295	TRUE	GObp
mesh:D001008.mesh:D003866	0.0150853	3	44	8897	106	0.037293	TRUE	GObp
mesh:D001008.mesh:D003924	0.220489	1	16	8925	138	0.268558	FALSE	GObp
mesh:D001008.mesh:D004362	0.0404073	1	16	8925	23	0.0767324	FALSE	GObp
mesh:D001008.mesh:D004827	0.132482	1	16	8925	79	0.185158	FALSE	GObp
mesh:D001008.mesh:D006973	0.123739	1	21	8920	56	0.176497	FALSE	GObp
mesh:D001008.mesh:D009203	6.3159e+10	5	31	8910	78	5.42972e+10	TRUE	GObp
mesh:D001008.mesh:D009456	0.0973137	1	19	8922	48	0.148549	FALSE	GObp
mesh:D001008.mesh:D012559	0.0301109	3	39	8902	156	0.0620687	FALSE	GObp
mesh:D001008.mesh:D020521	0.000229249	3	16	8925	69	0.00128079	TRUE	GObp
mesh:D001008.mesh:D001943	0.00315398	3	19	8922	142	0.0115248	TRUE	GObp
mesh:D001008.mesh:D006528	179330	5	19	8922	102	1.78365e+11	TRUE	GObp
mesh:D001172.mesh:D001249	1.15027e-17	43	160	8781	218	8.5043e-17	TRUE	GObp
mesh:D001172.mesh:D050197	1.29139e-22	43	142	8799	248	9.23966e-17	TRUE	GObp
mesh:D001172.mesh:D001321	0.164538	2	42	8899	155	0.215689	FALSE	GObp
mesh:D001172.mesh:D001749	0.14654	2	48	8893	126	0.1985	FALSE	GObp
mesh:D001172.mesh:D002277	0.000474749	10	157	8784	159	0.00238234	TRUE	GObp
mesh:D001172.mesh:D002280	0.152956	1	82	8859	18	0.204989	FALSE	GObp
mesh:D001172.mesh:D002289	0.0940176	3	46	8895	211	0.144918	FALSE	GObp
mesh:D001172.mesh:D002292	138979	4	83	8858	10	1.42053e+10	TRUE	GObp
mesh:D001172.mesh:D002294	0.020143	22	167	8774	162	5382.79	TRUE	GObp
mesh:D001172.mesh:D002311	0.0649771	2	69	8872	54	0.110521	FALSE	GObp
mesh:D001172.mesh:D002318	3.70493e+06	4	8	8933	248	0.00027762	TRUE	GObp
mesh:D001172.mesh:D002340	479125	4	10	8931	113	4.35533e+10	TRUE	GObp
mesh:D001172.mesh:D002446	0.00159143	4	58	8883	78	0.00651919	TRUE	GObp
mesh:D001172.mesh:D002583	0.180266	1	26	8915	68	0.230787	FALSE	GObp
mesh:D001172.mesh:D003093	98281.1	11	66	8875	235	1.07383e+10	TRUE	GObp
mesh:D001172.mesh:D003110	0.0128385	7	170	8771	132	0.0333441	TRUE	GObp
mesh:D001172.mesh:D015179	0.00187499	7	129	8812	122	0.00743958	TRUE	GObp
mesh:D001172.mesh:D003327	4.08998e+06	6	52	8889	111	0.000299392	TRUE	GObp
mesh:D001172.mesh:D003424	6.92311e+07	13	78	8863	188	1.12908e+06	TRUE	GObp
mesh:D001172.mesh:D003528	0.164332	1	10	8931	159	0.215546	FALSE	GObp
mesh:D001172.mesh:D003876	0.0155626	4	139	8802	62	0.0379349	TRUE	GObp
mesh:D001172.mesh:D003924	0.0374527	6	114	8827	194	0.0729965	FALSE	GObp
mesh:D001172.mesh:D004362	0.0438887	1	8	8933	50	0.0813922	FALSE	GObp
mesh:D001172.mesh:D016889	6.23181e+06	8	114	8827	107	0.000430597	TRUE	GObp
mesh:D001172.mesh:D005909	0.456447	1	38	8903	142	0.484866	FALSE	GObp
mesh:D001172.mesh:D005922	0.0094637	2	49	8892	27	0.0265286	TRUE	GObp
mesh:D001172.mesh:D006111	0.000284289	3	19	8922	62	0.00153047	TRUE	GObp
mesh:D001172.mesh:D006330	0.0519701	1	17	8924	28	0.0920727	FALSE	GObp
mesh:D001172.mesh:D006331	0.657125	1	61	8880	155	0.668886	FALSE	GObp
mesh:D001172.mesh:D006333	20886.8	10	95	8846	140	2.03188e+10	TRUE	GObp
mesh:D001172.mesh:D006526	4.15988e-32	43	88	8853	264	4.39362e-26	TRUE	GObp
mesh:D001172.mesh:D015658	53051.6	8	108	8833	60	6.30244e+09	TRUE	GObp
mesh:D001172.mesh:D006967	0.000113823	7	69	8872	144	0.000725457	TRUE	GObp
mesh:D001172.mesh:D006969	0.0293177	12	69	8872	75	7741.27	TRUE	GObp
mesh:D001172.mesh:D007249	0.471821	3	184	8757	124	0.499045	FALSE	GObp
mesh:D001172.mesh:D015212	0.00625446	3	38	8903	89	0.0193749	TRUE	GObp
mesh:D001172.mesh:D007674	0.727467	1	76	8865	151	0.73242	FALSE	GObp
mesh:D001172.mesh:D007938	188.885	11	85	8856	99	3.3786e+07	TRUE	GObp
mesh:D001172.mesh:D015451	17729.3	6	75	8866	31	2.41249e+10	TRUE	GObp
mesh:D001172.mesh:D015473	0.083527	1	6	8935	129	0.13252	FALSE	GObp
mesh:D001172.mesh:D008103	7.1476e+09	5	19	8922	135	6.05091e+10	TRUE	GObp
mesh:D001172.mesh:D008106	0.00496027	4	21	8920	304	0.0160377	TRUE	GObp
mesh:D001172.mesh:D008107	4.07306e-08	20	55	8886	241	1.32854	TRUE	GObp
mesh:D001172.mesh:D008113	0.0338432	2	17	8924	154	0.0675305	FALSE	GObp
mesh:D001172.mesh:D008171	349.061	10	47	8894	148	595552	TRUE	GObp
mesh:D001172.mesh:D029424	1.01383e-38	52	104	8837	245	1.49912e-36	TRUE	GObp
mesh:D001172.mesh:D008175	0.0183954	7	116	8825	208	0.04313	TRUE	GObp
mesh:D001172.mesh:D008180	3.54242e+10	10	94	8847	150	3.27121e+09	TRUE	GObp
mesh:D001172.mesh:D008223	0.00209615	3	56	8885	41	0.00815659	TRUE	GObp
mesh:D001172.mesh:D008288	0.119522	1	4	8937	280	0.172283	FALSE	GObp
mesh:D001172.mesh:D008325	0.177353	1	17	8924	102	0.228173	FALSE	GObp
mesh:D001172.mesh:D008527	0.546333	1	100	8841	70	0.566214	FALSE	GObp
mesh:D001172.mesh:D008545	0.209973	1	231	8710	9	0.258733	FALSE	GObp
mesh:D001172.mesh:D009101	0.0296106	7	125	8816	213	0.0614946	FALSE	GObp
mesh:D001172.mesh:D009103	3.8226e+06	8	159	8782	72	0.000284515	TRUE	GObp
mesh:D001172.mesh:D009203	2.53048e+08	13	143	8798	113	3.9249e+08	TRUE	GObp
mesh:D001172.mesh:D009362	0.242655	1	189	8752	13	0.287812	FALSE	GObp
mesh:D001172.mesh:D009369	0.0121508	13	235	8706	244	0.0319319	TRUE	GObp
mesh:D001172.mesh:D009456	0.0498364	1	19	8922	24	0.0893591	FALSE	GObp
mesh:D001172.mesh:D009914	0.0504376	2	12	8929	274	0.0903639	FALSE	GObp
mesh:D001172.mesh:D010003	0.000758313	3	71	8870	23	0.00354092	TRUE	GObp
mesh:D001172.mesh:D012516	0.0134701	4	125	8816	66	0.0345396	TRUE	GObp
mesh:D001172.mesh:D010190	0.00834693	6	115	8826	137	0.0241375	TRUE	GObp
mesh:D001172.mesh:D010300	0.181482	2	66	8875	105	0.231819	FALSE	GObp
mesh:D001172.mesh:D011471	101545	22	240	8701	252	1.09866e+11	TRUE	GObp
mesh:D001172.mesh:D011565	0.00173514	4	19	8922	253	0.00695939	TRUE	GObp
mesh:D001172.mesh:D011658	7.60767e-41	52	95	8846	309	1.05461e-33	TRUE	GObp
mesh:D001172.mesh:D012130	9.87845e-58	52	69	8872	210	1.09552e-53	TRUE	GObp
mesh:D001172.mesh:D012559	0.631842	1	49	8892	180	0.64463	FALSE	GObp
mesh:D001172.mesh:D013274	144895	16	160	8781	216	1.46747e+10	TRUE	GObp
mesh:D001172.mesh:D013964	0.00347844	2	67	8874	12	0.0122886	TRUE	GObp
mesh:D001172.mesh:D014376	5.80183e-48	56	81	8860	314	2.57369e-45	TRUE	GObp
mesh:D001172.mesh:D016481	0.000646999	3	9	8932	183	0.00310015	TRUE	GObp
mesh:D001172.mesh:D008268	0.125459	1	10	8931	119	0.178721	FALSE	GObp
mesh:D001172.mesh:D018805	0.100443	2	29	8912	166	0.15176	FALSE	GObp
mesh:D001172.mesh:D003704	0.00238461	3	48	8893	50	0.0090566	TRUE	GObp
mesh:D001172.mesh:D019694	0.0330702	2	22	8919	117	0.0665002	FALSE	GObp
mesh:D001172.mesh:D009202	0.15109	1	54	8887	27	0.203596	FALSE	GObp
mesh:D001172.mesh:D010051	0.302705	1	100	8841	32	0.342901	FALSE	GObp
mesh:D001172.mesh:D013967	0.000445162	3	22	8919	62	0.00225974	TRUE	GObp
mesh:D001172.mesh:D001943	0.00457361	14	227	8714	250	0.0150732	TRUE	GObp
mesh:D001172.mesh:D003324	7.59178e-05	28	114	8827	238	0.0267279	TRUE	GObp
mesh:D001172.mesh:D006528	0.000407057	6	116	8825	75	0.00209478	TRUE	GObp
mesh:D001249.mesh:D001254	0.0266016	2	30	8911	76	0.0564076	FALSE	GObp
mesh:D001249.mesh:D050197	1.36073e-15	26	81	8860	157	7.18592e-09	TRUE	GObp
mesh:D001249.mesh:D001321	0.133887	2	43	8898	133	0.18629	FALSE	GObp
mesh:D001249.mesh:D001749	0.211555	1	24	8917	88	0.260249	FALSE	GObp
mesh:D001249.mesh:D002294	5.6923e+08	11	55	8886	215	8.30626e+08	TRUE	GObp
mesh:D001249.mesh:D002318	0.0193377	2	12	8929	163	0.0445852	TRUE	GObp
mesh:D001249.mesh:D002446	0.00076976	4	39	8902	96	0.00357931	TRUE	GObp
mesh:D001249.mesh:D002583	0.108827	1	19	8922	54	0.160171	FALSE	GObp
mesh:D001249.mesh:D003093	512598	9	56	8885	209	4.64058e+11	TRUE	GObp
mesh:D001249.mesh:D003110	0.683315	1	95	8846	107	0.692051	FALSE	GObp
mesh:D001249.mesh:D003327	0.00100715	3	26	8915	69	0.00446773	TRUE	GObp
mesh:D001249.mesh:D003424	5.97121e-05	26	120	8821	183	0.0213615	TRUE	GObp
mesh:D001249.mesh:D003876	0.0013328	7	140	8801	106	0.00564152	TRUE	GObp
mesh:D001249.mesh:D003924	0.0850273	4	86	8855	173	0.134515	FALSE	GObp
mesh:D001249.mesh:D004314	53136	11	57	8884	258	6.30244e+09	TRUE	GObp
mesh:D001249.mesh:D004362	0.00856797	2	21	8920	60	0.0245926	TRUE	GObp
mesh:D001249.mesh:D016889	0.565654	1	60	8881	123	0.583277	FALSE	GObp
mesh:D001249.mesh:D005909	0.0012444	4	30	8911	143	0.00531808	TRUE	GObp
mesh:D001249.mesh:D005910	0.425756	1	126	8815	39	0.456196	FALSE	GObp
mesh:D001249.mesh:D006111	0.00184102	3	26	8915	85	0.0073442	TRUE	GObp
mesh:D001249.mesh:D006526	1.13615e-24	32	72	8869	185	9.33322e-19	TRUE	GObp
mesh:D001249.mesh:D015658	0.0132416	3	87	8854	51	0.0341112	TRUE	GObp
mesh:D001249.mesh:D006967	0.00388648	7	108	8833	166	0.0131406	TRUE	GObp
mesh:D001249.mesh:D006969	0.0945253	16	103	8838	128	240985	TRUE	GObp
mesh:D001249.mesh:D006973	0.000204989	4	63	8878	42	0.00118225	TRUE	GObp
mesh:D001249.mesh:D007006	0.0216443	2	23	8918	89	0.0487977	TRUE	GObp
mesh:D001249.mesh:D007153	0.0563002	1	5	8936	103	0.0980942	FALSE	GObp
mesh:D001249.mesh:D007249	0.0926805	2	148	8793	31	0.143451	FALSE	GObp
mesh:D001249.mesh:D007674	0.0354468	2	18	8923	149	0.0699475	FALSE	GObp
mesh:D001249.mesh:D007938	0.0473917	3	78	8863	93	0.0864431	FALSE	GObp
mesh:D001249.mesh:D015451	0.0272941	1	19	8922	13	0.057546	FALSE	GObp
mesh:D001249.mesh:D015470	2.98145e+06	16	78	8863	249	5.90433e+06	TRUE	GObp
mesh:D001249.mesh:D008107	2.28756e-11	16	32	8909	121	9.57322e-06	TRUE	GObp
mesh:D001249.mesh:D008113	0.000262359	4	22	8919	131	0.0014193	TRUE	GObp
mesh:D001249.mesh:D008171	15295.3	9	43	8898	182	2.10714e+09	TRUE	GObp
mesh:D001249.mesh:D029424	4.97466e-09	26	119	8822	130	2.29871e-07	TRUE	GObp
mesh:D001249.mesh:D008175	0.00239402	6	114	8827	107	0.00906134	TRUE	GObp
mesh:D001249.mesh:D008180	146817	6	34	8907	97	1.48018e+11	TRUE	GObp
mesh:D001249.mesh:D008545	0.0999913	2	160	8781	30	0.151386	FALSE	GObp
mesh:D001249.mesh:D009101	0.00572019	3	31	8910	106	0.0180664	TRUE	GObp
mesh:D001249.mesh:D009103	0.000706255	7	120	8821	111	0.00336153	TRUE	GObp
mesh:D001249.mesh:D009203	0.0146959	2	93	8848	18	0.0367895	TRUE	GObp
mesh:D001249.mesh:D009369	1.66906e+06	12	139	8802	175	0.000131743	TRUE	GObp
mesh:D001249.mesh:D009436	0.228795	1	18	8923	128	0.276261	FALSE	GObp
mesh:D001249.mesh:D009765	0.000742229	2	8	8933	47	0.00348664	TRUE	GObp
mesh:D001249.mesh:D010003	0.0744268	1	13	8928	53	0.121664	FALSE	GObp
mesh:D001249.mesh:D010024	0.0722339	1	6	8935	111	0.118753	FALSE	GObp
mesh:D001249.mesh:D010190	0.11151	4	118	8823	139	0.163568	FALSE	GObp
mesh:D001249.mesh:D011225	0.172019	1	48	8893	35	0.223165	FALSE	GObp
mesh:D001249.mesh:D011471	5.59142e+08	21	185	8756	291	6.49307e+09	TRUE	GObp
mesh:D001249.mesh:D011565	0.0496254	2	11	8930	297	0.0891247	FALSE	GObp
mesh:D001249.mesh:D011618	0.040777	1	7	8934	53	0.0771044	FALSE	GObp
mesh:D001249.mesh:D011658	4.80782e-22	35	109	8832	185	3.23144e-15	TRUE	GObp
mesh:D001249.mesh:D012130	1.93342e-29	32	73	8868	133	1.94924e-23	TRUE	GObp
mesh:D001249.mesh:D012559	0.026491	3	56	8885	103	0.0563117	FALSE	GObp
mesh:D001249.mesh:D012871	552003	3	3	8938	159	4.87786e+10	TRUE	GObp
mesh:D001249.mesh:D012878	0.000213168	2	4	8937	54	0.00120923	TRUE	GObp
mesh:D001249.mesh:D013274	2.51823e+06	11	108	8833	198	0.000195295	TRUE	GObp
mesh:D001249.mesh:D013276	0.0357593	2	21	8920	128	0.0701896	FALSE	GObp
mesh:D001249.mesh:D014376	5.3435e-20	37	93	8848	234	4.23282e-18	TRUE	GObp
mesh:D001249.mesh:D020246	0.000302829	3	18	8923	67	0.00161461	TRUE	GObp
mesh:D001249.mesh:D016481	21833.1	8	40	8901	199	2.11467e+11	TRUE	GObp
mesh:D001249.mesh:D016135	0.0215822	2	18	8923	114	0.0487467	TRUE	GObp
mesh:D001249.mesh:D018805	0.0387013	3	50	8891	134	0.0743843	FALSE	GObp
mesh:D001249.mesh:D019465	0.258416	1	83	8858	32	0.301191	FALSE	GObp
mesh:D001249.mesh:D024821	0.0653435	1	5	8936	120	0.110855	FALSE	GObp
mesh:D001249.mesh:D019636	0.00317958	3	31	8910	86	0.0115992	TRUE	GObp
mesh:D001249.mesh:D019694	0.00836537	3	22	8919	173	0.0241594	TRUE	GObp
mesh:D001249.mesh:D010051	0.429912	1	56	8885	89	0.459983	FALSE	GObp
mesh:D001249.mesh:D013967	0.0122734	2	22	8919	69	0.032105	TRUE	GObp
mesh:D001249.mesh:D001169	0.0520261	2	14	8927	238	0.0920727	FALSE	GObp
mesh:D001249.mesh:D001943	70199.6	17	199	8742	185	7.98475e+09	TRUE	GObp
mesh:D001249.mesh:D003324	8.48272e-11	27	123	8818	122	4.18104e-08	TRUE	GObp
mesh:D001249.mesh:D006528	0.0357033	4	70	8871	159	0.0701443	FALSE	GObp
mesh:D001254.mesh:D005909	0.00186859	2	66	8875	9	0.00742747	TRUE	GObp
mesh:D001254.mesh:D007938	0.122023	2	50	8891	108	0.174724	FALSE	GObp
mesh:D001254.mesh:D008545	0.0218066	3	51	8890	105	0.0488796	TRUE	GObp
mesh:D001254.mesh:D009103	0.0951475	1	27	8914	33	0.146452	FALSE	GObp
mesh:D001254.mesh:D009362	0.105005	1	52	8889	19	0.156414	FALSE	GObp
mesh:D001254.mesh:D009369	0.430371	1	78	8863	64	0.460252	FALSE	GObp
mesh:D001254.mesh:D011471	0.372546	1	47	8894	88	0.407651	FALSE	GObp
mesh:D001254.mesh:D011658	0.0221561	1	10	8931	20	0.0495467	TRUE	GObp
mesh:D001254.mesh:D013274	199033	5	64	8877	30	1.95334e+10	TRUE	GObp
mesh:D001254.mesh:D010051	0.183677	1	43	8898	42	0.233464	FALSE	GObp
mesh:D001254.mesh:D006528	0.237821	1	71	8870	34	0.284513	FALSE	GObp
mesh:D050197.mesh:D002294	0.0646813	3	85	8856	97	0.110102	FALSE	GObp
mesh:D050197.mesh:D002318	0.0417232	5	86	8855	198	0.0784254	FALSE	GObp
mesh:D050197.mesh:D003093	0.0144599	2	16	8925	104	0.0364456	TRUE	GObp
mesh:D050197.mesh:D003110	0.302705	1	32	8909	100	0.342901	FALSE	GObp
mesh:D050197.mesh:D015179	0.241445	2	77	8864	109	0.286683	FALSE	GObp
mesh:D050197.mesh:D003327	0.000523008	21	95	8846	125	0.0193338	TRUE	GObp
mesh:D050197.mesh:D003424	2.16359e-19	22	84	8857	61	1.23047e-12	TRUE	GObp
mesh:D050197.mesh:D003924	0.0315584	5	153	8788	103	0.0642759	FALSE	GObp
mesh:D050197.mesh:D016889	0.000965947	2	30	8911	14	0.00433165	TRUE	GObp
mesh:D050197.mesh:D004827	0.0438477	1	16	8925	25	0.0813843	FALSE	GObp
mesh:D050197.mesh:D004938	0.239805	1	46	8895	53	0.28587	FALSE	GObp
mesh:D050197.mesh:D005909	0.0449363	3	67	8874	106	0.0829191	FALSE	GObp
mesh:D050197.mesh:D005910	0.075786	2	74	8867	55	0.123598	FALSE	GObp
mesh:D050197.mesh:D005922	0.0263114	1	14	8927	17	0.056247	FALSE	GObp
mesh:D050197.mesh:D006333	0.00016337	6	47	8894	158	0.000982192	TRUE	GObp
mesh:D050197.mesh:D006526	2.25165e-37	46	110	8831	198	2.77454e-33	TRUE	GObp
mesh:D050197.mesh:D006937	1.32664e-27	21	63	8878	34	1.27934e-20	TRUE	GObp
mesh:D050197.mesh:D006938	10950.3	5	32	8909	34	1.54699e+10	TRUE	GObp
mesh:D050197.mesh:D006967	0.00345948	2	14	8927	57	0.0122574	TRUE	GObp
mesh:D050197.mesh:D006969	246.396	9	61	8880	79	4.3032e+07	TRUE	GObp
mesh:D050197.mesh:D006973	0.0421708	2	65	8876	45	0.0790658	FALSE	GObp
mesh:D050197.mesh:D007938	0.0180856	2	29	8912	64	0.0426744	TRUE	GObp
mesh:D050197.mesh:D015470	0.2078	1	37	8904	56	0.257028	FALSE	GObp
mesh:D050197.mesh:D008107	0.278419	2	51	8890	182	0.320297	FALSE	GObp
mesh:D050197.mesh:D029424	4.26719e-43	49	89	8852	200	9.74333e-44	TRUE	GObp
mesh:D050197.mesh:D008654	0.0595113	1	7	8934	78	0.102485	FALSE	GObp
mesh:D050197.mesh:D009101	0.0022688	6	53	8888	230	0.00867621	TRUE	GObp
mesh:D050197.mesh:D009103	0.0516846	2	78	8863	42	0.0918561	FALSE	GObp
mesh:D050197.mesh:D009203	0.0712227	3	113	8828	76	0.117626	FALSE	GObp
mesh:D050197.mesh:D009369	0.00545236	6	110	8831	131	0.0174255	TRUE	GObp
mesh:D050197.mesh:D009447	0.159559	1	10	8931	154	0.210657	FALSE	GObp
mesh:D050197.mesh:D011085	8.9935e+09	2	9	8932	5	7.33367e+10	TRUE	GObp
mesh:D050197.mesh:D011471	0.0378942	6	155	8786	143	0.0735984	FALSE	GObp
mesh:D050197.mesh:D011565	0.026323	2	16	8925	143	0.056247	FALSE	GObp
mesh:D050197.mesh:D011658	7.21635e-47	44	61	8880	231	1.33382e-39	TRUE	GObp
mesh:D050197.mesh:D015427	7.28277e+10	7	36	8905	185	6.11863e+10	TRUE	GObp
mesh:D050197.mesh:D012130	1.9344e-46	45	61	8880	206	6.12928e-45	TRUE	GObp
mesh:D050197.mesh:D013274	0.386008	1	103	8838	42	0.420101	FALSE	GObp
mesh:D050197.mesh:D020521	0.000445225	5	73	8868	79	0.00225974	TRUE	GObp
mesh:D050197.mesh:D014376	6.32772e-42	45	69	8872	221	1.07961e-38	TRUE	GObp
mesh:D050197.mesh:D024821	0.0667791	2	22	8919	173	0.112525	FALSE	GObp
mesh:D050197.mesh:D019694	0.132377	1	10	8931	126	0.185158	FALSE	GObp
mesh:D050197.mesh:D009202	0.0018381	3	36	8905	61	0.0073442	TRUE	GObp
mesh:D050197.mesh:D001943	0.440651	1	117	8824	44	0.469887	FALSE	GObp
mesh:D050197.mesh:D003324	2.4473e-22	39	134	8807	214	1.55089e-14	TRUE	GObp
mesh:D001321.mesh:D002318	0.00271569	6	106	8835	118	0.0101575	TRUE	GObp
mesh:D001321.mesh:D003093	0.101883	2	33	8908	147	0.153101	FALSE	GObp
mesh:D001321.mesh:D003424	8.22623e+06	6	43	8898	153	0.000546281	TRUE	GObp
mesh:D001321.mesh:D003876	0.0924316	1	18	8923	48	0.143366	FALSE	GObp
mesh:D001321.mesh:D004314	0.0594952	3	55	8886	145	0.102485	FALSE	GObp
mesh:D001321.mesh:D005334	0.00637694	2	7	8934	161	0.0196445	TRUE	GObp
mesh:D001321.mesh:D005909	0.0814806	1	9	8932	84	0.130205	FALSE	GObp
mesh:D001321.mesh:D007249	0.0751701	1	58	8883	12	0.122684	FALSE	GObp
mesh:D001321.mesh:D007674	0.295042	1	25	8916	124	0.335591	FALSE	GObp
mesh:D001321.mesh:D007938	0.0352367	1	32	8909	10	0.069719	FALSE	GObp
mesh:D001321.mesh:D015470	0.150058	1	9	8932	160	0.202698	FALSE	GObp
mesh:D001321.mesh:D029424	0.0472894	1	36	8905	12	0.0863276	FALSE	GObp
mesh:D001321.mesh:D008175	0.190717	1	20	8921	94	0.240641	FALSE	GObp
mesh:D001321.mesh:D008180	0.082643	1	12	8929	64	0.131401	FALSE	GObp
mesh:D001321.mesh:D008607	0.0013749	6	114	8827	96	0.00574298	TRUE	GObp
mesh:D001321.mesh:D008654	157.358	6	35	8906	31	2.83756e+08	TRUE	GObp
mesh:D001321.mesh:D009103	0.249395	1	28	8913	91	0.293427	FALSE	GObp
mesh:D001321.mesh:D010003	0.00293511	2	17	8924	43	0.0108416	TRUE	GObp
mesh:D001321.mesh:D010300	0.0491971	1	18	8923	25	0.0889317	FALSE	GObp
mesh:D001321.mesh:D011471	5.25929e-07	19	65	8876	172	1.69059	TRUE	GObp
mesh:D001321.mesh:D011565	0.0769435	1	5	8936	142	0.125118	FALSE	GObp
mesh:D001321.mesh:D012559	1.19732e+08	13	157	8784	97	1.88345e+09	TRUE	GObp
mesh:D001321.mesh:D013274	0.00116555	4	65	8876	64	0.00503548	TRUE	GObp
mesh:D001321.mesh:D013964	1.8808e-12	16	34	8907	51	1.0429e-12	TRUE	GObp
mesh:D001321.mesh:D019465	0.181769	1	18	8923	99	0.231969	FALSE	GObp
mesh:D001321.mesh:D038901	0.169813	1	13	8928	127	0.221166	FALSE	GObp
mesh:D001321.mesh:D001289	2.82752e+07	8	57	8884	59	4.89956e+08	TRUE	GObp
mesh:D001321.mesh:D001943	0.00071729	5	78	8863	82	0.00339221	TRUE	GObp
mesh:D001321.mesh:D003324	0.0300351	2	28	8913	87	0.0620278	FALSE	GObp
mesh:D001714.mesh:D004827	0.127079	1	22	8919	55	0.180264	FALSE	GObp
mesh:D001714.mesh:D004832	0.0106921	1	16	8925	6	0.0288856	TRUE	GObp
mesh:D001714.mesh:D009362	0.118147	1	32	8909	35	0.171021	FALSE	GObp
mesh:D001714.mesh:D010190	340287	2	17	8924	2	3.15798e+10	TRUE	GObp
mesh:D001714.mesh:D001289	261197	5	70	8871	29	2.46525e+11	TRUE	GObp
mesh:D001714.mesh:D001943	0.287745	1	45	8896	67	0.329148	FALSE	GObp
mesh:D001749.mesh:D002289	0.288777	1	89	8852	34	0.329818	FALSE	GObp
mesh:D001749.mesh:D002292	0.164709	2	105	8836	62	0.215786	FALSE	GObp
mesh:D001749.mesh:D002294	0.247374	3	104	8837	148	0.291539	FALSE	GObp
mesh:D001749.mesh:D003110	0.327808	1	56	8885	63	0.365733	FALSE	GObp
mesh:D001749.mesh:D015179	0.216523	1	62	8879	35	0.26533	FALSE	GObp
mesh:D001749.mesh:D003924	0.133423	1	12	8929	106	0.186091	FALSE	GObp
mesh:D001749.mesh:D004314	0.015997	1	12	8929	12	0.0386928	TRUE	GObp
mesh:D001749.mesh:D004938	0.0519787	1	34	8907	14	0.0920727	FALSE	GObp
mesh:D001749.mesh:D005923	0.0701572	1	54	8887	12	0.116299	FALSE	GObp
mesh:D001749.mesh:D006333	0.0106052	2	54	8887	26	0.0287208	TRUE	GObp
mesh:D001749.mesh:D006973	0.0891274	1	32	8909	26	0.139411	FALSE	GObp
mesh:D001749.mesh:D007006	0.177755	1	8	8933	216	0.228557	FALSE	GObp
mesh:D001749.mesh:D015451	0.348747	1	56	8885	68	0.385411	FALSE	GObp
mesh:D001749.mesh:D029424	0.0840255	1	46	8895	17	0.13312	FALSE	GObp
mesh:D001749.mesh:D008180	0.118203	1	56	8885	20	0.171021	FALSE	GObp
mesh:D001749.mesh:D008223	0.153931	1	48	8893	31	0.205922	FALSE	GObp
mesh:D001749.mesh:D008325	0.053498	1	10	8931	49	0.0938754	FALSE	GObp
mesh:D001749.mesh:D008527	0.04474	2	89	8852	34	0.0828168	FALSE	GObp
mesh:D001749.mesh:D008545	0.225967	2	81	8860	99	0.274027	FALSE	GObp
mesh:D001749.mesh:D009203	0.252812	1	74	8867	35	0.296313	FALSE	GObp
mesh:D001749.mesh:D009369	0.388425	1	40	8901	109	0.422317	FALSE	GObp
mesh:D001749.mesh:D012516	0.602402	1	68	8873	120	0.616864	FALSE	GObp
mesh:D001749.mesh:D010190	0.000501281	6	119	8822	76	0.00249275	TRUE	GObp
mesh:D001749.mesh:D012878	0.0478633	2	25	8916	126	0.0870171	FALSE	GObp
mesh:D001749.mesh:D013274	0.35479	2	87	8854	128	0.390146	FALSE	GObp
mesh:D001749.mesh:D013964	0.000229206	3	52	8889	21	0.00128079	TRUE	GObp
mesh:D001749.mesh:D008268	0.0594789	1	4	8937	136	0.102485	FALSE	GObp
mesh:D001749.mesh:D001943	0.582964	1	89	8852	87	0.598618	FALSE	GObp
mesh:D001749.mesh:D054198	0.352154	1	110	8831	35	0.387632	FALSE	GObp
mesh:D001749.mesh:D006528	0.133569	1	98	8843	13	0.186091	FALSE	GObp
mesh:D002277.mesh:D002280	0.717249	2	186	8755	120	0.723446	FALSE	GObp
mesh:D002277.mesh:D002289	0.500233	2	82	8859	182	0.52509	FALSE	GObp
mesh:D002277.mesh:D002292	0.240157	2	113	8828	74	0.285904	FALSE	GObp
mesh:D002277.mesh:D002294	0.0213185	5	216	8725	66	0.0482003	TRUE	GObp
mesh:D002277.mesh:D002311	0.022369	3	102	8839	53	0.0499577	TRUE	GObp
mesh:D002277.mesh:D002312	0.208297	1	67	8874	31	0.25724	FALSE	GObp
mesh:D002277.mesh:D002318	0.599122	1	87	8854	93	0.614072	FALSE	GObp
mesh:D002277.mesh:D002446	0.125692	1	23	8918	52	0.178822	FALSE	GObp
mesh:D002277.mesh:D002583	0.391398	2	73	8868	165	0.424795	FALSE	GObp
mesh:D002277.mesh:D003110	0.192981	3	96	8845	141	0.241689	FALSE	GObp
mesh:D002277.mesh:D015179	0.000136497	12	139	8802	217	0.000848042	TRUE	GObp
mesh:D002277.mesh:D003424	0.565654	1	60	8881	123	0.583277	FALSE	GObp
mesh:D002277.mesh:D003924	0.00172417	6	123	8818	93	0.00694047	TRUE	GObp
mesh:D002277.mesh:D004314	0.000654686	2	39	8902	9	0.00312951	TRUE	GObp
mesh:D002277.mesh:D004938	0.00402624	14	216	8725	259	0.0134694	TRUE	GObp
mesh:D002277.mesh:D005199	0.00433557	3	47	8894	63	0.0143741	TRUE	GObp
mesh:D002277.mesh:D005334	0.0230308	1	13	8928	16	0.0510312	FALSE	GObp
mesh:D002277.mesh:D005910	273623	13	214	8727	113	2.55164e+11	TRUE	GObp
mesh:D002277.mesh:D015658	0.174948	2	67	8874	101	0.225995	FALSE	GObp
mesh:D002277.mesh:D007249	0.711192	1	118	8823	93	0.71799	FALSE	GObp
mesh:D002277.mesh:D015212	0.203851	1	39	8902	52	0.253442	FALSE	GObp
mesh:D002277.mesh:D007674	0.0143969	2	92	8849	18	0.0364109	TRUE	GObp
mesh:D002277.mesh:D007938	10.1059	20	109	8832	277	2.11461e+06	TRUE	GObp
mesh:D002277.mesh:D015451	5.04595e+08	10	136	8805	84	6.08256e+09	TRUE	GObp
mesh:D002277.mesh:D015473	0.183328	1	53	8888	34	0.233289	FALSE	GObp
mesh:D002277.mesh:D008107	0.324501	2	77	8864	135	0.36303	FALSE	GObp
mesh:D002277.mesh:D008113	0.152592	5	135	8806	187	0.204748	FALSE	GObp
mesh:D002277.mesh:D029424	0.483683	1	63	8878	93	0.510133	FALSE	GObp
mesh:D002277.mesh:D008175	807714	7	50	8891	190	0.000537991	TRUE	GObp
mesh:D002277.mesh:D008180	0.00217361	4	105	8836	47	0.00838448	TRUE	GObp
mesh:D002277.mesh:D008228	32.1492	11	113	8828	97	4.88404e+08	TRUE	GObp
mesh:D002277.mesh:D008527	0.653246	1	203	8738	46	0.665243	FALSE	GObp
mesh:D002277.mesh:D008545	0.0461485	3	195	8746	37	0.0846161	FALSE	GObp
mesh:D002277.mesh:D009203	0.0116763	3	101	8840	42	0.0311275	TRUE	GObp
mesh:D002277.mesh:D009369	0.0016114	6	99	8842	114	0.00657	TRUE	GObp
mesh:D002277.mesh:D009765	0.0594999	1	109	8832	5	0.102485	FALSE	GObp
mesh:D002277.mesh:D010003	0.427004	1	76	8865	65	0.457092	FALSE	GObp
mesh:D002277.mesh:D012516	0.405704	1	57	8884	81	0.437884	FALSE	GObp
mesh:D002277.mesh:D010190	0.11673	2	71	8870	74	0.16922	FALSE	GObp
mesh:D002277.mesh:D010300	0.157227	1	16	8925	95	0.209195	FALSE	GObp
mesh:D002277.mesh:D011471	0.032829	8	126	8815	264	0.0661952	FALSE	GObp
mesh:D002277.mesh:D011658	0.265669	2	88	8853	102	0.308226	FALSE	GObp
mesh:D002277.mesh:D013274	0.0347794	7	127	8814	217	0.0689372	FALSE	GObp
mesh:D002277.mesh:D013964	0.291395	2	101	8840	95	0.332466	FALSE	GObp
mesh:D002277.mesh:D002386	0.00389264	2	35	8906	24	0.0131414	TRUE	GObp
mesh:D002277.mesh:D050500	0.00368674	1	11	8930	3	0.012737	TRUE	GObp
mesh:D002277.mesh:D018805	0.46406	1	97	8844	57	0.491775	FALSE	GObp
mesh:D002277.mesh:D003704	0.0722796	2	60	8881	66	0.118753	FALSE	GObp
mesh:D002277.mesh:D019636	0.0998735	2	55	8886	87	0.151311	FALSE	GObp
mesh:D002277.mesh:D010051	0.58241	1	54	8887	143	0.598326	FALSE	GObp
mesh:D002277.mesh:D001943	0.000145105	9	93	8848	189	0.000886985	TRUE	GObp
mesh:D002277.mesh:D003324	0.43362	2	101	8840	130	0.463504	FALSE	GObp
mesh:D002277.mesh:D006528	0.0474674	5	98	8843	180	0.0864898	FALSE	GObp
mesh:D002280.mesh:D005910	0.204112	1	29	8912	70	0.253625	FALSE	GObp
mesh:D002280.mesh:D006331	0.46535	1	61	8880	91	0.492671	FALSE	GObp
mesh:D002280.mesh:D008113	0.409611	1	55	8886	85	0.440814	FALSE	GObp
mesh:D002280.mesh:D010300	0.419117	1	79	8862	61	0.45017	FALSE	GObp
mesh:D002280.mesh:D011471	0.474617	3	171	8770	134	0.501047	FALSE	GObp
mesh:D002280.mesh:D011658	0.212219	2	61	8880	126	0.260922	FALSE	GObp
mesh:D002280.mesh:D013274	0.122234	5	102	8839	230	0.174913	FALSE	GObp
mesh:D002280.mesh:D013964	0.0100412	1	2	8939	45	0.0277008	TRUE	GObp
mesh:D002280.mesh:D014983	0.387135	1	79	8862	55	0.42112	FALSE	GObp
mesh:D002280.mesh:D001943	0.885369	2	185	8756	177	0.885369	FALSE	GObp
mesh:D002280.mesh:D003324	0.000255584	5	61	8880	84	0.00138942	TRUE	GObp
mesh:D002280.mesh:D006528	0.642058	1	77	8864	118	0.654752	FALSE	GObp
mesh:D002282.mesh:D009369	0.00298612	2	12	8929	62	0.011002	TRUE	GObp
mesh:D002282.mesh:D011471	0.00789509	2	12	8929	102	0.0232554	TRUE	GObp
mesh:D002289.mesh:D002294	0.167563	3	82	8859	154	0.218621	FALSE	GObp
mesh:D002289.mesh:D002971	0.0701002	1	27	8914	24	0.116299	FALSE	GObp
mesh:D002289.mesh:D003110	0.000715517	4	53	8888	69	0.00339106	TRUE	GObp
mesh:D002289.mesh:D015179	0.0953343	2	48	8893	97	0.146536	FALSE	GObp
mesh:D002289.mesh:D016889	0.0154571	4	76	8865	113	0.0378786	TRUE	GObp
mesh:D002289.mesh:D004938	0.00577864	3	32	8909	103	0.0181287	TRUE	GObp
mesh:D002289.mesh:D005199	0.00325985	3	32	8909	84	0.011795	TRUE	GObp
mesh:D002289.mesh:D005923	0.0645002	1	54	8887	11	0.109878	FALSE	GObp
mesh:D002289.mesh:D006333	0.0448062	2	54	8887	56	0.0828168	FALSE	GObp
mesh:D002289.mesh:D007938	0.00063948	7	76	8865	173	0.00308341	TRUE	GObp
mesh:D002289.mesh:D015470	0.0595132	2	32	8909	111	0.102485	FALSE	GObp
mesh:D002289.mesh:D029424	0.00230055	4	46	8895	109	0.00875236	TRUE	GObp
mesh:D002289.mesh:D008175	0.166452	1	60	8881	27	0.217299	FALSE	GObp
mesh:D002289.mesh:D008180	0.067747	2	53	8888	72	0.113577	FALSE	GObp
mesh:D002289.mesh:D008223	0.0726668	1	56	8885	12	0.1193	FALSE	GObp
mesh:D002289.mesh:D008228	0.191222	1	32	8909	59	0.240641	FALSE	GObp
mesh:D002289.mesh:D008545	0.106431	1	100	8841	10	0.157902	FALSE	GObp
mesh:D002289.mesh:D009369	0.816203	1	69	8872	216	0.818417	FALSE	GObp
mesh:D002289.mesh:D012516	0.351089	1	64	8877	60	0.386652	FALSE	GObp
mesh:D002289.mesh:D010190	0.141922	2	75	8866	79	0.195033	FALSE	GObp
mesh:D002289.mesh:D011471	0.188816	4	90	8851	224	0.238765	FALSE	GObp
mesh:D002289.mesh:D012559	0.0150988	3	38	8903	123	0.037293	TRUE	GObp
mesh:D002289.mesh:D012878	0.267266	1	19	8922	145	0.309716	FALSE	GObp
mesh:D002289.mesh:D013274	0.128544	4	87	8854	199	0.181483	FALSE	GObp
mesh:D002289.mesh:D019694	0.248018	1	19	8922	133	0.292142	FALSE	GObp
mesh:D002289.mesh:D009202	0.358549	1	54	8887	73	0.394084	FALSE	GObp
mesh:D002289.mesh:D010051	0.0049235	2	80	8861	12	0.0159421	TRUE	GObp
mesh:D002289.mesh:D001943	0.539064	1	70	8871	98	0.560546	FALSE	GObp
mesh:D002289.mesh:D006528	0.31384	1	88	8853	38	0.352811	FALSE	GObp
mesh:D002292.mesh:D002294	0.686445	1	186	8755	55	0.694904	FALSE	GObp
mesh:D002292.mesh:D002583	0.00749679	2	56	8885	21	0.0223493	TRUE	GObp
mesh:D002292.mesh:D015179	0.0150893	4	140	8801	61	0.037293	TRUE	GObp
mesh:D002292.mesh:D016889	0.175768	1	101	8840	17	0.226791	FALSE	GObp
mesh:D002292.mesh:D004938	0.107001	1	48	8893	21	0.158536	FALSE	GObp
mesh:D002292.mesh:D006333	0.0383637	1	87	8854	4	0.0742503	FALSE	GObp
mesh:D002292.mesh:D007938	1.34945e+10	7	163	8778	32	1.38569e+11	TRUE	GObp
mesh:D002292.mesh:D015451	0.0354114	2	76	8865	35	0.0699475	FALSE	GObp
mesh:D002292.mesh:D008113	0.00364064	3	108	8833	26	0.0126471	TRUE	GObp
mesh:D002292.mesh:D008175	0.00565482	4	107	8834	60	0.0179483	TRUE	GObp
mesh:D002292.mesh:D008527	0.252654	1	123	8818	21	0.296313	FALSE	GObp
mesh:D002292.mesh:D008545	0.322686	1	150	8791	23	0.361473	FALSE	GObp
mesh:D002292.mesh:D009101	0.0137185	2	136	8805	12	0.0350549	TRUE	GObp
mesh:D002292.mesh:D009369	0.219918	1	105	8836	21	0.268344	FALSE	GObp
mesh:D002292.mesh:D009447	0.0343635	1	12	8929	26	0.0682959	FALSE	GObp
mesh:D002292.mesh:D010024	0.046004	1	35	8906	12	0.0845376	FALSE	GObp
mesh:D002292.mesh:D012516	0.132009	1	63	8878	20	0.185158	FALSE	GObp
mesh:D002292.mesh:D010190	0.313763	1	139	8802	24	0.352811	FALSE	GObp
mesh:D002292.mesh:D011471	0.0384102	7	177	8764	159	0.0742694	FALSE	GObp
mesh:D002292.mesh:D013274	0.228784	3	142	8799	104	0.276261	FALSE	GObp
mesh:D002292.mesh:D016649	0.00421889	2	55	8886	16	0.0140503	TRUE	GObp
mesh:D002292.mesh:D001943	0.0298455	6	194	8747	108	0.0618089	FALSE	GObp
mesh:D002294.mesh:D002311	0.113559	2	110	8831	47	0.165815	FALSE	GObp
mesh:D002294.mesh:D002340	55010.7	4	10	8931	66	6.45575e+09	TRUE	GObp
mesh:D002294.mesh:D002583	0.000385302	6	73	8868	118	0.00199673	TRUE	GObp
mesh:D002294.mesh:D003093	0.00629519	5	71	8870	148	0.0194467	TRUE	GObp
mesh:D002294.mesh:D003110	0.292455	3	174	8767	97	0.33299	FALSE	GObp
mesh:D002294.mesh:D015179	0.00347938	8	126	8815	177	0.0122886	TRUE	GObp
mesh:D002294.mesh:D003327	0.000530078	4	52	8889	65	0.0026069	TRUE	GObp
mesh:D002294.mesh:D003424	0.0159492	3	37	8904	129	0.0386194	TRUE	GObp
mesh:D002294.mesh:D003528	0.397017	1	51	8890	88	0.429973	FALSE	GObp
mesh:D002294.mesh:D003876	0.00575753	2	41	8900	25	0.0181071	TRUE	GObp
mesh:D002294.mesh:D003920	0.111577	1	34	8907	31	0.163568	FALSE	GObp
mesh:D002294.mesh:D003924	0.119619	2	46	8895	116	0.172283	FALSE	GObp
mesh:D002294.mesh:D004314	0.183191	1	13	8928	138	0.233289	FALSE	GObp
mesh:D002294.mesh:D004362	0.147773	1	18	8923	79	0.199976	FALSE	GObp
mesh:D002294.mesh:D016889	0.00134082	5	127	8814	58	0.00564889	TRUE	GObp
mesh:D002294.mesh:D004938	0.340979	1	100	8841	37	0.378525	FALSE	GObp
mesh:D002294.mesh:D005909	0.24036	4	147	8794	152	0.285904	FALSE	GObp
mesh:D002294.mesh:D005910	0.0118498	5	186	8755	66	0.0314388	TRUE	GObp
mesh:D002294.mesh:D005923	535964	4	54	8887	20	4.75507e+10	TRUE	GObp
mesh:D002294.mesh:D006333	0.0247232	3	106	8835	53	0.0538136	FALSE	GObp
mesh:D002294.mesh:D006548	170576	4	19	8922	43	1.70423e+10	TRUE	GObp
mesh:D002294.mesh:D006969	0.0278389	1	18	8923	14	0.0585078	FALSE	GObp
mesh:D002294.mesh:D007006	0.0556269	1	4	8937	127	0.0969972	FALSE	GObp
mesh:D002294.mesh:D007249	0.108706	1	93	8848	11	0.160171	FALSE	GObp
mesh:D002294.mesh:D007674	0.158805	1	57	8884	27	0.210412	FALSE	GObp
mesh:D002294.mesh:D007938	0.532161	2	180	8761	88	0.554147	FALSE	GObp
mesh:D002294.mesh:D015451	0.0759666	3	138	8803	64	0.123802	FALSE	GObp
mesh:D002294.mesh:D015470	0.0081485	7	187	8754	110	0.0237807	TRUE	GObp
mesh:D002294.mesh:D015473	0.209401	1	38	8903	55	0.25846	FALSE	GObp
mesh:D002294.mesh:D008103	2.23009e+10	8	46	8895	172	2.15058e+10	TRUE	GObp
mesh:D002294.mesh:D008107	6.93929e-10	17	72	8869	75	0.00026087	TRUE	GObp
mesh:D002294.mesh:D008113	0.81092	1	130	8811	113	0.813488	FALSE	GObp
mesh:D002294.mesh:D008171	0.000647147	3	28	8913	55	0.00310015	TRUE	GObp
mesh:D002294.mesh:D029424	0.000142633	6	97	8844	74	0.000876344	TRUE	GObp
mesh:D002294.mesh:D008180	0.0171187	4	115	8826	77	0.0409592	TRUE	GObp
mesh:D002294.mesh:D008228	0.394429	1	89	8852	50	0.427378	FALSE	GObp
mesh:D002294.mesh:D008654	0.677828	1	72	8869	139	0.687122	FALSE	GObp
mesh:D002294.mesh:D009101	0.0162245	4	175	8766	50	0.0391856	TRUE	GObp
mesh:D002294.mesh:D009369	0.00869228	11	220	8721	195	0.0248333	TRUE	GObp
mesh:D002294.mesh:D009373	0.245014	1	51	8890	49	0.289373	FALSE	GObp
mesh:D002294.mesh:D009447	0.0529527	3	58	8883	131	0.0932876	FALSE	GObp
mesh:D002294.mesh:D009456	0.101167	1	19	8922	50	0.152231	FALSE	GObp
mesh:D002294.mesh:D009914	0.14629	1	12	8929	117	0.198408	FALSE	GObp
mesh:D002294.mesh:D010003	0.106036	2	57	8884	87	0.1575	FALSE	GObp
mesh:D002294.mesh:D010190	0.0638267	6	164	8777	154	0.108982	FALSE	GObp
mesh:D002294.mesh:D011471	0.00339925	11	188	8753	201	0.0121214	TRUE	GObp
mesh:D002294.mesh:D011565	0.670571	1	56	8885	175	0.680077	FALSE	GObp
mesh:D002294.mesh:D011658	0.000184098	4	23	8918	114	0.00109179	TRUE	GObp
mesh:D002294.mesh:D012559	0.0146271	3	94	8847	49	0.0367417	TRUE	GObp
mesh:D002294.mesh:D012878	0.136322	1	29	8912	45	0.188977	FALSE	GObp
mesh:D002294.mesh:D013274	0.170705	5	161	8780	163	0.222196	FALSE	GObp
mesh:D002294.mesh:D013964	0.0187533	4	152	8789	60	0.0437841	TRUE	GObp
mesh:D002294.mesh:D014376	0.139294	1	12	8929	111	0.192494	FALSE	GObp
mesh:D002294.mesh:D020246	0.012943	2	18	8923	87	0.0334978	TRUE	GObp
mesh:D002294.mesh:D008268	0.00701589	2	10	8931	116	0.0211143	TRUE	GObp
mesh:D002294.mesh:D018805	1.78679e+06	4	19	8922	77	0.000140536	TRUE	GObp
mesh:D002294.mesh:D019465	0.0986037	1	37	8904	25	0.149899	FALSE	GObp
mesh:D002294.mesh:D019694	0.00156115	3	19	8922	111	0.00641669	TRUE	GObp
mesh:D002294.mesh:D009202	0.00394182	3	54	8887	53	0.0132269	TRUE	GObp
mesh:D002294.mesh:D001943	0.143885	7	204	8737	190	0.196634	FALSE	GObp
mesh:D002294.mesh:D003324	0.00274098	5	89	8852	97	0.0102005	TRUE	GObp
mesh:D002294.mesh:D054198	0.0167399	3	139	8802	35	0.040211	TRUE	GObp
mesh:D002294.mesh:D006528	0.0080614	5	128	8813	87	0.0235886	TRUE	GObp
mesh:D002311.mesh:D002312	0.00014131	2	3	8938	62	0.000873049	TRUE	GObp
mesh:D002311.mesh:D003110	0.00151064	6	67	8874	167	0.00626411	TRUE	GObp
mesh:D002311.mesh:D015179	0.232222	1	50	8891	47	0.279321	FALSE	GObp
mesh:D002311.mesh:D003924	0.317636	1	30	8911	113	0.356718	FALSE	GObp
mesh:D002311.mesh:D016889	0.288576	1	84	8857	36	0.329758	FALSE	GObp
mesh:D002311.mesh:D004938	0.0189848	2	23	8918	83	0.0441238	TRUE	GObp
mesh:D002311.mesh:D007674	0.108827	1	54	8887	19	0.160171	FALSE	GObp
mesh:D002311.mesh:D007938	0.029531	2	56	8885	43	0.0613868	FALSE	GObp
mesh:D002311.mesh:D015470	0.0792801	1	46	8895	16	0.127979	FALSE	GObp
mesh:D002311.mesh:D015473	0.0457951	1	38	8903	11	0.0842933	FALSE	GObp
mesh:D002311.mesh:D008113	0.0352367	1	10	8931	32	0.069719	FALSE	GObp
mesh:D002311.mesh:D008175	0.237626	1	67	8874	36	0.284433	FALSE	GObp
mesh:D002311.mesh:D008545	0.00189623	3	102	8839	22	0.00751044	TRUE	GObp
mesh:D002311.mesh:D009101	0.0309334	1	56	8885	5	0.0633521	FALSE	GObp
mesh:D002311.mesh:D010190	0.227627	1	85	8856	27	0.275666	FALSE	GObp
mesh:D002311.mesh:D009202	0.00353404	3	54	8887	51	0.0123927	TRUE	GObp
mesh:D002311.mesh:D010051	0.0227484	2	84	8857	25	0.0506077	FALSE	GObp
mesh:D002311.mesh:D001943	0.0264203	3	96	8845	60	0.0563117	FALSE	GObp
mesh:D002311.mesh:D006528	0.011844	2	71	8870	21	0.0314388	TRUE	GObp
mesh:D002312.mesh:D009101	0.0105825	1	19	8922	5	0.0287208	TRUE	GObp
mesh:D002312.mesh:D011085	0.0211079	2	33	8908	61	0.0478215	TRUE	GObp
mesh:D002312.mesh:D009202	0.159438	2	44	8897	145	0.210622	FALSE	GObp
mesh:D002312.mesh:D010051	0.051861	1	19	8922	25	0.0920727	FALSE	GObp
mesh:D002312.mesh:D001943	0.392344	1	85	8856	52	0.425535	FALSE	GObp
mesh:D002318.mesh:D003110	0.193497	1	11	8930	173	0.242198	FALSE	GObp
mesh:D002318.mesh:D015179	0.0720566	2	59	8882	67	0.11865	FALSE	GObp
mesh:D002318.mesh:D003327	0.251071	2	69	8872	125	0.294955	FALSE	GObp
mesh:D002318.mesh:D003424	0.00372122	2	8	8933	106	0.0127801	TRUE	GObp
mesh:D002318.mesh:D003866	0.140287	1	16	8925	84	0.193385	FALSE	GObp
mesh:D002318.mesh:D003920	0.0228875	2	50	8891	42	0.0508153	FALSE	GObp
mesh:D002318.mesh:D003924	4.05974e+06	12	104	8837	257	0.000298162	TRUE	GObp
mesh:D002318.mesh:D004362	0.179822	1	16	8925	110	0.230787	FALSE	GObp
mesh:D002318.mesh:D004827	0.00840015	6	116	8825	136	0.0242283	TRUE	GObp
mesh:D002318.mesh:D005334	0.116852	1	13	8928	85	0.169287	FALSE	GObp
mesh:D002318.mesh:D005910	0.0362335	1	47	8894	7	0.0709946	FALSE	GObp
mesh:D002318.mesh:D006333	4.32263e+06	9	55	8886	278	0.000312299	TRUE	GObp
mesh:D002318.mesh:D006973	515.242	17	106	8835	141	134448	TRUE	GObp
mesh:D002318.mesh:D007333	8.39092e+06	6	75	8866	87	0.000555554	TRUE	GObp
mesh:D002318.mesh:D007674	0.099668	1	17	8924	55	0.151206	FALSE	GObp
mesh:D002318.mesh:D008107	353170	4	8	8933	245	0.000266439	TRUE	GObp
mesh:D002318.mesh:D008113	0.0688452	1	4	8937	158	0.115157	FALSE	GObp
mesh:D002318.mesh:D008180	0.189133	1	15	8926	124	0.23903	FALSE	GObp
mesh:D002318.mesh:D008527	0.369198	1	47	8894	87	0.404585	FALSE	GObp
mesh:D002318.mesh:D008607	0.0956766	3	106	8835	92	0.14696	FALSE	GObp
mesh:D002318.mesh:D009203	142.89	12	86	8855	121	2.59778e+08	TRUE	GObp
mesh:D002318.mesh:D009369	0.727294	1	85	8856	135	0.73242	FALSE	GObp
mesh:D002318.mesh:D009765	40227	9	55	8886	157	4.95686e+09	TRUE	GObp
mesh:D002318.mesh:D010300	0.092231	1	6	8935	143	0.143282	FALSE	GObp
mesh:D002318.mesh:D011471	0.00162457	6	39	8902	296	0.00661156	TRUE	GObp
mesh:D002318.mesh:D011658	0.79198	1	47	8894	293	0.795207	FALSE	GObp
mesh:D002318.mesh:D012559	0.222491	2	42	8899	189	0.270403	FALSE	GObp
mesh:D002318.mesh:D020521	115800	7	39	8902	129	1.22892e+11	TRUE	GObp
mesh:D002318.mesh:D020246	97876.7	4	7	8934	118	1.07383e+10	TRUE	GObp
mesh:D002318.mesh:D024821	0.244112	2	36	8905	235	0.288768	FALSE	GObp
mesh:D002318.mesh:D010051	0.0317556	1	16	8925	18	0.0644999	FALSE	GObp
mesh:D002318.mesh:D001169	0.0202438	1	1	8940	181	0.0462418	TRUE	GObp
mesh:D002318.mesh:D001943	0.231222	3	110	8831	135	0.278571	FALSE	GObp
mesh:D002318.mesh:D003324	0.789678	1	48	8893	285	0.793254	FALSE	GObp
mesh:D002318.mesh:D006528	0.00270411	7	146	8795	115	0.0101313	TRUE	GObp
mesh:D002340.mesh:D003924	0.333022	1	26	8915	138	0.370432	FALSE	GObp
mesh:D002340.mesh:D004827	0.0180748	2	16	8925	117	0.0426744	TRUE	GObp
mesh:D002340.mesh:D007249	0.03126	2	20	8921	125	0.063903	FALSE	GObp
mesh:D002340.mesh:D008175	0.179441	1	10	8931	175	0.23059	FALSE	GObp
mesh:D002340.mesh:D009203	0.0675901	1	26	8915	24	0.113486	FALSE	GObp
mesh:D002340.mesh:D009362	0.0395618	1	10	8931	36	0.0758047	FALSE	GObp
mesh:D002340.mesh:D009765	1190.32	6	26	8915	58	1.88345e+09	TRUE	GObp
mesh:D002340.mesh:D010003	2.17362	6	10	8931	64	497020	TRUE	GObp
mesh:D002340.mesh:D010024	0.000190594	2	10	8931	19	0.00112132	TRUE	GObp
mesh:D002340.mesh:D011471	0.051287	2	16	8925	206	0.0912958	FALSE	GObp
mesh:D002340.mesh:D012559	0.220873	1	18	8923	123	0.268878	FALSE	GObp
mesh:D002340.mesh:D006528	37958	5	10	8931	158	4.7034e+09	TRUE	GObp
mesh:D002446.mesh:D003093	0.239799	1	29	8912	84	0.28587	FALSE	GObp
mesh:D002446.mesh:D003424	0.104731	1	12	8929	82	0.156216	FALSE	GObp
mesh:D002446.mesh:D003876	0.0056564	2	29	8912	35	0.0179483	TRUE	GObp
mesh:D002446.mesh:D003924	0.0575158	1	12	8929	44	0.0998201	FALSE	GObp
mesh:D002446.mesh:D004314	0.00924472	2	18	8923	73	0.0260213	TRUE	GObp
mesh:D002446.mesh:D006526	1.13754e-26	17	27	8914	32	1.00923e-19	TRUE	GObp
mesh:D002446.mesh:D015658	0.000454005	3	31	8910	44	0.0022886	TRUE	GObp
mesh:D002446.mesh:D006969	0.0900219	1	14	8927	60	0.140414	FALSE	GObp
mesh:D002446.mesh:D015212	0.0799214	1	14	8927	53	0.128733	FALSE	GObp
mesh:D002446.mesh:D008171	0.0240272	1	31	8910	7	0.0525565	FALSE	GObp
mesh:D002446.mesh:D008180	0.0960866	1	45	8896	20	0.147308	FALSE	GObp
mesh:D002446.mesh:D008545	0.0834889	1	37	8904	21	0.13252	FALSE	GObp
mesh:D002446.mesh:D009103	1.54314e-07	18	44	8897	114	6.98505e-07	TRUE	GObp
mesh:D002446.mesh:D009369	0.00163225	2	39	8902	14	0.00663063	TRUE	GObp
mesh:D002446.mesh:D009914	0.000375822	2	12	8929	22	0.00195216	TRUE	GObp
mesh:D002446.mesh:D011471	0.230299	1	25	8916	93	0.27761	FALSE	GObp
mesh:D002446.mesh:D003704	0.097932	1	18	8923	51	0.149082	FALSE	GObp
mesh:D002446.mesh:D010051	0.0343616	1	24	8917	13	0.0682959	FALSE	GObp
mesh:D002583.mesh:D003093	0.0146775	2	26	8915	64	0.0367895	TRUE	GObp
mesh:D002583.mesh:D003110	0.236034	1	42	8899	57	0.282964	FALSE	GObp
mesh:D002583.mesh:D015179	0.240619	2	53	8888	158	0.285904	FALSE	GObp
mesh:D002583.mesh:D003123	3.33144e+09	3	7	8934	20	4.24199e+09	TRUE	GObp
mesh:D002583.mesh:D016889	0.00196693	5	87	8854	92	0.00772149	TRUE	GObp
mesh:D002583.mesh:D005909	0.0326906	2	48	8893	53	0.0660149	FALSE	GObp
mesh:D002583.mesh:D007938	0.0825262	3	48	8893	191	0.131401	FALSE	GObp
mesh:D002583.mesh:D008175	0.5397	1	79	8862	87	0.560944	FALSE	GObp
mesh:D002583.mesh:D008223	0.145495	1	40	8901	35	0.197617	FALSE	GObp
mesh:D002583.mesh:D008654	264151	12	67	8874	310	2.48257e+11	TRUE	GObp
mesh:D002583.mesh:D009101	0.172116	1	70	8871	24	0.223165	FALSE	GObp
mesh:D002583.mesh:D009369	0.00208341	5	104	8837	78	0.00812126	TRUE	GObp
mesh:D002583.mesh:D010190	0.00321332	3	33	8908	81	0.011703	TRUE	GObp
mesh:D002583.mesh:D011471	0.0117941	5	97	8844	126	0.0314039	TRUE	GObp
mesh:D002583.mesh:D011565	0.111794	1	24	8917	44	0.163778	FALSE	GObp
mesh:D002583.mesh:D011658	0.285147	1	10	8931	295	0.326682	FALSE	GObp
mesh:D002583.mesh:D012559	247715	8	79	8862	25	557696	TRUE	GObp
mesh:D002583.mesh:D013274	0.000163835	11	92	8849	287	0.000982192	TRUE	GObp
mesh:D002583.mesh:D019694	0.0895601	1	19	8922	44	0.13989	FALSE	GObp
mesh:D002583.mesh:D010051	0.562556	1	55	8886	133	0.580888	FALSE	GObp
mesh:D002583.mesh:D001943	0.008215	7	89	8852	232	0.023906	TRUE	GObp
mesh:D002583.mesh:D006528	0.666635	1	73	8868	133	0.676393	FALSE	GObp
mesh:D002779.mesh:D010190	0.000161904	2	6	8935	30	0.000981153	TRUE	GObp
mesh:D002971.mesh:D008175	0.00768369	2	27	8914	44	0.0228145	TRUE	GObp
mesh:D002971.mesh:D008223	0.120822	1	31	8910	37	0.173677	FALSE	GObp
mesh:D002971.mesh:D008228	0.108475	1	31	8910	33	0.160171	FALSE	GObp
mesh:D002971.mesh:D012516	0.0791489	1	6	8935	122	0.127979	FALSE	GObp
mesh:D002971.mesh:D011471	0.0336466	2	27	8914	96	0.067376	FALSE	GObp
mesh:D002971.mesh:D019465	0.162413	1	12	8929	131	0.213407	FALSE	GObp
mesh:D002972.mesh:D015179	0.350265	1	43	8898	89	0.386128	FALSE	GObp
mesh:D002972.mesh:D004314	0.0357046	1	6	8935	54	0.0701443	FALSE	GObp
mesh:D002972.mesh:D008223	0.142033	1	31	8910	44	0.195065	FALSE	GObp
mesh:D002972.mesh:D008228	0.0217455	2	31	8910	66	0.0488796	TRUE	GObp
mesh:D002972.mesh:D008527	0.0447859	1	6	8935	68	0.0828168	FALSE	GObp
mesh:D002972.mesh:D010003	0.203214	1	43	8898	47	0.252934	FALSE	GObp
mesh:D003093.mesh:D003424	0.000485178	6	44	8897	207	0.00242371	TRUE	GObp
mesh:D003093.mesh:D003528	0.0735391	1	10	8931	68	0.120407	FALSE	GObp
mesh:D003093.mesh:D003876	529673	5	19	8922	127	4.73367e+11	TRUE	GObp
mesh:D003093.mesh:D004314	0.00480904	4	33	8908	188	0.0156656	TRUE	GObp
mesh:D003093.mesh:D005909	0.116361	1	9	8932	122	0.168798	FALSE	GObp
mesh:D003093.mesh:D005922	0.0416971	1	19	8922	20	0.0784254	FALSE	GObp
mesh:D003093.mesh:D006111	0.0102781	2	19	8922	73	0.0282489	TRUE	GObp
mesh:D003093.mesh:D006526	0.0320825	2	15	8926	170	0.0650269	FALSE	GObp
mesh:D003093.mesh:D015658	0.165711	1	26	8915	62	0.216842	FALSE	GObp
mesh:D003093.mesh:D006967	0.000565334	2	14	8927	23	0.00276801	TRUE	GObp
mesh:D003093.mesh:D007249	0.0131548	3	56	8885	79	0.0339667	TRUE	GObp
mesh:D003093.mesh:D015212	0.24304	1	24	8917	103	0.287901	FALSE	GObp
mesh:D003093.mesh:D015470	132273	9	59	8882	168	1.36804e+10	TRUE	GObp
mesh:D003093.mesh:D008103	0.183665	1	17	8924	106	0.233464	FALSE	GObp
mesh:D003093.mesh:D008107	0.0218173	2	20	8921	103	0.0488796	TRUE	GObp
mesh:D003093.mesh:D008171	0.0921722	1	10	8931	86	0.143282	FALSE	GObp
mesh:D003093.mesh:D029424	0.000145165	5	49	8892	93	0.000886985	TRUE	GObp
mesh:D003093.mesh:D008180	0.191715	1	18	8923	105	0.240647	FALSE	GObp
mesh:D003093.mesh:D008223	0.191176	1	82	8859	23	0.240641	FALSE	GObp
mesh:D003093.mesh:D008228	0.00570406	1	1	8940	51	0.0180568	TRUE	GObp
mesh:D003093.mesh:D009101	0.279708	1	28	8913	104	0.32128	FALSE	GObp
mesh:D003093.mesh:D009103	0.27435	1	32	8909	89	0.316602	FALSE	GObp
mesh:D003093.mesh:D009369	6.72043e+06	7	86	8855	106	0.000458643	TRUE	GObp
mesh:D003093.mesh:D009914	0.145128	1	12	8929	116	0.19725	FALSE	GObp
mesh:D003093.mesh:D010024	0.0875942	1	12	8929	68	0.137818	FALSE	GObp
mesh:D003093.mesh:D015663	0.00169363	2	7	8934	82	0.00686739	TRUE	GObp
mesh:D003093.mesh:D011471	7.67597e+06	9	88	8853	184	0.00051281	TRUE	GObp
mesh:D003093.mesh:D011565	0.0192572	2	16	8925	121	0.0445552	TRUE	GObp
mesh:D003093.mesh:D011658	0.0104904	3	40	8901	102	0.0286846	TRUE	GObp
mesh:D003093.mesh:D012559	0.0401189	2	39	8902	73	0.0765123	FALSE	GObp
mesh:D003093.mesh:D013274	19834.3	6	21	8920	172	1.95334e+10	TRUE	GObp
mesh:D003093.mesh:D014376	2966.97	8	27	8914	175	4.53844e+09	TRUE	GObp
mesh:D003093.mesh:D016481	0.000600139	3	21	8920	72	0.00293196	TRUE	GObp
mesh:D003093.mesh:D016135	0.0637527	1	5	8936	117	0.10894	FALSE	GObp
mesh:D003093.mesh:D008268	0.000233783	2	10	8931	21	0.00129309	TRUE	GObp
mesh:D003093.mesh:D018805	0.00210091	2	6	8935	108	0.00816078	TRUE	GObp
mesh:D003093.mesh:D024821	0.0925758	1	5	8936	172	0.143389	FALSE	GObp
mesh:D003093.mesh:D019694	0.00491537	1	22	8919	2	0.015939	TRUE	GObp
mesh:D003093.mesh:D013967	0.00922166	2	19	8922	69	0.0259894	TRUE	GObp
mesh:D003093.mesh:D001943	0.00353677	6	109	8832	121	0.0123927	TRUE	GObp
mesh:D003093.mesh:D003324	0.000483557	4	32	8909	104	0.00242106	TRUE	GObp
mesh:D003093.mesh:D006528	0.0474953	1	31	8910	14	0.0864898	FALSE	GObp
mesh:D003110.mesh:D015179	0.540532	2	108	8833	149	0.561178	FALSE	GObp
mesh:D003110.mesh:D003424	0.538144	1	60	8881	114	0.559852	FALSE	GObp
mesh:D003110.mesh:D016889	0.216914	3	126	8815	114	0.265556	FALSE	GObp
mesh:D003110.mesh:D004938	0.00100561	6	37	8904	285	0.00446773	TRUE	GObp
mesh:D003110.mesh:D005334	0.1916	1	13	8928	145	0.240647	FALSE	GObp
mesh:D003110.mesh:D005910	0.0429662	3	109	8832	64	0.0802285	FALSE	GObp
mesh:D003110.mesh:D006111	0.159043	1	67	8874	23	0.210476	FALSE	GObp
mesh:D003110.mesh:D006333	0.0590449	3	81	8860	98	0.102154	FALSE	GObp
mesh:D003110.mesh:D015658	0.0679352	5	10	8931	13	17521	TRUE	GObp
mesh:D003110.mesh:D006937	0.236034	1	42	8899	57	0.282964	FALSE	GObp
mesh:D003110.mesh:D006973	0.0810757	2	83	8858	51	0.13012	FALSE	GObp
mesh:D003110.mesh:D007249	0.00353079	7	142	8799	124	0.0123927	TRUE	GObp
mesh:D003110.mesh:D007938	0.328545	2	99	8842	106	0.365841	FALSE	GObp
mesh:D003110.mesh:D015451	0.125049	3	94	8847	117	0.178251	FALSE	GObp
mesh:D003110.mesh:D008103	6.76261e+06	4	21	8920	97	0.000460107	TRUE	GObp
mesh:D003110.mesh:D008171	0.000124484	4	14	8927	176	0.00078439	TRUE	GObp
mesh:D003110.mesh:D008175	0.0011468	8	167	8774	112	0.00498095	TRUE	GObp
mesh:D003110.mesh:D008180	0.449088	2	96	8845	141	0.478423	FALSE	GObp
mesh:D003110.mesh:D008223	0.0145192	2	57	8884	29	0.0365534	TRUE	GObp
mesh:D003110.mesh:D008228	0.273117	1	63	8878	45	0.315671	FALSE	GObp
mesh:D003110.mesh:D008325	0.278853	1	25	8916	116	0.320465	FALSE	GObp
mesh:D003110.mesh:D008527	0.450828	1	113	8828	47	0.479816	FALSE	GObp
mesh:D003110.mesh:D008545	0.451099	3	221	8720	100	0.479875	FALSE	GObp
mesh:D003110.mesh:D008654	0.0201857	1	7	8934	26	0.0462041	TRUE	GObp
mesh:D003110.mesh:D009369	0.0401691	5	228	8713	74	0.0765422	FALSE	GObp
mesh:D003110.mesh:D009373	0.0809362	1	47	8894	16	0.12999	FALSE	GObp
mesh:D003110.mesh:D009447	0.0786754	1	9	8932	81	0.127467	FALSE	GObp
mesh:D003110.mesh:D009456	0.155318	1	19	8922	79	0.207402	FALSE	GObp
mesh:D003110.mesh:D009765	0.0524027	2	17	8924	196	0.0925392	FALSE	GObp
mesh:D003110.mesh:D010024	0.201547	1	18	8923	111	0.251282	FALSE	GObp
mesh:D003110.mesh:D010190	0.57265	5	175	8766	258	0.589664	FALSE	GObp
mesh:D003110.mesh:D011225	3.55438e+10	7	42	8899	141	3.27121e+09	TRUE	GObp
mesh:D003110.mesh:D011471	0.245007	6	199	8742	189	0.289373	FALSE	GObp
mesh:D003110.mesh:D011658	16650.7	5	10	8931	134	2.27971e+09	TRUE	GObp
mesh:D003110.mesh:D012559	0.0704876	3	103	8838	83	0.116673	FALSE	GObp
mesh:D003110.mesh:D013964	0.509319	1	140	8801	45	0.533115	FALSE	GObp
mesh:D003110.mesh:D008268	0.149941	1	10	8931	144	0.202662	FALSE	GObp
mesh:D003110.mesh:D018805	0.000108607	3	9	8932	100	0.000702302	TRUE	GObp
mesh:D003110.mesh:D019694	0.0252497	2	10	8931	227	0.0543726	FALSE	GObp
mesh:D003110.mesh:D010051	0.258662	1	70	8871	38	0.301197	FALSE	GObp
mesh:D003110.mesh:D001943	0.540458	2	201	8740	80	0.561178	FALSE	GObp
mesh:D003110.mesh:D003324	0.0022367	4	80	8861	62	0.00858304	TRUE	GObp
mesh:D003110.mesh:D006528	0.409611	1	85	8856	55	0.440814	FALSE	GObp
mesh:D015179.mesh:D003123	0.00307667	5	24	8917	384	0.0112981	TRUE	GObp
mesh:D015179.mesh:D003327	0.00634496	2	54	8887	20	0.0195732	TRUE	GObp
mesh:D015179.mesh:D003424	0.00444043	4	38	8903	159	0.0146561	TRUE	GObp
mesh:D015179.mesh:D003528	0.276788	1	48	8893	60	0.318752	FALSE	GObp
mesh:D015179.mesh:D003876	0.0216488	2	34	8907	60	0.0487977	TRUE	GObp
mesh:D015179.mesh:D003920	0.00511499	4	40	8901	157	0.016466	TRUE	GObp
mesh:D015179.mesh:D003924	0.31782	1	19	8922	178	0.356744	FALSE	GObp
mesh:D015179.mesh:D016889	0.272704	2	59	8882	155	0.315523	FALSE	GObp
mesh:D015179.mesh:D004827	0.127954	1	53	8888	23	0.180881	FALSE	GObp
mesh:D015179.mesh:D004938	3.95301e-05	22	92	8849	249	1124.07	TRUE	GObp
mesh:D015179.mesh:D005909	0.620383	1	119	8822	72	0.633522	FALSE	GObp
mesh:D015179.mesh:D005910	0.0366385	6	188	8753	117	0.0717247	FALSE	GObp
mesh:D015179.mesh:D006333	0.0149225	2	70	8871	24	0.0372306	TRUE	GObp
mesh:D015179.mesh:D015658	6.56904e+06	4	27	8914	74	0.000451088	TRUE	GObp
mesh:D015179.mesh:D006973	3.68127e+06	5	57	8884	60	0.000276781	TRUE	GObp
mesh:D015179.mesh:D007006	0.0303878	1	5	8936	55	0.0625234	FALSE	GObp
mesh:D015179.mesh:D007938	1.58345	26	126	8815	237	4.68278	TRUE	GObp
mesh:D015179.mesh:D015451	32922.7	8	56	8885	109	4.22096e+10	TRUE	GObp
mesh:D015179.mesh:D015470	0.00096565	5	116	8825	59	0.00433165	TRUE	GObp
mesh:D015179.mesh:D008113	0.00345539	6	101	8840	130	0.0122574	TRUE	GObp
mesh:D015179.mesh:D008171	0.497421	1	16	8925	376	0.522854	FALSE	GObp
mesh:D015179.mesh:D029424	0.000403711	12	89	8852	385	0.0020824	TRUE	GObp
mesh:D015179.mesh:D008175	2.81368e+06	6	51	8890	106	0.000215943	TRUE	GObp
mesh:D015179.mesh:D008180	0.00576359	3	52	8889	63	0.0181071	TRUE	GObp
mesh:D015179.mesh:D008223	0.102866	3	138	8803	73	0.154109	FALSE	GObp
mesh:D015179.mesh:D008228	0.00953874	4	69	8872	108	0.026646	TRUE	GObp
mesh:D015179.mesh:D008527	0.407985	1	129	8812	36	0.43949	FALSE	GObp
mesh:D015179.mesh:D008545	3.77493e+06	6	127	8814	45	0.000281912	TRUE	GObp
mesh:D015179.mesh:D008654	0.311246	1	72	8869	46	0.350606	FALSE	GObp
mesh:D015179.mesh:D009101	0.0665714	3	121	8820	69	0.112525	FALSE	GObp
mesh:D015179.mesh:D009364	0.0282532	1	3	8938	85	0.0591742	FALSE	GObp
mesh:D015179.mesh:D009369	237723	10	82	8859	165	2.27272e+11	TRUE	GObp
mesh:D015179.mesh:D009447	0.172223	3	81	8860	158	0.223165	FALSE	GObp
mesh:D015179.mesh:D009765	0.31196	1	23	8918	144	0.351232	FALSE	GObp
mesh:D015179.mesh:D010003	0.0532808	5	45	8896	409	0.0937516	FALSE	GObp
mesh:D015179.mesh:D010024	0.0217617	3	22	8919	247	0.0488796	TRUE	GObp
mesh:D015179.mesh:D011225	5.4408e-05	21	68	8873	179	0.0197831	TRUE	GObp
mesh:D015179.mesh:D011471	82312.9	16	126	8815	264	9.1285e+09	TRUE	GObp
mesh:D015179.mesh:D011658	102366	16	88	8853	390	1.10218e+11	TRUE	GObp
mesh:D015179.mesh:D015427	0.0519247	2	27	8914	122	0.0920727	FALSE	GObp
mesh:D015179.mesh:D012878	0.0471874	3	33	8908	221	0.0862638	FALSE	GObp
mesh:D015179.mesh:D013274	0.069047	1	5	8936	127	0.115408	FALSE	GObp
mesh:D015179.mesh:D013964	4.5589e+06	5	117	8824	31	0.000326182	TRUE	GObp
mesh:D015179.mesh:D014983	0.0533147	1	8	8933	61	0.0937516	FALSE	GObp
mesh:D015179.mesh:D016481	0.0140107	1	9	8932	14	0.0357192	TRUE	GObp
mesh:D015179.mesh:D002386	0.00391455	1	35	8906	1	0.0131553	TRUE	GObp
mesh:D015179.mesh:D008881	0.0414868	1	14	8927	27	0.078313	FALSE	GObp
mesh:D015179.mesh:D008268	0.144122	1	10	8931	138	0.196754	FALSE	GObp
mesh:D015179.mesh:D018805	0.043008	4	52	8889	228	0.0802285	FALSE	GObp
mesh:D015179.mesh:D019465	0.00349839	3	41	8900	67	0.0123361	TRUE	GObp
mesh:D015179.mesh:D003704	0.241838	1	82	8859	30	0.286996	FALSE	GObp
mesh:D015179.mesh:D019694	0.000254674	6	28	8913	296	0.00138788	TRUE	GObp
mesh:D015179.mesh:D009202	0.253153	1	27	8914	96	0.296459	FALSE	GObp
mesh:D015179.mesh:D010051	0.0191588	3	116	8825	44	0.04445	TRUE	GObp
mesh:D015179.mesh:D001943	5640.15	7	40	8901	81	8.28468e+08	TRUE	GObp
mesh:D015179.mesh:D003324	0.426394	1	58	8883	85	0.456659	FALSE	GObp
mesh:D015179.mesh:D054198	0.051059	3	110	8831	68	0.0911555	FALSE	GObp
mesh:D015179.mesh:D006528	120.386	14	117	8824	130	2.22513e+08	TRUE	GObp
mesh:D003123.mesh:D008175	0.012389	2	7	8934	227	0.0323279	TRUE	GObp
mesh:D003327.mesh:D003924	0.0156128	2	52	8889	33	0.0379936	TRUE	GObp
mesh:D003327.mesh:D004314	6205.11	5	15	8926	68	8.93697e+07	TRUE	GObp
mesh:D003327.mesh:D016889	0.000834205	2	26	8915	15	0.00383873	TRUE	GObp
mesh:D003327.mesh:D004827	0.0438477	1	16	8925	25	0.0813843	FALSE	GObp
mesh:D003327.mesh:D006937	4.71077e-33	25	32	8909	103	5.22425e-26	TRUE	GObp
mesh:D003327.mesh:D006938	5.64301	9	32	8909	103	1.19202e+07	TRUE	GObp
mesh:D003327.mesh:D006973	0.0430518	2	51	8890	58	0.0802427	FALSE	GObp
mesh:D003327.mesh:D007888	0.0120266	1	4	8937	27	0.0316805	TRUE	GObp
mesh:D003327.mesh:D029424	853607	5	25	8916	104	7.03829e+10	TRUE	GObp
mesh:D003327.mesh:D009203	0.00387378	3	38	8903	75	0.0131367	TRUE	GObp
mesh:D003327.mesh:D011471	0.00364828	3	41	8900	68	0.0126471	TRUE	GObp
mesh:D003327.mesh:D013274	0.0831938	1	43	8898	18	0.13218	FALSE	GObp
mesh:D003327.mesh:D020521	0.159906	1	47	8894	33	0.210988	FALSE	GObp
mesh:D003327.mesh:D018805	0.172063	1	28	8913	60	0.223165	FALSE	GObp
mesh:D003327.mesh:D009202	0.0998651	1	12	8929	78	0.151311	FALSE	GObp
mesh:D003327.mesh:D001943	0.121663	1	55	8886	21	0.174321	FALSE	GObp
mesh:D003327.mesh:D003324	5.54426e-05	23	107	8834	132	0.0021574	TRUE	GObp
mesh:D003424.mesh:D003876	0.000386273	7	80	8861	151	0.00199709	TRUE	GObp
mesh:D003424.mesh:D003924	0.00352995	6	91	8850	145	0.0123927	TRUE	GObp
mesh:D003424.mesh:D004314	4.37546e+06	7	43	8898	202	0.00031407	TRUE	GObp
mesh:D003424.mesh:D005922	0.0201789	1	14	8927	13	0.0462041	TRUE	GObp
mesh:D003424.mesh:D006331	0.187509	2	60	8881	118	0.237519	FALSE	GObp
mesh:D003424.mesh:D006526	1.24694e-10	24	74	8867	132	6.74562e-10	TRUE	GObp
mesh:D003424.mesh:D015658	0.10109	2	61	8880	79	0.152231	FALSE	GObp
mesh:D003424.mesh:D006969	71343.5	7	77	8864	60	8.07015e+09	TRUE	GObp
mesh:D003424.mesh:D007249	0.164823	1	100	8841	16	0.215807	FALSE	GObp
mesh:D003424.mesh:D015212	67436	7	54	8887	85	7.7499e+08	TRUE	GObp
mesh:D003424.mesh:D007938	0.380612	1	27	8914	157	0.414839	FALSE	GObp
mesh:D003424.mesh:D015451	0.001596	2	6	8935	94	0.00651919	TRUE	GObp
mesh:D003424.mesh:D015470	13302.4	9	39	8902	199	1.84404e+10	TRUE	GObp
mesh:D003424.mesh:D008107	0.000245354	3	19	8922	59	0.00134369	TRUE	GObp
mesh:D003424.mesh:D008114	0.0038284	2	7	8934	124	0.0130236	TRUE	GObp
mesh:D003424.mesh:D029424	7.57872e-12	17	88	8853	49	3.296e-05	TRUE	GObp
mesh:D003424.mesh:D008180	0.0123534	3	25	8916	175	0.0322729	TRUE	GObp
mesh:D003424.mesh:D008545	0.473796	1	121	8820	47	0.500513	FALSE	GObp
mesh:D003424.mesh:D008607	0.0116612	2	13	8928	115	0.0311246	TRUE	GObp
mesh:D003424.mesh:D009101	0.000368223	3	21	8920	61	0.00191718	TRUE	GObp
mesh:D003424.mesh:D009103	0.0432629	3	76	8865	92	0.0805686	FALSE	GObp
mesh:D003424.mesh:D009203	251615	4	78	8863	12	2.39257e+11	TRUE	GObp
mesh:D003424.mesh:D009369	0.153877	1	14	8927	106	0.205922	FALSE	GObp
mesh:D003424.mesh:D009837	0.0862793	1	11	8930	73	0.136011	FALSE	GObp
mesh:D003424.mesh:D009914	0.00252969	2	12	8929	57	0.00954226	TRUE	GObp
mesh:D003424.mesh:D010003	0.011959	2	19	8922	79	0.0316527	TRUE	GObp
mesh:D003424.mesh:D010024	0.0029377	2	6	8935	128	0.0108416	TRUE	GObp
mesh:D003424.mesh:D015663	89.4356	5	6	8935	99	1.68109e+08	TRUE	GObp
mesh:D003424.mesh:D011471	856792	13	94	8847	287	7.03839e+10	TRUE	GObp
mesh:D003424.mesh:D011565	0.0010988	3	12	8929	160	0.00481647	TRUE	GObp
mesh:D003424.mesh:D011658	2.24373e-10	20	88	8853	60	1.13104e-11	TRUE	GObp
mesh:D003424.mesh:D012130	6.33207e-06	18	61	8880	178	1.95063	TRUE	GObp
mesh:D003424.mesh:D012559	0.00151096	3	36	8905	57	0.00626411	TRUE	GObp
mesh:D003424.mesh:D013274	63483.8	11	84	8857	175	7.3337e+08	TRUE	GObp
mesh:D003424.mesh:D014376	3.08129e-06	25	73	8868	228	0.000126561	TRUE	GObp
mesh:D003424.mesh:D016481	0.00707725	3	49	8892	72	0.0212413	TRUE	GObp
mesh:D003424.mesh:D018805	0.000111984	3	18	8923	48	0.000715797	TRUE	GObp
mesh:D003424.mesh:D010051	0.326866	1	30	8911	117	0.364866	FALSE	GObp
mesh:D003424.mesh:D001169	0.0411432	2	14	8927	209	0.0777305	FALSE	GObp
mesh:D003424.mesh:D001943	0.000121571	8	109	8832	123	0.000770412	TRUE	GObp
mesh:D003424.mesh:D003324	9.89299	13	87	8854	60	2777.55	TRUE	GObp
mesh:D003424.mesh:D006528	0.0243037	2	16	8925	137	0.0530343	FALSE	GObp
mesh:D003528.mesh:D004314	0.00192508	2	9	8932	67	0.00760973	TRUE	GObp
mesh:D003528.mesh:D016889	0.115067	1	33	8908	33	0.167356	FALSE	GObp
mesh:D003528.mesh:D008171	0.0470887	1	10	8931	43	0.0861738	FALSE	GObp
mesh:D003528.mesh:D008175	0.172307	1	33	8908	51	0.223165	FALSE	GObp
mesh:D003528.mesh:D009101	0.439453	1	32	8909	160	0.468834	FALSE	GObp
mesh:D003528.mesh:D009369	0.461074	1	63	8878	87	0.489078	FALSE	GObp
mesh:D003528.mesh:D012468	0.132482	1	16	8925	79	0.185158	FALSE	GObp
mesh:D003528.mesh:D012559	0.110933	1	9	8932	116	0.162946	FALSE	GObp
mesh:D003528.mesh:D020521	0.0986765	1	11	8930	84	0.149907	FALSE	GObp
mesh:D003528.mesh:D003704	0.0792801	1	16	8925	46	0.127979	FALSE	GObp
mesh:D003528.mesh:D001943	0.374191	1	52	8889	80	0.408644	FALSE	GObp
mesh:D003528.mesh:D006528	0.00915072	1	41	8900	2	0.0258223	TRUE	GObp
mesh:D003866.mesh:D003924	0.0142323	1	16	8925	8	0.0360768	TRUE	GObp
mesh:D003866.mesh:D009765	0.00272947	2	27	8914	26	0.0101868	TRUE	GObp
mesh:D003866.mesh:D012559	6.27076e+06	5	36	8905	107	0.000431943	TRUE	GObp
mesh:D003866.mesh:D020521	0.143391	1	16	8925	86	0.19617	FALSE	GObp
mesh:D003876.mesh:D003924	0.473886	1	73	8868	78	0.500513	FALSE	GObp
mesh:D003876.mesh:D004314	0.0249696	2	13	8928	172	0.053979	FALSE	GObp
mesh:D003876.mesh:D004362	0.127822	1	29	8912	42	0.18081	FALSE	GObp
mesh:D003876.mesh:D006258	0.0395618	1	10	8931	36	0.0758047	FALSE	GObp
mesh:D003876.mesh:D006333	0.00344461	2	18	8923	44	0.0122466	TRUE	GObp
mesh:D003876.mesh:D006969	0.610833	1	96	8845	87	0.62492	FALSE	GObp
mesh:D003876.mesh:D007674	0.026531	1	12	8929	20	0.0563117	FALSE	GObp
mesh:D003876.mesh:D007938	0.019675	2	38	8903	51	0.045175	TRUE	GObp
mesh:D003876.mesh:D015470	0.00192817	4	28	8913	173	0.00760973	TRUE	GObp
mesh:D003876.mesh:D008113	0.0701002	1	24	8917	27	0.116299	FALSE	GObp
mesh:D003876.mesh:D008171	0.000794593	2	19	8922	20	0.00367935	TRUE	GObp
mesh:D003876.mesh:D029424	5.49537e+06	4	92	8849	21	0.00038572	TRUE	GObp
mesh:D003876.mesh:D008175	0.251909	2	95	8846	91	0.295784	FALSE	GObp
mesh:D003876.mesh:D008180	0.00336462	2	30	8911	26	0.0120561	TRUE	GObp
mesh:D003876.mesh:D008545	0.0966679	2	127	8814	37	0.147767	FALSE	GObp
mesh:D003876.mesh:D009103	0.0248449	4	114	8827	87	0.053867	FALSE	GObp
mesh:D003876.mesh:D009765	0.000451775	2	16	8925	18	0.00228303	TRUE	GObp
mesh:D003876.mesh:D011471	0.252187	3	144	8797	108	0.295953	FALSE	GObp
mesh:D003876.mesh:D011565	0.0113603	2	20	8921	73	0.030358	TRUE	GObp
mesh:D003876.mesh:D011658	0.227692	1	82	8859	28	0.275666	FALSE	GObp
mesh:D003876.mesh:D012130	0.0172099	2	67	8874	27	0.0410889	TRUE	GObp
mesh:D003876.mesh:D012559	0.0371753	1	26	8915	13	0.0725196	FALSE	GObp
mesh:D003876.mesh:D013964	0.0276256	1	25	8916	10	0.0581343	FALSE	GObp
mesh:D003876.mesh:D014376	0.000253084	5	73	8868	70	0.00138261	TRUE	GObp
mesh:D003876.mesh:D020246	0.0549447	1	18	8923	28	0.0960341	FALSE	GObp
mesh:D003876.mesh:D050500	0.0404073	1	23	8918	16	0.0767324	FALSE	GObp
mesh:D003876.mesh:D001943	0.132178	3	159	8782	71	0.185158	FALSE	GObp
mesh:D003876.mesh:D003324	0.143457	1	81	8860	17	0.19617	FALSE	GObp
mesh:D003920.mesh:D003924	0.000437357	6	78	8863	113	0.00223516	TRUE	GObp
mesh:D003920.mesh:D006937	0.0666702	1	15	8926	41	0.112525	FALSE	GObp
mesh:D003920.mesh:D006943	0.303926	1	27	8914	119	0.343933	FALSE	GObp
mesh:D003920.mesh:D006973	0.793198	2	67	8874	387	0.796069	FALSE	GObp
mesh:D003920.mesh:D007333	0.028291	3	58	8883	102	0.0591976	FALSE	GObp
mesh:D003920.mesh:D007938	0.192546	1	20	8921	95	0.241418	FALSE	GObp
mesh:D003920.mesh:D008180	0.00268261	1	12	8929	2	0.0100677	TRUE	GObp
mesh:D003920.mesh:D008654	0.0334976	3	20	8921	322	0.0671769	FALSE	GObp
mesh:D003920.mesh:D008661	0.00947279	1	5	8936	17	0.0265286	TRUE	GObp
mesh:D003920.mesh:D009362	0.00788551	4	52	8889	136	0.0232554	TRUE	GObp
mesh:D003920.mesh:D009765	1003.67	11	61	8880	163	1.61314e+09	TRUE	GObp
mesh:D003920.mesh:D015663	0.017385	2	5	8936	390	0.0413556	TRUE	GObp
mesh:D003920.mesh:D011471	0.00245246	4	25	8916	208	0.00926671	TRUE	GObp
mesh:D003920.mesh:D015427	0.595087	1	27	8914	294	0.610501	FALSE	GObp
mesh:D003920.mesh:D013851	0.00373753	2	10	8931	84	0.0128127	TRUE	GObp
mesh:D003920.mesh:D001943	0.0104361	4	54	8887	142	0.0286123	TRUE	GObp
mesh:D003920.mesh:D003324	0.499237	3	52	8889	456	0.524293	FALSE	GObp
mesh:D003924.mesh:D004314	0.299643	1	34	8907	93	0.340127	FALSE	GObp
mesh:D003924.mesh:D004827	0.185122	2	59	8882	119	0.234763	FALSE	GObp
mesh:D003924.mesh:D005909	0.0631719	3	45	8896	182	0.108114	FALSE	GObp
mesh:D003924.mesh:D006331	0.369489	2	100	8841	115	0.404704	FALSE	GObp
mesh:D003924.mesh:D006333	1.8583e+06	8	55	8886	190	0.00014513	TRUE	GObp
mesh:D003924.mesh:D015658	0.0105976	2	67	8874	21	0.0287208	TRUE	GObp
mesh:D003924.mesh:D006937	0.0429922	1	28	8913	14	0.0802285	FALSE	GObp
mesh:D003924.mesh:D006969	0.012909	3	61	8880	72	0.0334489	TRUE	GObp
mesh:D003924.mesh:D006973	0.000657672	6	122	8819	78	0.00313702	TRUE	GObp
mesh:D003924.mesh:D007006	0.0380037	1	5	8936	69	0.073682	FALSE	GObp
mesh:D003924.mesh:D007153	0.0396294	1	5	8936	72	0.0758395	FALSE	GObp
mesh:D003924.mesh:D007249	0.543147	2	110	8831	147	0.563471	FALSE	GObp
mesh:D003924.mesh:D015212	0.0120219	1	18	8923	6	0.0316805	TRUE	GObp
mesh:D003924.mesh:D007333	0.000944814	6	136	8805	75	0.00426802	TRUE	GObp
mesh:D003924.mesh:D007938	0.257706	1	27	8914	98	0.300838	FALSE	GObp
mesh:D003924.mesh:D015451	0.100345	1	10	8931	94	0.151714	FALSE	GObp
mesh:D003924.mesh:D015470	0.348171	1	33	8908	115	0.384967	FALSE	GObp
mesh:D003924.mesh:D008107	0.0317334	1	2	8939	143	0.0644999	FALSE	GObp
mesh:D003924.mesh:D029424	0.0079309	5	81	8860	137	0.0232682	TRUE	GObp
mesh:D003924.mesh:D008175	0.273988	2	74	8867	124	0.316349	FALSE	GObp
mesh:D003924.mesh:D008180	612159	3	44	8897	8	5.28315e+10	TRUE	GObp
mesh:D003924.mesh:D008545	0.298808	1	105	8836	30	0.339527	FALSE	GObp
mesh:D003924.mesh:D008661	0.0210752	1	5	8936	38	0.0477964	TRUE	GObp
mesh:D003924.mesh:D009101	0.114221	1	20	8921	54	0.166379	FALSE	GObp
mesh:D003924.mesh:D009103	0.00641515	5	85	8856	124	0.0197075	TRUE	GObp
mesh:D003924.mesh:D009203	0.00337872	6	121	8820	108	0.0120871	TRUE	GObp
mesh:D003924.mesh:D009362	0.0289853	5	110	8831	140	0.0604139	FALSE	GObp
mesh:D003924.mesh:D009369	0.00100102	9	114	8827	200	0.00446773	TRUE	GObp
mesh:D003924.mesh:D009447	0.0981524	1	9	8932	102	0.149315	FALSE	GObp
mesh:D003924.mesh:D009765	0.00573434	7	130	8811	148	0.0180664	TRUE	GObp
mesh:D003924.mesh:D010024	0.149941	1	10	8931	144	0.202662	FALSE	GObp
mesh:D003924.mesh:D015663	0.0706306	1	5	8936	130	0.116822	FALSE	GObp
mesh:D003924.mesh:D010190	0.0493375	3	60	8881	123	0.0889361	FALSE	GObp
mesh:D003924.mesh:D010300	0.220149	2	78	8863	101	0.268344	FALSE	GObp
mesh:D003924.mesh:D011225	273801	4	16	8925	58	2.55164e+11	TRUE	GObp
mesh:D003924.mesh:D011471	0.23004	5	101	8840	290	0.277449	FALSE	GObp
mesh:D003924.mesh:D011658	0.0234964	5	61	8880	240	0.0517528	FALSE	GObp
mesh:D003924.mesh:D012559	0.57727	1	56	8885	136	0.593516	FALSE	GObp
mesh:D003924.mesh:D013274	0.420676	2	82	8859	156	0.451626	FALSE	GObp
mesh:D003924.mesh:D020521	0.13836	2	81	8860	72	0.191443	FALSE	GObp
mesh:D003924.mesh:D013851	0.0913371	2	51	8890	89	0.142365	FALSE	GObp
mesh:D003924.mesh:D020246	0.0146844	1	4	8937	33	0.0367895	TRUE	GObp
mesh:D003924.mesh:D018805	0.206016	1	36	8905	57	0.255419	FALSE	GObp
mesh:D003924.mesh:D019694	0.121484	1	10	8931	115	0.174289	FALSE	GObp
mesh:D003924.mesh:D009202	7.59304e+06	5	42	8899	95	0.000510344	TRUE	GObp
mesh:D003924.mesh:D001943	0.0109624	7	149	8792	146	0.0294365	TRUE	GObp
mesh:D003924.mesh:D003324	0.158296	4	106	8835	177	0.210269	FALSE	GObp
mesh:D003924.mesh:D006528	0.0243413	6	124	8817	161	0.0530343	FALSE	GObp
mesh:D004314.mesh:D016889	0.0849665	1	10	8931	79	0.134515	FALSE	GObp
mesh:D004314.mesh:D005909	0.00981338	2	10	8931	138	0.0272758	TRUE	GObp
mesh:D004314.mesh:D006330	0.0100255	1	9	8932	10	0.0276981	TRUE	GObp
mesh:D004314.mesh:D006526	0.216478	1	11	8930	196	0.26533	FALSE	GObp
mesh:D004314.mesh:D015658	0.0210589	1	10	8931	19	0.0477964	TRUE	GObp
mesh:D004314.mesh:D006973	0.231697	1	33	8908	71	0.278841	FALSE	GObp
mesh:D004314.mesh:D015470	0.013685	4	27	8914	313	0.0350097	TRUE	GObp
mesh:D004314.mesh:D008113	0.123474	1	10	8931	117	0.176386	FALSE	GObp
mesh:D004314.mesh:D008171	0.00344539	2	9	8932	90	0.0122466	TRUE	GObp
mesh:D004314.mesh:D029424	0.000637692	4	40	8901	89	0.00308149	TRUE	GObp
mesh:D004314.mesh:D008175	0.0573469	2	30	8911	116	0.099683	FALSE	GObp
mesh:D004314.mesh:D008223	0.0863637	1	23	8918	35	0.136047	FALSE	GObp
mesh:D004314.mesh:D008545	0.208297	1	67	8874	31	0.25724	FALSE	GObp
mesh:D004314.mesh:D009101	0.00050237	3	16	8925	90	0.00249275	TRUE	GObp
mesh:D004314.mesh:D009103	0.240159	1	23	8918	106	0.285904	FALSE	GObp
mesh:D004314.mesh:D009369	0.0415253	3	62	8879	111	0.078319	FALSE	GObp
mesh:D004314.mesh:D009373	0.0722337	1	4	8937	166	0.118753	FALSE	GObp
mesh:D004314.mesh:D009436	0.0172955	2	23	8918	79	0.0412046	TRUE	GObp
mesh:D004314.mesh:D011471	0.310379	1	19	8922	173	0.349807	FALSE	GObp
mesh:D004314.mesh:D011565	0.0539694	2	18	8923	188	0.0944785	FALSE	GObp
mesh:D004314.mesh:D011618	0.0701116	1	18	8923	36	0.116299	FALSE	GObp
mesh:D004314.mesh:D011658	0.0153947	3	33	8908	143	0.0378134	TRUE	GObp
mesh:D004314.mesh:D012559	0.0182801	3	55	8886	91	0.0429961	TRUE	GObp
mesh:D004314.mesh:D013964	0.0144522	1	10	8931	13	0.0364456	TRUE	GObp
mesh:D004314.mesh:D014376	0.0121197	2	9	8932	172	0.031888	TRUE	GObp
mesh:D004314.mesh:D001943	0.00134365	5	46	8895	161	0.00564889	TRUE	GObp
mesh:D004362.mesh:D006333	0.0855618	2	52	8889	84	0.134976	FALSE	GObp
mesh:D004362.mesh:D006969	0.096102	1	18	8923	50	0.147308	FALSE	GObp
mesh:D004362.mesh:D015470	0.000944574	2	18	8923	23	0.00426802	TRUE	GObp
mesh:D004362.mesh:D008107	0.18093	1	25	8916	71	0.231431	FALSE	GObp
mesh:D004362.mesh:D029424	0.137317	1	18	8923	73	0.190118	FALSE	GObp
mesh:D004362.mesh:D008175	0.156959	1	40	8901	38	0.208964	FALSE	GObp
mesh:D004362.mesh:D008180	0.179998	1	21	8920	84	0.230787	FALSE	GObp
mesh:D004362.mesh:D009101	0.0701116	1	18	8923	36	0.116299	FALSE	GObp
mesh:D004362.mesh:D009436	0.121405	1	18	8923	64	0.174289	FALSE	GObp
mesh:D004362.mesh:D009765	878241	2	27	8914	2	7.18796e+10	TRUE	GObp
mesh:D004362.mesh:D011471	0.144688	2	48	8893	125	0.197245	FALSE	GObp
mesh:D004362.mesh:D015427	0.0143545	3	27	8914	171	0.0363451	TRUE	GObp
mesh:D004362.mesh:D019851	0.210522	1	13	8928	161	0.259266	FALSE	GObp
mesh:D016889.mesh:D004938	0.10781	3	113	8828	91	0.159309	FALSE	GObp
mesh:D016889.mesh:D005199	1.84052e+06	3	32	8909	15	0.00014425	TRUE	GObp
mesh:D016889.mesh:D005909	0.450647	1	64	8877	83	0.479816	FALSE	GObp
mesh:D016889.mesh:D005910	0.191176	1	82	8859	23	0.240641	FALSE	GObp
mesh:D016889.mesh:D006333	0.000189911	4	54	8887	48	0.00112027	TRUE	GObp
mesh:D016889.mesh:D006967	0.121117	2	48	8893	112	0.173988	FALSE	GObp
mesh:D016889.mesh:D007674	0.479039	1	54	8887	107	0.505475	FALSE	GObp
mesh:D016889.mesh:D007938	0.0182443	6	114	8827	164	0.0429573	TRUE	GObp
mesh:D016889.mesh:D015470	0.106089	2	62	8879	80	0.1575	FALSE	GObp
mesh:D016889.mesh:D008103	392.98	5	10	8931	64	6.60325e+06	TRUE	GObp
mesh:D016889.mesh:D008171	568288	5	24	8917	100	4.96245e+10	TRUE	GObp
mesh:D016889.mesh:D029424	0.0141499	3	64	8877	71	0.0359091	TRUE	GObp
mesh:D016889.mesh:D008175	0.114527	5	152	8789	151	0.16668	FALSE	GObp
mesh:D016889.mesh:D008223	0.040242	2	50	8891	57	0.0766153	FALSE	GObp
mesh:D016889.mesh:D008228	7.34616e+09	4	32	8909	36	6.12779e+10	TRUE	GObp
mesh:D016889.mesh:D008527	0.192777	2	89	8852	81	0.24157	FALSE	GObp
mesh:D016889.mesh:D008545	0.0374953	4	157	8784	72	0.0730154	FALSE	GObp
mesh:D016889.mesh:D009101	0.0172655	2	122	8819	15	0.0411772	TRUE	GObp
mesh:D016889.mesh:D009203	0.082643	1	64	8877	12	0.131401	FALSE	GObp
mesh:D016889.mesh:D009369	0.472281	1	138	8803	41	0.499294	FALSE	GObp
mesh:D016889.mesh:D010190	0.415483	1	122	8819	39	0.446699	FALSE	GObp
mesh:D016889.mesh:D011471	0.197732	4	158	8783	130	0.247081	FALSE	GObp
mesh:D016889.mesh:D011565	0.493924	1	44	8897	137	0.519451	FALSE	GObp
mesh:D016889.mesh:D011658	4012.26	5	10	8931	101	5.97261e+08	TRUE	GObp
mesh:D016889.mesh:D012559	0.307071	1	105	8836	31	0.34696	FALSE	GObp
mesh:D016889.mesh:D013274	0.002187	8	115	8826	180	0.00842146	TRUE	GObp
mesh:D016889.mesh:D013964	0.0813707	1	54	8887	14	0.130205	FALSE	GObp
mesh:D016889.mesh:D050500	0.0650734	1	25	8916	24	0.1106	FALSE	GObp
mesh:D016889.mesh:D001943	0.646751	2	147	8794	133	0.658932	FALSE	GObp
mesh:D016889.mesh:D003324	31901	3	15	8926	9	4.13181e+09	TRUE	GObp
mesh:D016889.mesh:D054198	0.026398	2	63	8878	36	0.0563117	FALSE	GObp
mesh:D016889.mesh:D006528	0.839496	1	125	8816	129	0.841013	FALSE	GObp
mesh:D004827.mesh:D006973	0.000239262	4	55	8886	50	0.00132011	TRUE	GObp
mesh:D004827.mesh:D007938	0.0691285	1	7	8934	91	0.115457	FALSE	GObp
mesh:D004827.mesh:D008607	0.00170182	4	122	8819	38	0.00688803	TRUE	GObp
mesh:D004827.mesh:D009203	0.0369554	1	16	8925	21	0.0722176	FALSE	GObp
mesh:D004827.mesh:D011471	0.0385844	2	16	8925	176	0.0742884	FALSE	GObp
mesh:D004827.mesh:D012559	0.113283	2	60	8881	86	0.16563	FALSE	GObp
mesh:D004827.mesh:D013274	0.169345	1	22	8919	75	0.220685	FALSE	GObp
mesh:D004827.mesh:D020521	0.0940853	1	16	8925	55	0.144918	FALSE	GObp
mesh:D004827.mesh:D001943	0.134048	1	16	8925	80	0.18629	FALSE	GObp
mesh:D004827.mesh:D006528	0.265702	3	160	8781	100	0.308226	FALSE	GObp
mesh:D004832.mesh:D011471	0.000504399	2	16	8925	19	0.00249722	TRUE	GObp
mesh:D004938.mesh:D005910	0.119242	1	39	8902	29	0.172074	FALSE	GObp
mesh:D004938.mesh:D006526	0.0151159	1	8	8933	17	0.0372936	TRUE	GObp
mesh:D004938.mesh:D007249	0.191385	1	54	8887	35	0.240641	FALSE	GObp
mesh:D004938.mesh:D015212	0.00074351	3	31	8910	52	0.00348664	TRUE	GObp
mesh:D004938.mesh:D007938	520667	19	96	8845	271	1.1212e+07	TRUE	GObp
mesh:D004938.mesh:D029424	477204	9	52	8889	224	4.35533e+10	TRUE	GObp
mesh:D004938.mesh:D008175	2.87536	15	95	8846	172	5.74554e+07	TRUE	GObp
mesh:D004938.mesh:D008223	0.0385076	1	50	8891	7	0.0742694	FALSE	GObp
mesh:D004938.mesh:D008228	0.0494315	2	32	8909	100	0.0889361	FALSE	GObp
mesh:D004938.mesh:D008545	0.312771	1	90	8851	37	0.351967	FALSE	GObp
mesh:D004938.mesh:D009362	0.0801204	1	106	8835	7	0.12896	FALSE	GObp
mesh:D004938.mesh:D009369	2.3863e+07	14	205	8736	79	4.20065e+07	TRUE	GObp
mesh:D004938.mesh:D009765	0.163911	1	59	8882	27	0.215121	FALSE	GObp
mesh:D004938.mesh:D010190	31870.9	12	104	8837	161	4.13181e+09	TRUE	GObp
mesh:D004938.mesh:D011471	1.13633e+09	18	159	8782	229	1.59518e+10	TRUE	GObp
mesh:D004938.mesh:D012559	0.133964	1	64	8877	20	0.18629	FALSE	GObp
mesh:D004938.mesh:D013274	0.00202672	8	113	8828	181	0.00792816	TRUE	GObp
mesh:D004938.mesh:D013964	0.0047437	2	32	8909	29	0.0154956	TRUE	GObp
mesh:D004938.mesh:D018805	0.0342805	3	40	8901	160	0.0682532	FALSE	GObp
mesh:D004938.mesh:D019636	0.0884687	1	55	8886	15	0.138588	FALSE	GObp
mesh:D004938.mesh:D019694	0.11914	1	6	8935	187	0.172039	FALSE	GObp
mesh:D004938.mesh:D010051	0.662164	1	78	8863	123	0.672473	FALSE	GObp
mesh:D004938.mesh:D001943	8.69707e+06	12	204	8737	141	0.000570713	TRUE	GObp
mesh:D004938.mesh:D006528	2.61558	20	206	8735	135	5801.36	TRUE	GObp
mesh:D005199.mesh:D029424	0.000328835	4	32	8909	94	0.00173549	TRUE	GObp
mesh:D005199.mesh:D008175	0.0581015	3	95	8846	83	0.100758	FALSE	GObp
mesh:D005199.mesh:D008223	0.00014733	4	91	8850	27	0.000897742	TRUE	GObp
mesh:D005199.mesh:D008228	3.88172e+06	3	32	8909	19	0.000286035	TRUE	GObp
mesh:D005199.mesh:D009369	51987.4	6	47	8894	86	4.68732e+10	TRUE	GObp
mesh:D005199.mesh:D011471	0.00461106	3	32	8909	95	0.0151516	TRUE	GObp
mesh:D005199.mesh:D013274	0.0337358	2	32	8909	81	0.0674108	FALSE	GObp
mesh:D005199.mesh:D001943	226.477	11	94	8847	91	4.01861e+07	TRUE	GObp
mesh:D005199.mesh:D006528	0.315644	1	91	8850	37	0.35466	FALSE	GObp
mesh:D005334.mesh:D006333	0.00791945	2	7	8934	180	0.0232682	TRUE	GObp
mesh:D005334.mesh:D008180	0.00506083	2	7	8934	143	0.0163153	TRUE	GObp
mesh:D005334.mesh:D009369	0.00620343	2	16	8925	67	0.0192706	TRUE	GObp
mesh:D005334.mesh:D011471	0.000361154	3	7	8934	200	0.00188924	TRUE	GObp
mesh:D005334.mesh:D009202	0.020955	1	7	8934	27	0.0476699	TRUE	GObp
mesh:D005334.mesh:D001943	0.0119744	3	16	8925	275	0.0316559	TRUE	GObp
mesh:D005909.mesh:D006526	0.118633	1	11	8930	102	0.17142	FALSE	GObp
mesh:D005909.mesh:D007249	0.0147556	3	57	8884	81	0.0368557	TRUE	GObp
mesh:D005909.mesh:D007674	0.139181	1	23	8918	58	0.192459	FALSE	GObp
mesh:D005909.mesh:D007938	0.0925713	3	89	8852	108	0.143389	FALSE	GObp
mesh:D005909.mesh:D015451	0.0511362	1	39	8902	12	0.0911555	FALSE	GObp
mesh:D005909.mesh:D015470	0.000100259	7	65	8876	150	0.000650216	TRUE	GObp
mesh:D005909.mesh:D008103	0.00993205	2	14	8927	98	0.0275022	TRUE	GObp
mesh:D005909.mesh:D008113	0.238405	2	65	8876	128	0.284904	FALSE	GObp
mesh:D005909.mesh:D029424	0.00536162	1	2	8939	24	0.0171603	TRUE	GObp
mesh:D005909.mesh:D008180	0.0931974	1	10	8931	87	0.14395	FALSE	GObp
mesh:D005909.mesh:D008654	0.0397778	2	48	8893	59	0.0760579	FALSE	GObp
mesh:D005909.mesh:D009103	0.0157492	3	57	8884	83	0.0382603	TRUE	GObp
mesh:D005909.mesh:D009362	0.0744358	1	86	8855	8	0.121664	FALSE	GObp
mesh:D005909.mesh:D009369	106559448450	13	149	8792	183	8.56336e+10	TRUE	GObp
mesh:D005909.mesh:D009447	0.222132	1	23	8918	97	0.270115	FALSE	GObp
mesh:D005909.mesh:D010190	0.256	1	36	8905	73	0.299004	FALSE	GObp
mesh:D005909.mesh:D011471	8.65843e+06	10	96	8845	212	0.000570713	TRUE	GObp
mesh:D005909.mesh:D011565	0.000723956	4	18	8923	212	0.00341645	TRUE	GObp
mesh:D005909.mesh:D015427	0.198222	1	12	8929	163	0.247554	FALSE	GObp
mesh:D005909.mesh:D012559	0.245886	1	76	8865	33	0.290093	FALSE	GObp
mesh:D005909.mesh:D013274	0.139505	3	133	8808	87	0.192546	FALSE	GObp
mesh:D005909.mesh:D020521	115314	7	59	8882	84	1.22892e+11	TRUE	GObp
mesh:D005909.mesh:D016135	0.012184	2	52	8889	29	0.0319812	TRUE	GObp
mesh:D005909.mesh:D019694	0.127441	1	10	8931	121	0.1805	FALSE	GObp
mesh:D005909.mesh:D010051	0.0195845	2	140	8801	14	0.0450138	TRUE	GObp
mesh:D005909.mesh:D001943	0.00128375	7	157	8784	94	0.00545472	TRUE	GObp
mesh:D005909.mesh:D054198	0.0791511	1	21	8920	35	0.127979	FALSE	GObp
mesh:D005909.mesh:D006528	0.214869	1	113	8828	19	0.263741	FALSE	GObp
mesh:D005910.mesh:D006330	0.000206313	3	83	8858	13	0.00118243	TRUE	GObp
mesh:D005910.mesh:D007249	0.17259	1	99	8842	17	0.223339	FALSE	GObp
mesh:D005910.mesh:D007938	126569	9	127	8814	77	1.3242e+10	TRUE	GObp
mesh:D005910.mesh:D015473	0.011137	1	20	8921	5	0.0297971	TRUE	GObp
mesh:D005910.mesh:D008103	0.0896382	1	27	8914	31	0.139914	FALSE	GObp
mesh:D005910.mesh:D008113	0.269366	1	34	8907	82	0.311987	FALSE	GObp
mesh:D005910.mesh:D008175	0.00557968	6	127	8814	114	0.0177853	TRUE	GObp
mesh:D005910.mesh:D008180	0.0314787	1	57	8884	5	0.0641727	FALSE	GObp
mesh:D005910.mesh:D009362	0.13942	2	163	8778	36	0.192546	FALSE	GObp
mesh:D005910.mesh:D009369	0.261434	3	206	8735	77	0.303591	FALSE	GObp
mesh:D005910.mesh:D009765	0.328564	1	58	8883	61	0.365841	FALSE	GObp
mesh:D005910.mesh:D010024	0.0917955	1	22	8919	39	0.142879	FALSE	GObp
mesh:D005910.mesh:D012516	0.38865	1	97	8844	45	0.422355	FALSE	GObp
mesh:D005910.mesh:D010300	0.00777646	3	50	8891	73	0.0230283	TRUE	GObp
mesh:D005910.mesh:D011471	0.0154725	8	203	8738	142	0.0378786	TRUE	GObp
mesh:D005910.mesh:D013274	0.0704813	5	152	8789	130	0.116673	FALSE	GObp
mesh:D005910.mesh:D013964	0.0566986	2	75	8866	46	0.0987108	FALSE	GObp
mesh:D005910.mesh:D014594	0.121663	1	21	8920	55	0.174321	FALSE	GObp
mesh:D005910.mesh:D019465	0.092248	2	83	8858	55	0.143282	FALSE	GObp
mesh:D005910.mesh:D010051	0.293297	1	110	8831	28	0.333778	FALSE	GObp
mesh:D005910.mesh:D001943	0.00228911	6	193	8748	63	0.00872381	TRUE	GObp
mesh:D005910.mesh:D003324	0.0223886	3	73	8868	74	0.0499577	TRUE	GObp
mesh:D005910.mesh:D054198	0.0686004	2	61	8880	63	0.114834	FALSE	GObp
mesh:D005910.mesh:D006528	0.156682	5	193	8748	132	0.208964	FALSE	GObp
mesh:D005922.mesh:D008107	0.0247816	1	14	8927	16	0.053867	FALSE	GObp
mesh:D005922.mesh:D009101	0.0369554	1	21	8920	16	0.0722176	FALSE	GObp
mesh:D005922.mesh:D008268	0.00503299	1	1	8940	45	0.0162492	TRUE	GObp
mesh:D005923.mesh:D006333	0.0813707	1	54	8887	14	0.130205	FALSE	GObp
mesh:D005923.mesh:D008175	0.0701572	1	54	8887	12	0.116299	FALSE	GObp
mesh:D005923.mesh:D009101	0.0357046	1	54	8887	6	0.0701443	FALSE	GObp
mesh:D005923.mesh:D009362	0.0645002	1	54	8887	11	0.109878	FALSE	GObp
mesh:D005923.mesh:D013274	0.0167721	2	54	8887	33	0.0402168	TRUE	GObp
mesh:D005923.mesh:D009202	0.000753406	3	54	8887	30	0.00352543	TRUE	GObp
mesh:D005923.mesh:D010051	0.0701572	1	54	8887	12	0.116299	FALSE	GObp
mesh:D005923.mesh:D001943	0.0813707	1	54	8887	14	0.130205	FALSE	GObp
mesh:D005923.mesh:D006528	0.0701572	1	54	8887	12	0.116299	FALSE	GObp
mesh:D006111.mesh:D007249	0.0992423	1	19	8922	49	0.150664	FALSE	GObp
mesh:D006111.mesh:D009369	0.078652	2	63	8878	66	0.127467	FALSE	GObp
mesh:D006111.mesh:D011471	0.146346	1	22	8919	64	0.198408	FALSE	GObp
mesh:D006111.mesh:D014376	0.000298103	3	19	8922	63	0.00159324	TRUE	GObp
mesh:D006111.mesh:D019694	0.101167	1	19	8922	50	0.152231	FALSE	GObp
mesh:D006111.mesh:D013967	571923	5	19	8922	129	4.97461e+11	TRUE	GObp
mesh:D006111.mesh:D001943	0.187452	1	26	8915	71	0.237519	FALSE	GObp
mesh:D006130.mesh:D009362	0.110274	1	16	8925	65	0.162085	FALSE	GObp
mesh:D006130.mesh:D011471	0.0826438	2	23	8918	187	0.131401	FALSE	GObp
mesh:D006130.mesh:D019465	0.181546	1	27	8914	66	0.231819	FALSE	GObp
mesh:D006258.mesh:D006969	0.0155561	1	10	8931	14	0.0379349	TRUE	GObp
mesh:D006258.mesh:D008175	0.380042	1	106	8835	40	0.414421	FALSE	GObp
mesh:D006258.mesh:D009203	0.00869948	1	26	8915	3	0.0248333	TRUE	GObp
mesh:D006330.mesh:D008113	0.00947279	1	17	8924	5	0.0265286	TRUE	GObp
mesh:D006330.mesh:D011471	0.00106475	4	83	8858	49	0.00468577	TRUE	GObp
mesh:D006330.mesh:D019465	0.0466747	2	100	8841	31	0.0854867	FALSE	GObp
mesh:D006331.mesh:D006973	0.0735581	2	46	8895	87	0.120407	FALSE	GObp
mesh:D006331.mesh:D007249	0.209716	2	61	8880	125	0.258691	FALSE	GObp
mesh:D006331.mesh:D007333	0.0094959	5	73	8868	159	0.0265598	TRUE	GObp
mesh:D006331.mesh:D029424	0.503288	1	62	8879	100	0.527798	FALSE	GObp
mesh:D006331.mesh:D008175	0.0666395	3	61	8880	137	0.112525	FALSE	GObp
mesh:D006331.mesh:D009765	3.85008e+06	7	43	8898	198	0.000284649	TRUE	GObp
mesh:D006331.mesh:D010300	0.234875	2	61	8880	135	0.2819	FALSE	GObp
mesh:D006331.mesh:D011471	0.25595	3	80	8861	196	0.299004	FALSE	GObp
mesh:D006331.mesh:D011658	0.175087	2	61	8880	111	0.226044	FALSE	GObp
mesh:D006331.mesh:D013274	0.607142	1	78	8863	106	0.621431	FALSE	GObp
mesh:D006331.mesh:D013851	0.00113018	5	43	8898	166	0.00492483	TRUE	GObp
mesh:D006331.mesh:D014376	3013.48	5	61	8880	22	3.95496e+10	TRUE	GObp
mesh:D006331.mesh:D001943	0.353368	2	75	8866	148	0.388775	FALSE	GObp
mesh:D006331.mesh:D003324	0.285791	2	86	8855	110	0.327251	FALSE	GObp
mesh:D006333.mesh:D006969	0.0644511	1	18	8923	33	0.109878	FALSE	GObp
mesh:D006333.mesh:D006973	0.000219227	6	59	8882	132	0.00123727	TRUE	GObp
mesh:D006333.mesh:D007249	0.161132	1	34	8907	46	0.212353	FALSE	GObp
mesh:D006333.mesh:D007333	0.000214933	6	54	8887	144	0.00121613	TRUE	GObp
mesh:D006333.mesh:D007674	0.128088	2	54	8887	103	0.180955	FALSE	GObp
mesh:D006333.mesh:D007938	0.180293	2	92	8849	75	0.230787	FALSE	GObp
mesh:D006333.mesh:D015451	0.000208687	5	54	8887	91	0.00118989	TRUE	GObp
mesh:D006333.mesh:D015470	0.0105013	2	18	8923	78	0.0286846	TRUE	GObp
mesh:D006333.mesh:D008103	0.194638	1	15	8926	128	0.243468	FALSE	GObp
mesh:D006333.mesh:D008107	0.27574	1	22	8919	130	0.317875	FALSE	GObp
mesh:D006333.mesh:D029424	0.239757	1	18	8923	135	0.28587	FALSE	GObp
mesh:D006333.mesh:D008175	0.401839	1	76	8865	60	0.434982	FALSE	GObp
mesh:D006333.mesh:D008180	0.276654	2	66	8875	140	0.318752	FALSE	GObp
mesh:D006333.mesh:D009101	0.000531794	6	65	8876	141	0.00260955	TRUE	GObp
mesh:D006333.mesh:D009203	12262.2	10	72	8869	137	1.71054e+10	TRUE	GObp
mesh:D006333.mesh:D009369	0.337832	1	126	8815	29	0.375407	FALSE	GObp
mesh:D006333.mesh:D009436	0.0494341	2	18	8923	179	0.0889361	FALSE	GObp
mesh:D006333.mesh:D009765	0.130797	2	33	8908	171	0.184195	FALSE	GObp
mesh:D006333.mesh:D010190	0.097932	1	51	8890	18	0.149082	FALSE	GObp
mesh:D006333.mesh:D011225	0.076386	2	35	8906	117	0.124394	FALSE	GObp
mesh:D006333.mesh:D011471	0.0236276	5	79	8862	185	0.0519901	FALSE	GObp
mesh:D006333.mesh:D011658	0.000966712	4	18	8923	229	0.00433165	TRUE	GObp
mesh:D006333.mesh:D020521	0.113845	1	7	8934	153	0.166123	FALSE	GObp
mesh:D006333.mesh:D020246	0.000306433	4	18	8923	169	0.0016299	TRUE	GObp
mesh:D006333.mesh:D024821	0.1768	1	7	8934	245	0.227857	FALSE	GObp
mesh:D006333.mesh:D009202	0.0526816	2	77	8864	43	0.0928838	FALSE	GObp
mesh:D006333.mesh:D001943	7.26296e+09	9	124	8817	97	6.11863e+10	TRUE	GObp
mesh:D006333.mesh:D003324	0.00124906	5	45	8896	162	0.00532772	TRUE	GObp
mesh:D006333.mesh:D006528	0.378251	1	74	8867	57	0.412874	FALSE	GObp
mesh:D006432.mesh:D029424	0.455822	1	14	8927	380	0.484433	FALSE	GObp
mesh:D006501.mesh:D008103	0.0158868	1	11	8930	13	0.0385524	TRUE	GObp
mesh:D006526.mesh:D015658	0.00299322	3	79	8862	33	0.0110099	TRUE	GObp
mesh:D006526.mesh:D006969	3.38417	10	61	8880	71	743177	TRUE	GObp
mesh:D006526.mesh:D007249	0.0193224	2	77	8864	25	0.0445852	TRUE	GObp
mesh:D006526.mesh:D007333	0.20569	1	32	8909	64	0.2553	FALSE	GObp
mesh:D006526.mesh:D007938	0.0354432	1	14	8927	23	0.0699475	FALSE	GObp
mesh:D006526.mesh:D015451	0.00111844	1	10	8931	1	0.00488328	TRUE	GObp
mesh:D006526.mesh:D015470	0.0141423	2	10	8931	167	0.0359091	TRUE	GObp
mesh:D006526.mesh:D008106	0.0105694	2	7	8934	209	0.0287208	TRUE	GObp
mesh:D006526.mesh:D008107	0.000163846	3	6	8935	184	0.000982192	TRUE	GObp
mesh:D006526.mesh:D008113	5.76993e+08	5	13	8928	79	8.36451e+08	TRUE	GObp
mesh:D006526.mesh:D029424	4.67947e-52	46	60	8881	190	2.59476e-48	TRUE	GObp
mesh:D006526.mesh:D008175	0.142878	2	70	8871	85	0.19574	FALSE	GObp
mesh:D006526.mesh:D008180	0.000121041	4	31	8910	75	0.000769253	TRUE	GObp
mesh:D006526.mesh:D008228	0.000894755	1	1	8940	8	0.00407508	TRUE	GObp
mesh:D006526.mesh:D009101	0.00885851	3	20	8921	195	0.0252547	TRUE	GObp
mesh:D006526.mesh:D009103	1.53694	16	88	8853	88	4.60667	TRUE	GObp
mesh:D006526.mesh:D009203	30.8269	9	63	8878	61	6.05079e+06	TRUE	GObp
mesh:D006526.mesh:D009369	0.00593216	3	46	8895	72	0.0185722	TRUE	GObp
mesh:D006526.mesh:D009914	0.00334827	3	12	8929	236	0.0120301	TRUE	GObp
mesh:D006526.mesh:D010300	0.000451871	2	61	8880	5	0.00228303	TRUE	GObp
mesh:D006526.mesh:D011471	5.4695e+07	11	91	8850	102	8.98618e+07	TRUE	GObp
mesh:D006526.mesh:D011565	2.82373e+06	4	16	8925	104	0.000215967	TRUE	GObp
mesh:D006526.mesh:D011658	2.02261e-42	44	61	8880	225	4.07832e-41	TRUE	GObp
mesh:D006526.mesh:D012130	4.36461e-47	45	61	8880	200	1.61345e-44	TRUE	GObp
mesh:D006526.mesh:D012221	0.0124182	2	61	8880	25	0.0323662	TRUE	GObp
mesh:D006526.mesh:D012559	0.131714	1	11	8930	114	0.184955	FALSE	GObp
mesh:D006526.mesh:D012871	0.24287	1	16	8925	154	0.287901	FALSE	GObp
mesh:D006526.mesh:D013274	0.000205425	6	63	8878	122	0.00118225	TRUE	GObp
mesh:D006526.mesh:D014376	4.39284e-49	46	61	8880	265	9.74333e-44	TRUE	GObp
mesh:D006526.mesh:D019694	53141.7	3	14	8927	23	4.73367e+11	TRUE	GObp
mesh:D006526.mesh:D001943	32041.1	10	85	8856	128	4.13181e+09	TRUE	GObp
mesh:D006526.mesh:D003324	8.27774e-08	27	103	8838	187	3.53077e-06	TRUE	GObp
mesh:D006548.mesh:D029424	5.40432e+06	3	25	8916	27	0.00038135	TRUE	GObp
mesh:D006548.mesh:D011471	0.275148	1	19	8922	150	0.317357	FALSE	GObp
mesh:D006548.mesh:D012878	4.26415e+06	3	19	8922	33	0.000310095	TRUE	GObp
mesh:D006548.mesh:D013274	0.000109129	3	19	8922	45	0.000703627	TRUE	GObp
mesh:D006548.mesh:D018805	0.000188464	3	19	8922	54	0.0011147	TRUE	GObp
mesh:D006548.mesh:D019694	0.103088	1	19	8922	51	0.154109	FALSE	GObp
mesh:D006548.mesh:D001943	0.176917	2	71	8870	96	0.227876	FALSE	GObp
mesh:D006627.mesh:D009369	0.00134858	2	9	8932	56	0.00565436	TRUE	GObp
mesh:D006627.mesh:D009373	0.00793047	2	9	8932	138	0.0232682	TRUE	GObp
mesh:D006627.mesh:D013964	1.29976e+07	5	9	8932	59	2.38253e+08	TRUE	GObp
mesh:D015658.mesh:D006967	0.00669491	1	4	8937	15	0.0203694	TRUE	GObp
mesh:D015658.mesh:D006969	0.00407209	3	69	8872	42	0.0136023	TRUE	GObp
mesh:D015658.mesh:D007249	0.080391	2	81	8860	52	0.129302	FALSE	GObp
mesh:D015658.mesh:D007938	0.00114851	5	25	8916	294	0.00498095	TRUE	GObp
mesh:D015658.mesh:D015451	0.0697169	1	46	8895	14	0.116265	FALSE	GObp
mesh:D015658.mesh:D015470	0.011821	1	53	8888	2	0.0314377	TRUE	GObp
mesh:D015658.mesh:D008107	0.000621124	2	43	8898	8	0.00301456	TRUE	GObp
mesh:D015658.mesh:D008113	0.00891607	1	10	8931	8	0.0253537	TRUE	GObp
mesh:D015658.mesh:D029424	0.346821	1	61	8880	62	0.383851	FALSE	GObp
mesh:D015658.mesh:D008175	0.350087	1	85	8856	45	0.386123	FALSE	GObp
mesh:D015658.mesh:D008180	0.0150077	2	29	8912	58	0.037293	TRUE	GObp
mesh:D015658.mesh:D008527	0.2868	1	10	8931	297	0.328236	FALSE	GObp
mesh:D015658.mesh:D009103	0.000805796	5	81	8860	81	0.00372345	TRUE	GObp
mesh:D015658.mesh:D009203	0.222132	1	97	8844	23	0.270115	FALSE	GObp
mesh:D015658.mesh:D009369	0.0183158	2	78	8863	24	0.0430343	TRUE	GObp
mesh:D015658.mesh:D010190	0.0456192	5	63	8878	278	0.0840394	FALSE	GObp
mesh:D015658.mesh:D011471	0.0122561	6	107	8834	160	0.032105	TRUE	GObp
mesh:D015658.mesh:D012130	0.0407237	2	70	8871	41	0.0771044	FALSE	GObp
mesh:D015658.mesh:D013964	0.00102674	2	27	8914	16	0.00454551	TRUE	GObp
mesh:D015658.mesh:D014376	0.142878	2	70	8871	85	0.19574	FALSE	GObp
mesh:D015658.mesh:D010051	0.00387941	2	42	8899	20	0.0131367	TRUE	GObp
mesh:D015658.mesh:D001943	0.373344	1	112	8829	37	0.408322	FALSE	GObp
mesh:D015658.mesh:D006528	0.125672	1	46	8895	26	0.178822	FALSE	GObp
mesh:D006937.mesh:D008661	0.0210752	1	5	8936	38	0.0477964	TRUE	GObp
mesh:D006937.mesh:D009203	53795.5	6	37	8904	75	6.34672e+09	TRUE	GObp
mesh:D006937.mesh:D009369	0.00172836	3	80	8861	27	0.00694475	TRUE	GObp
mesh:D006937.mesh:D015663	0.0205252	1	5	8936	37	0.0468363	TRUE	GObp
mesh:D006937.mesh:D011471	0.0193047	2	60	8881	32	0.0445852	TRUE	GObp
mesh:D006937.mesh:D011658	0.0308941	1	10	8931	28	0.06333	FALSE	GObp
mesh:D006937.mesh:D012559	0.0232728	1	5	8936	42	0.0514648	FALSE	GObp
mesh:D006937.mesh:D024821	0.0166681	1	5	8936	30	0.0400976	TRUE	GObp
mesh:D006937.mesh:D003324	3.43591e-27	21	37	8904	59	3.17535e-21	TRUE	GObp
mesh:D006938.mesh:D003324	0.0223816	10	32	8909	108	54552.1	TRUE	GObp
mesh:D006943.mesh:D007006	0.0100278	1	5	8936	18	0.0276981	TRUE	GObp
mesh:D006943.mesh:D007153	0.0133524	1	5	8936	24	0.0343512	TRUE	GObp
mesh:D006943.mesh:D015212	0.00535803	1	8	8933	6	0.0171603	TRUE	GObp
mesh:D006943.mesh:D015470	0.0718832	1	19	8922	35	0.118518	FALSE	GObp
mesh:D006943.mesh:D009765	0.00421158	2	13	8928	68	0.0140471	TRUE	GObp
mesh:D006967.mesh:D006969	0.000153893	3	10	8931	100	0.000935163	TRUE	GObp
mesh:D006967.mesh:D015470	0.00123587	3	17	8924	115	0.0052918	TRUE	GObp
mesh:D006967.mesh:D008107	0.0730712	1	13	8928	52	0.119787	FALSE	GObp
mesh:D006967.mesh:D009101	0.000140931	3	19	8922	49	0.000873049	TRUE	GObp
mesh:D006967.mesh:D009103	0.288439	1	56	8885	54	0.329758	FALSE	GObp
mesh:D006967.mesh:D011471	0.00562895	3	56	8885	58	0.0179125	TRUE	GObp
mesh:D006967.mesh:D011565	4.37173e+06	4	12	8929	160	0.00031407	TRUE	GObp
mesh:D006967.mesh:D019694	0.00980767	1	4	8937	22	0.0272758	TRUE	GObp
mesh:D006967.mesh:D001943	0.691512	1	67	8874	155	0.699396	FALSE	GObp
mesh:D006967.mesh:D003324	0.101167	1	19	8922	50	0.152231	FALSE	GObp
mesh:D006969.mesh:D015470	2.86095e+06	5	22	8919	153	0.000218061	TRUE	GObp
mesh:D006969.mesh:D029424	19986.7	8	75	8866	76	2.65452e+09	TRUE	GObp
mesh:D006969.mesh:D008180	0.00698812	2	29	8912	39	0.0210593	TRUE	GObp
mesh:D006969.mesh:D009101	0.183238	1	25	8916	72	0.233289	FALSE	GObp
mesh:D006969.mesh:D009103	10456.6	8	61	8880	116	1.12042e+11	TRUE	GObp
mesh:D006969.mesh:D009203	73150.5	7	61	8880	76	8.19433e+09	TRUE	GObp
mesh:D006969.mesh:D009436	0.114245	1	18	8923	60	0.166379	FALSE	GObp
mesh:D006969.mesh:D011471	950578	7	67	8874	101	7.72301e+10	TRUE	GObp
mesh:D006969.mesh:D011565	0.0125266	1	1	8940	112	0.0326102	TRUE	GObp
mesh:D006969.mesh:D011658	1562.52	9	82	8859	72	2.44062e+07	TRUE	GObp
mesh:D006969.mesh:D012130	363.745	9	67	8874	75	6.15868e+07	TRUE	GObp
mesh:D006969.mesh:D014376	159259	11	73	8868	75	36795.4	TRUE	GObp
mesh:D006969.mesh:D001169	0.00395254	2	14	8927	61	0.0132428	TRUE	GObp
mesh:D006969.mesh:D001943	0.0385572	2	93	8848	30	0.0742884	FALSE	GObp
mesh:D006969.mesh:D003324	1.42401e+06	9	61	8880	58	2.89766e+07	TRUE	GObp
mesh:D006973.mesh:D007006	102.089	6	29	8912	35	1.9028e+08	TRUE	GObp
mesh:D006973.mesh:D007249	0.000198219	4	64	8877	41	0.00115697	TRUE	GObp
mesh:D006973.mesh:D007333	9.93502e+06	7	102	8839	95	0.000646213	TRUE	GObp
mesh:D006973.mesh:D007674	6.33152e-10	13	23	8918	92	2.42126e-05	TRUE	GObp
mesh:D006973.mesh:D007938	0.546558	1	56	8885	125	0.566214	FALSE	GObp
mesh:D006973.mesh:D008103	0.000260671	3	42	8899	27	0.00141361	TRUE	GObp
mesh:D006973.mesh:D008171	0.0434165	1	18	8923	22	0.080719	FALSE	GObp
mesh:D006973.mesh:D029424	0.191385	1	35	8906	54	0.240641	FALSE	GObp
mesh:D006973.mesh:D008175	0.131753	2	82	8859	69	0.184955	FALSE	GObp
mesh:D006973.mesh:D008180	0.299122	1	41	8900	77	0.339709	FALSE	GObp
mesh:D006973.mesh:D008228	0.228806	1	35	8906	66	0.276261	FALSE	GObp
mesh:D006973.mesh:D008545	0.364853	1	51	8890	79	0.400418	FALSE	GObp
mesh:D006973.mesh:D008654	0.0356259	3	22	8919	299	0.0701443	FALSE	GObp
mesh:D006973.mesh:D009203	13.0823	13	85	8856	125	2.68672e+07	TRUE	GObp
mesh:D006973.mesh:D009369	7.83435e+08	10	136	8805	88	8.73196e+09	TRUE	GObp
mesh:D006973.mesh:D009765	33469.3	10	91	8850	120	4.24199e+09	TRUE	GObp
mesh:D006973.mesh:D010024	0.028966	6	54	8887	389	0.0604139	FALSE	GObp
mesh:D006973.mesh:D015663	0.00891333	3	12	8929	335	0.0253537	TRUE	GObp
mesh:D006973.mesh:D010190	0.00193736	3	70	8871	32	0.00761891	TRUE	GObp
mesh:D006973.mesh:D011225	5.41245	16	83	8858	208	1.15431e+07	TRUE	GObp
mesh:D006973.mesh:D011471	0.0261752	6	140	8801	145	0.0560392	FALSE	GObp
mesh:D006973.mesh:D011618	0.0516566	2	84	8857	39	0.0918561	FALSE	GObp
mesh:D006973.mesh:D011658	0.0607956	2	31	8910	116	0.104288	FALSE	GObp
mesh:D006973.mesh:D012559	0.000909354	7	113	8828	123	0.00413309	TRUE	GObp
mesh:D006973.mesh:D012878	0.102031	1	11	8930	87	0.153219	FALSE	GObp
mesh:D006973.mesh:D013274	0.150999	2	70	8871	88	0.203596	FALSE	GObp
mesh:D006973.mesh:D013276	0.068221	1	21	8920	30	0.114286	FALSE	GObp
mesh:D006973.mesh:D020521	0.0011958	5	50	8891	144	0.00514009	TRUE	GObp
mesh:D006973.mesh:D024821	0.00322784	13	18	8923	421	883.871	TRUE	GObp
mesh:D006973.mesh:D009202	0.00570685	3	76	8865	43	0.0180568	TRUE	GObp
mesh:D006973.mesh:D001289	0.0100797	2	92	8849	15	0.0277723	TRUE	GObp
mesh:D006973.mesh:D001943	0.573622	2	114	8827	150	0.590392	FALSE	GObp
mesh:D006973.mesh:D003324	0.549495	2	40	8901	407	0.568461	FALSE	GObp
mesh:D006973.mesh:D054198	0.0416971	1	20	8921	19	0.0784254	FALSE	GObp
mesh:D007006.mesh:D015470	0.00111819	1	5	8936	2	0.00488328	TRUE	GObp
mesh:D007006.mesh:D008180	0.0144522	1	10	8931	13	0.0364456	TRUE	GObp
mesh:D007006.mesh:D011085	0.0917857	1	33	8908	26	0.142879	FALSE	GObp
mesh:D007006.mesh:D011225	0.0491971	1	25	8916	18	0.0889317	FALSE	GObp
mesh:D007006.mesh:D013274	0.145136	1	5	8936	276	0.19725	FALSE	GObp
mesh:D007006.mesh:D001943	0.144927	2	24	8917	251	0.19725	FALSE	GObp
mesh:D007153.mesh:D015470	0.0488004	1	5	8936	89	0.0884308	FALSE	GObp
mesh:D007153.mesh:D008545	0.0105825	1	5	8936	19	0.0287208	TRUE	GObp
mesh:D007153.mesh:D054198	0.0155639	1	5	8936	28	0.0379349	TRUE	GObp
mesh:D007249.mesh:D007674	0.000191389	4	53	8888	49	0.00112302	TRUE	GObp
mesh:D007249.mesh:D015470	0.0852061	1	61	8880	13	0.134606	FALSE	GObp
mesh:D007249.mesh:D008107	0.0283888	2	17	8924	140	0.0593463	FALSE	GObp
mesh:D007249.mesh:D008171	0.404289	1	41	8900	112	0.436756	FALSE	GObp
mesh:D007249.mesh:D029424	0.661436	2	124	8817	162	0.672349	FALSE	GObp
mesh:D007249.mesh:D008175	0.00822377	7	146	8795	141	0.023906	TRUE	GObp
mesh:D007249.mesh:D008180	0.0233366	2	126	8815	17	0.0515342	FALSE	GObp
mesh:D007249.mesh:D008228	0.132428	2	86	8855	66	0.185158	FALSE	GObp
mesh:D007249.mesh:D009203	0.346989	1	108	8833	35	0.383851	FALSE	GObp
mesh:D007249.mesh:D009369	0.870274	1	162	8779	111	0.87106	FALSE	GObp
mesh:D007249.mesh:D009447	0.0799214	1	14	8927	53	0.128733	FALSE	GObp
mesh:D007249.mesh:D010003	0.0551897	1	46	8895	11	0.0963106	FALSE	GObp
mesh:D007249.mesh:D010024	0.000511186	2	28	8913	11	0.00252519	TRUE	GObp
mesh:D007249.mesh:D015663	0.17633	1	23	8918	75	0.227383	FALSE	GObp
mesh:D007249.mesh:D010300	0.662004	1	88	8853	109	0.672473	FALSE	GObp
mesh:D007249.mesh:D011225	0.0305186	1	69	8872	4	0.0627342	FALSE	GObp
mesh:D007249.mesh:D011471	0.00325096	8	146	8795	151	0.011795	TRUE	GObp
mesh:D007249.mesh:D011618	0.0159187	2	18	8923	97	0.0385876	TRUE	GObp
mesh:D007249.mesh:D011658	0.515793	2	122	8819	126	0.539127	FALSE	GObp
mesh:D007249.mesh:D012130	0.103831	1	61	8880	16	0.155082	FALSE	GObp
mesh:D007249.mesh:D012221	0.0188301	2	73	8868	26	0.0439171	TRUE	GObp
mesh:D007249.mesh:D012559	0.0171651	5	101	8840	133	0.041026	TRUE	GObp
mesh:D007249.mesh:D012878	0.0195202	1	16	8925	11	0.0449202	TRUE	GObp
mesh:D007249.mesh:D013274	0.209822	5	145	8796	195	0.258691	FALSE	GObp
mesh:D007249.mesh:D013276	0.00178014	2	21	8920	27	0.00712699	TRUE	GObp
mesh:D007249.mesh:D020521	0.00145669	2	76	8865	7	0.0060732	TRUE	GObp
mesh:D007249.mesh:D014376	0.0187118	2	100	8841	19	0.0437794	TRUE	GObp
mesh:D007249.mesh:D016481	0.283887	1	43	8898	69	0.325575	FALSE	GObp
mesh:D007249.mesh:D018805	0.107155	1	84	8857	12	0.158658	FALSE	GObp
mesh:D007249.mesh:D019694	0.218514	1	43	8898	51	0.267327	FALSE	GObp
mesh:D007249.mesh:D009202	567658	5	46	8895	51	4.96245e+10	TRUE	GObp
mesh:D007249.mesh:D001943	0.0140976	9	187	8754	182	0.0358994	TRUE	GObp
mesh:D007249.mesh:D003324	0.545791	2	130	8811	125	0.565948	FALSE	GObp
mesh:D007249.mesh:D006528	0.368178	2	147	8794	78	0.403667	FALSE	GObp
mesh:D015212.mesh:D008113	0.131437	1	66	8875	19	0.184745	FALSE	GObp
mesh:D015212.mesh:D015663	0.00468959	1	6	8935	7	0.0153641	TRUE	GObp
mesh:D015212.mesh:D013274	0.119582	1	21	8920	54	0.172283	FALSE	GObp
mesh:D015212.mesh:D018805	0.000285725	3	23	8918	51	0.00153447	TRUE	GObp
mesh:D015212.mesh:D003324	0.00736111	1	11	8930	6	0.022004	TRUE	GObp
mesh:D007333.mesh:D008607	0.123683	1	7	8934	167	0.176497	FALSE	GObp
mesh:D007333.mesh:D008654	0.273927	1	22	8919	129	0.316349	FALSE	GObp
mesh:D007333.mesh:D009103	0.0347456	1	5	8936	63	0.0689318	FALSE	GObp
mesh:D007333.mesh:D009765	0.0248104	6	97	8844	207	0.053867	FALSE	GObp
mesh:D007333.mesh:D011471	0.0119332	2	23	8918	65	0.0316224	TRUE	GObp
mesh:D007333.mesh:D012559	0.156959	1	38	8903	40	0.208964	FALSE	GObp
mesh:D007333.mesh:D013851	0.0189983	4	43	8898	214	0.0441238	TRUE	GObp
mesh:D007333.mesh:D013964	1.19965e+06	3	7	8934	64	9.53704e+10	TRUE	GObp
mesh:D007333.mesh:D024821	0.423605	1	29	8912	168	0.45433	FALSE	GObp
mesh:D007674.mesh:D007938	0.00573254	2	54	8887	19	0.0180664	TRUE	GObp
mesh:D007674.mesh:D015470	0.0814806	1	9	8932	84	0.130205	FALSE	GObp
mesh:D007674.mesh:D008175	0.219611	2	57	8884	138	0.268225	FALSE	GObp
mesh:D007674.mesh:D008180	0.40391	1	54	8887	85	0.436585	FALSE	GObp
mesh:D007674.mesh:D009101	0.00907587	2	54	8887	24	0.0257092	TRUE	GObp
mesh:D007674.mesh:D009203	0.296945	2	64	8877	152	0.337583	FALSE	GObp
mesh:D007674.mesh:D009765	0.0840255	1	17	8924	46	0.13312	FALSE	GObp
mesh:D007674.mesh:D010024	0.111474	1	10	8931	105	0.163568	FALSE	GObp
mesh:D007674.mesh:D010190	0.079831	1	57	8884	13	0.128733	FALSE	GObp
mesh:D007674.mesh:D011225	0.0287496	1	5	8936	52	0.0600439	FALSE	GObp
mesh:D007674.mesh:D013274	0.617362	1	62	8879	137	0.630727	FALSE	GObp
mesh:D007674.mesh:D013276	0.152064	1	11	8930	133	0.204372	FALSE	GObp
mesh:D007674.mesh:D020521	0.202597	1	38	8903	53	0.252449	FALSE	GObp
mesh:D007674.mesh:D013851	0.0308941	1	10	8931	28	0.06333	FALSE	GObp
mesh:D007674.mesh:D018805	0.373939	1	29	8912	143	0.408644	FALSE	GObp
mesh:D007674.mesh:D024821	6.62396e-07	12	22	8919	115	2.09885	TRUE	GObp
mesh:D007674.mesh:D009202	0.346821	1	62	8879	61	0.383851	FALSE	GObp
mesh:D007674.mesh:D001943	0.282529	2	59	8882	159	0.324352	FALSE	GObp
mesh:D007674.mesh:D006528	0.173263	1	89	8852	19	0.22408	FALSE	GObp
mesh:D007888.mesh:D010300	0.186022	4	4	8937	12	46359.1	TRUE	GObp
mesh:D007888.mesh:D029242	3761.77	4	4	8937	14	90691.4	TRUE	GObp
mesh:D007888.omim:252010	0.00312936	1	2	8939	14	0.0114726	TRUE	GObp
mesh:D007938.mesh:D015451	0.00280151	4	91	8850	58	0.0104083	TRUE	GObp
mesh:D007938.mesh:D015470	0.0290085	3	103	8838	58	0.0604139	FALSE	GObp
mesh:D007938.mesh:D015473	0.0924316	1	18	8923	48	0.143366	FALSE	GObp
mesh:D007938.mesh:D008107	0.00134176	1	6	8935	2	0.00564889	TRUE	GObp
mesh:D007938.mesh:D008113	0.00360921	7	100	8841	177	0.0125868	TRUE	GObp
mesh:D007938.mesh:D008175	7.92374e-08	25	124	8817	176	0.266286	TRUE	GObp
mesh:D007938.mesh:D008180	0.180319	2	67	8874	103	0.230787	FALSE	GObp
mesh:D007938.mesh:D008228	0.439293	1	54	8887	95	0.468834	FALSE	GObp
mesh:D007938.mesh:D008527	0.000612609	11	121	8820	253	0.00297975	TRUE	GObp
mesh:D007938.mesh:D008545	0.0168663	4	116	8825	76	0.040399	TRUE	GObp
mesh:D007938.mesh:D008654	0.0107344	4	82	8859	94	0.0289646	TRUE	GObp
mesh:D007938.mesh:D009101	0.0330527	3	140	8801	45	0.0665002	FALSE	GObp
mesh:D007938.mesh:D009203	0.159199	2	98	8843	65	0.210556	FALSE	GObp
mesh:D007938.mesh:D009362	809.742	6	87	8854	17	1.31095e+09	TRUE	GObp
mesh:D007938.mesh:D009369	6.81363e+08	11	170	8771	87	7.79001e+09	TRUE	GObp
mesh:D007938.mesh:D009447	0.23382	1	37	8904	64	0.280939	FALSE	GObp
mesh:D007938.mesh:D012516	0.177275	1	62	8879	28	0.228173	FALSE	GObp
mesh:D007938.mesh:D010190	7.66914e+06	13	120	8821	275	0.00051281	TRUE	GObp
mesh:D007938.mesh:D011471	2.75639e+06	14	136	8805	252	0.00021228	TRUE	GObp
mesh:D007938.mesh:D011658	0.171707	1	18	8923	93	0.223165	FALSE	GObp
mesh:D007938.mesh:D012162	0.0178895	2	9	8932	211	0.0423015	TRUE	GObp
mesh:D007938.mesh:D013274	226548	11	117	8824	142	2.17525e+10	TRUE	GObp
mesh:D007938.mesh:D013964	8.31561	9	69	8872	62	1.57641e+08	TRUE	GObp
mesh:D007938.mesh:D014376	0.00382531	2	10	8931	85	0.0130236	TRUE	GObp
mesh:D007938.mesh:D050500	0.00335195	1	10	8931	3	0.0120301	TRUE	GObp
mesh:D007938.mesh:D019636	0.0521249	1	9	8932	53	0.0921219	FALSE	GObp
mesh:D007938.mesh:D009202	0.407545	1	54	8887	86	0.439229	FALSE	GObp
mesh:D007938.mesh:D010051	0.0133657	5	97	8844	130	0.0343512	TRUE	GObp
mesh:D007938.mesh:D001943	0.152085	22	150	8791	223	3.55079e+06	TRUE	GObp
mesh:D007938.mesh:D003324	0.212659	2	74	8867	104	0.261317	FALSE	GObp
mesh:D007938.mesh:D006528	0.000122941	9	110	8831	156	0.000776875	TRUE	GObp
mesh:D015451.mesh:D008113	0.194731	1	41	8900	47	0.243468	FALSE	GObp
mesh:D015451.mesh:D008175	0.009111	5	135	8806	85	0.0257758	TRUE	GObp
mesh:D015451.mesh:D008180	0.109117	1	114	8827	9	0.160492	FALSE	GObp
mesh:D015451.mesh:D008223	0.243241	1	59	8882	42	0.287901	FALSE	GObp
mesh:D015451.mesh:D008228	0.200902	1	57	8884	35	0.25076	FALSE	GObp
mesh:D015451.mesh:D008527	0.0668148	1	56	8885	11	0.112525	FALSE	GObp
mesh:D015451.mesh:D008545	0.00382428	3	137	8804	21	0.0130236	TRUE	GObp
mesh:D015451.mesh:D009101	0.549925	1	101	8840	70	0.568641	FALSE	GObp
mesh:D015451.mesh:D010024	0.00149656	2	6	8935	91	0.00622773	TRUE	GObp
mesh:D015451.mesh:D015663	0.00132247	3	22	8919	90	0.00560848	TRUE	GObp
mesh:D015451.mesh:D012516	0.10311	1	57	8884	17	0.154109	FALSE	GObp
mesh:D015451.mesh:D011471	660159	10	87	8854	174	5.61009e+10	TRUE	GObp
mesh:D015451.mesh:D013274	0.133326	3	118	8823	96	0.186091	FALSE	GObp
mesh:D015451.mesh:D013964	0.123502	1	69	8872	17	0.176386	FALSE	GObp
mesh:D015451.mesh:D010051	0.304082	1	87	8854	37	0.343934	FALSE	GObp
mesh:D015451.mesh:D001943	0.146152	4	149	8792	122	0.198388	FALSE	GObp
mesh:D015451.mesh:D003324	0.0173962	2	26	8915	70	0.0413556	TRUE	GObp
mesh:D015451.mesh:D006528	0.0533429	4	123	8818	103	0.0937516	FALSE	GObp
mesh:D015470.mesh:D015473	0.016541	2	59	8882	30	0.0398781	TRUE	GObp
mesh:D015470.mesh:D008107	0.252894	1	48	8893	54	0.296313	FALSE	GObp
mesh:D015470.mesh:D008113	0.051059	3	68	8873	110	0.0911555	FALSE	GObp
mesh:D015470.mesh:D008171	0.00273271	2	9	8932	80	0.0101868	TRUE	GObp
mesh:D015470.mesh:D008175	0.0192644	5	137	8804	101	0.0445552	TRUE	GObp
mesh:D015470.mesh:D008180	0.183257	1	24	8917	75	0.233289	FALSE	GObp
mesh:D015470.mesh:D008223	0.452188	1	92	8849	58	0.480802	FALSE	GObp
mesh:D015470.mesh:D008545	0.360944	1	128	8813	31	0.396323	FALSE	GObp
mesh:D015470.mesh:D009101	0.144151	1	33	8908	42	0.196754	FALSE	GObp
mesh:D015470.mesh:D009103	0.00370756	4	51	8890	112	0.0127692	TRUE	GObp
mesh:D015470.mesh:D009362	0.1586	1	53	8888	29	0.210269	FALSE	GObp
mesh:D015470.mesh:D009369	0.249506	4	160	8781	142	0.293427	FALSE	GObp
mesh:D015470.mesh:D009436	0.0217996	3	47	8894	114	0.0488796	TRUE	GObp
mesh:D015470.mesh:D009447	0.374191	1	52	8889	80	0.408644	FALSE	GObp
mesh:D015470.mesh:D009634	0.20583	1	13	8928	157	0.255331	FALSE	GObp
mesh:D015470.mesh:D012516	0.422733	1	35	8906	139	0.453615	FALSE	GObp
mesh:D015470.mesh:D011471	248926	18	118	8823	184	557696	TRUE	GObp
mesh:D015470.mesh:D011658	2.52417e+10	5	18	8923	116	2.39257e+11	TRUE	GObp
mesh:D015470.mesh:D012559	0.23628	1	51	8890	47	0.282975	FALSE	GObp
mesh:D015470.mesh:D013274	0.000220226	8	109	8832	134	0.00123975	TRUE	GObp
mesh:D015470.mesh:D013964	0.00315326	3	54	8887	49	0.0115248	TRUE	GObp
mesh:D015470.mesh:D014376	0.0011498	3	15	8926	128	0.00498095	TRUE	GObp
mesh:D015470.mesh:D020246	0.000492394	3	18	8923	79	0.00245423	TRUE	GObp
mesh:D015470.mesh:D016135	0.536913	1	49	8892	139	0.558833	FALSE	GObp
mesh:D015470.mesh:D008881	0.115591	1	12	8929	91	0.167898	FALSE	GObp
mesh:D015470.mesh:D019465	0.0208824	3	56	8885	94	0.0476025	TRUE	GObp
mesh:D015470.mesh:D010051	0.00751341	3	82	8859	44	0.0223688	TRUE	GObp
mesh:D015470.mesh:D001943	0.0877756	3	57	8884	165	0.137978	FALSE	GObp
mesh:D015470.mesh:D003324	0.0602992	2	76	8865	47	0.103517	FALSE	GObp
mesh:D015470.mesh:D054198	0.000163369	7	107	8834	98	0.000982192	TRUE	GObp
mesh:D015473.mesh:D008103	0.00104645	4	38	8903	107	0.00461438	TRUE	GObp
mesh:D015473.mesh:D008107	0.000643265	4	38	8903	94	0.00309493	TRUE	GObp
mesh:D015473.mesh:D008180	0.00611814	2	20	8921	53	0.0190323	TRUE	GObp
mesh:D015473.mesh:D009203	0.000232018	4	38	8903	72	0.00128977	TRUE	GObp
mesh:D015473.mesh:D010190	0.0242396	2	38	8903	57	0.0529689	FALSE	GObp
mesh:D015473.mesh:D011658	0.247351	1	20	8921	126	0.291539	FALSE	GObp
mesh:D015473.mesh:D013274	0.000244724	4	38	8903	73	0.00134356	TRUE	GObp
mesh:D015473.mesh:D006528	0.15119	1	14	8927	104	0.203606	FALSE	GObp
mesh:D008103.mesh:D008106	0.15941	1	7	8934	219	0.210622	FALSE	GObp
mesh:D008103.mesh:D008107	0.00759579	3	39	8902	93	0.0225837	TRUE	GObp
mesh:D008103.mesh:D008171	11957	5	10	8931	199	1.26288e+11	TRUE	GObp
mesh:D008103.mesh:D008545	0.556668	1	60	8881	120	0.575345	FALSE	GObp
mesh:D008103.mesh:D009103	1.10598e-13	7	7	8934	7	5.21929e-08	TRUE	GObp
mesh:D008103.mesh:D009203	0.0077103	3	38	8903	96	0.0228629	TRUE	GObp
mesh:D008103.mesh:D009362	0.00669379	1	10	8931	6	0.0203694	TRUE	GObp
mesh:D008103.mesh:D009369	0.504224	1	46	8895	135	0.52853	FALSE	GObp
mesh:D008103.mesh:D009447	0.102485	1	7	8934	137	0.153693	FALSE	GObp
mesh:D008103.mesh:D010190	0.0212364	4	53	8888	179	0.0480636	TRUE	GObp
mesh:D008103.mesh:D011471	0.00651056	5	44	8897	243	0.0199565	TRUE	GObp
mesh:D008103.mesh:D011618	0.0191975	2	33	8908	58	0.0444934	TRUE	GObp
mesh:D008103.mesh:D011658	1.04296e+06	5	10	8931	309	8.44267e+10	TRUE	GObp
mesh:D008103.mesh:D012004	0.00669379	1	10	8931	6	0.0203694	TRUE	GObp
mesh:D008103.mesh:D012559	0.145023	1	31	8910	45	0.19725	FALSE	GObp
mesh:D008103.mesh:D013274	0.00107482	6	46	8895	230	0.00472071	TRUE	GObp
mesh:D008103.mesh:D008268	0.00749234	2	10	8931	120	0.0223493	TRUE	GObp
mesh:D008103.mesh:D010051	0.0254411	1	10	8931	23	0.0546907	FALSE	GObp
mesh:D008103.mesh:D001943	0.141577	2	21	8920	283	0.1948	FALSE	GObp
mesh:D008103.mesh:D003324	0.00848288	3	36	8905	105	0.0244351	TRUE	GObp
mesh:D008103.mesh:D006528	0.000443089	4	15	8926	227	0.00225924	TRUE	GObp
mesh:D008106.mesh:D008180	0.113138	1	7	8934	152	0.165528	FALSE	GObp
mesh:D008106.mesh:D009369	0.0122746	3	21	8920	209	0.032105	TRUE	GObp
mesh:D008106.mesh:D011471	6.09931e+06	6	21	8920	313	0.000422759	TRUE	GObp
mesh:D008106.mesh:D001943	0.0380672	3	21	8920	322	0.0737406	FALSE	GObp
mesh:D008107.mesh:D008113	0.0010029	3	17	8924	107	0.00446773	TRUE	GObp
mesh:D008107.mesh:D008171	1340.52	9	32	8909	54	3625.94	TRUE	GObp
mesh:D008107.mesh:D029424	0.255974	1	11	8930	237	0.299004	FALSE	GObp
mesh:D008107.mesh:D008545	0.131437	1	66	8875	19	0.184745	FALSE	GObp
mesh:D008107.mesh:D009101	0.00228868	3	14	8927	175	0.00872381	TRUE	GObp
mesh:D008107.mesh:D009203	0.000127093	4	45	8896	52	0.000798565	TRUE	GObp
mesh:D008107.mesh:D009369	0.291813	2	85	8856	113	0.332601	FALSE	GObp
mesh:D008107.mesh:D010190	0.0183431	1	55	8886	3	0.0430528	TRUE	GObp
mesh:D008107.mesh:D011471	0.407362	1	38	8903	122	0.439229	FALSE	GObp
mesh:D008107.mesh:D015427	0.0511671	2	27	8914	121	0.0911555	FALSE	GObp
mesh:D008107.mesh:D013274	0.00332686	5	68	8873	133	0.0119983	TRUE	GObp
mesh:D008107.mesh:D013964	0.0155561	1	14	8927	10	0.0379349	TRUE	GObp
mesh:D008107.mesh:D001943	0.0494802	3	49	8892	151	0.0889361	FALSE	GObp
mesh:D008107.mesh:D003324	0.00675464	3	14	8927	257	0.0204949	TRUE	GObp
mesh:D008107.mesh:D006528	0.159006	1	20	8921	77	0.210476	FALSE	GObp
mesh:D008113.mesh:D008175	0.00471704	5	129	8812	76	0.0154313	TRUE	GObp
mesh:D008113.mesh:D008180	3.84956e+11	4	25	8916	70	0.000284649	TRUE	GObp
mesh:D008113.mesh:D008228	0.010952	2	31	8910	46	0.0294365	TRUE	GObp
mesh:D008113.mesh:D008527	0.00375553	5	59	8882	158	0.0128546	TRUE	GObp
mesh:D008113.mesh:D008545	0.127111	2	113	8828	49	0.180264	FALSE	GObp
mesh:D008113.mesh:D008654	0.272858	1	48	8893	59	0.315537	FALSE	GObp
mesh:D008113.mesh:D009101	0.565657	1	69	8872	107	0.583277	FALSE	GObp
mesh:D008113.mesh:D009362	0.0624738	2	45	8896	81	0.107001	FALSE	GObp
mesh:D008113.mesh:D009369	0.240457	4	148	8793	151	0.285904	FALSE	GObp
mesh:D008113.mesh:D010190	0.0806071	2	74	8867	57	0.129556	FALSE	GObp
mesh:D008113.mesh:D011471	0.22875	5	131	8810	223	0.276261	FALSE	GObp
mesh:D008113.mesh:D012559	0.445855	1	48	8893	109	0.475207	FALSE	GObp
mesh:D008113.mesh:D013274	0.470998	2	78	8863	181	0.498413	FALSE	GObp
mesh:D008113.mesh:D013964	1.3261e+10	3	10	8931	21	1.36804e+10	TRUE	GObp
mesh:D008113.mesh:D020246	5.81092e+06	4	18	8923	110	0.000405303	TRUE	GObp
mesh:D008113.mesh:D019636	0.08116	2	55	8886	77	0.130161	FALSE	GObp
mesh:D008113.mesh:D010051	0.0673833	2	123	8818	31	0.113224	FALSE	GObp
mesh:D008113.mesh:D001943	0.00598942	9	206	8735	144	0.0186843	TRUE	GObp
mesh:D008113.mesh:D003324	0.366084	1	24	8917	168	0.40157	FALSE	GObp
mesh:D008113.mesh:D006528	0.025893	3	110	8831	52	0.0554885	FALSE	GObp
mesh:D008171.mesh:D008175	0.0147513	4	38	8903	225	0.0368557	TRUE	GObp
mesh:D008171.mesh:D010190	0.0255309	3	28	8913	205	0.0548186	FALSE	GObp
mesh:D008171.mesh:D011471	0.570488	1	41	8900	182	0.587711	FALSE	GObp
mesh:D008171.mesh:D011658	159514	8	22	8919	372	1.60091e+10	TRUE	GObp
mesh:D008171.mesh:D012004	0.0166589	1	10	8931	15	0.0400976	TRUE	GObp
mesh:D008171.mesh:D012130	0.00370213	2	14	8927	59	0.0127692	TRUE	GObp
mesh:D008171.mesh:D013274	0.016236	3	20	8921	244	0.0391856	TRUE	GObp
mesh:D008171.mesh:D014376	0.0135722	2	11	8930	148	0.034761	TRUE	GObp
mesh:D008171.mesh:D008268	0.00780549	1	10	8931	7	0.0230553	TRUE	GObp
mesh:D008171.mesh:D019694	0.203159	1	6	8935	332	0.252934	FALSE	GObp
mesh:D008171.mesh:D001943	0.126341	3	42	8899	264	0.179631	FALSE	GObp
mesh:D008171.mesh:D003324	37340.6	4	10	8931	60	4.65289e+10	TRUE	GObp
mesh:D008171.mesh:D006528	0.566191	1	45	8896	164	0.583556	FALSE	GObp
mesh:D029424.mesh:D008175	0.41326	3	89	8852	234	0.444525	FALSE	GObp
mesh:D029424.mesh:D008180	0.0395465	1	15	8926	24	0.0758047	FALSE	GObp
mesh:D029424.mesh:D008223	0.0386935	1	32	8909	11	0.0743843	FALSE	GObp
mesh:D029424.mesh:D008228	0.154124	2	78	8863	80	0.206056	FALSE	GObp
mesh:D029424.mesh:D008545	0.261242	1	149	8792	18	0.303591	FALSE	GObp
mesh:D029424.mesh:D009101	0.00693034	5	54	8887	200	0.0209707	TRUE	GObp
mesh:D029424.mesh:D009203	0.0265007	3	62	8879	93	0.0563117	FALSE	GObp
mesh:D029424.mesh:D009362	0.0311371	1	47	8894	6	0.0637104	FALSE	GObp
mesh:D029424.mesh:D009369	0.540684	1	65	8876	106	0.561178	FALSE	GObp
mesh:D029424.mesh:D009436	0.306792	1	18	8923	180	0.346822	FALSE	GObp
mesh:D029424.mesh:D009468	0.103088	1	19	8922	51	0.154109	FALSE	GObp
mesh:D029424.mesh:D010003	0.00137832	15	35	8906	263	382.14	TRUE	GObp
mesh:D029424.mesh:D010024	0.00156671	16	35	8906	160	0.00534611	TRUE	GObp
mesh:D029424.mesh:D010190	5.65077e-18	32	70	8871	230	3.6863e-16	TRUE	GObp
mesh:D029424.mesh:D010300	0.158163	2	61	8880	104	0.210269	FALSE	GObp
mesh:D029424.mesh:D011225	0.00825608	4	37	8904	195	0.0239512	TRUE	GObp
mesh:D029424.mesh:D011471	0.36029	5	140	8801	252	0.395801	FALSE	GObp
mesh:D029424.mesh:D011658	4.23062e-11	33	101	8840	353	0.000170609	TRUE	GObp
mesh:D029424.mesh:D012130	4.72766e-57	49	61	8880	201	3.49532e-53	TRUE	GObp
mesh:D029424.mesh:D012559	0.134207	2	31	8910	185	0.186394	FALSE	GObp
mesh:D029424.mesh:D012878	8.67219e+06	4	19	8922	115	0.000570713	TRUE	GObp
mesh:D029424.mesh:D013274	0.00210735	9	118	8823	215	0.00817152	TRUE	GObp
mesh:D029424.mesh:D014376	6.66545e-45	49	87	8854	199	1.84799e-42	TRUE	GObp
mesh:D029424.mesh:D018805	18276.8	7	19	8922	218	2.46728e+06	TRUE	GObp
mesh:D029424.mesh:D019694	0.000526907	6	37	8904	252	0.00259707	TRUE	GObp
mesh:D029424.mesh:D010051	0.107579	1	39	8902	26	0.159086	FALSE	GObp
mesh:D029424.mesh:D001943	0.218901	5	130	8811	221	0.26758	FALSE	GObp
mesh:D029424.mesh:D003324	1.5669e-15	28	67	8874	250	8.08228e-10	TRUE	GObp
mesh:D029424.mesh:D006528	0.030145	5	75	8866	208	0.0620814	FALSE	GObp
mesh:D008175.mesh:D008180	0.403313	1	109	8832	42	0.436353	FALSE	GObp
mesh:D008175.mesh:D008223	0.239612	2	167	8774	50	0.28587	FALSE	GObp
mesh:D008175.mesh:D008228	0.191965	2	91	8850	79	0.240824	FALSE	GObp
mesh:D008175.mesh:D008527	0.0493571	2	94	8847	34	0.0889361	FALSE	GObp
mesh:D008175.mesh:D008545	0.00796215	6	262	8679	60	0.023329	TRUE	GObp
mesh:D008175.mesh:D009101	0.142562	3	172	8769	68	0.195548	FALSE	GObp
mesh:D008175.mesh:D009369	0.00214119	5	85	8856	96	0.00827378	TRUE	GObp
mesh:D008175.mesh:D010003	0.09405	1	44	8897	20	0.144918	FALSE	GObp
mesh:D008175.mesh:D010300	0.729774	1	91	8850	127	0.73441	FALSE	GObp
mesh:D008175.mesh:D011565	0.340208	1	23	8918	160	0.377858	FALSE	GObp
mesh:D008175.mesh:D011658	71678.1	14	93	8848	272	8.07015e+09	TRUE	GObp
mesh:D008175.mesh:D012004	0.00558097	1	10	8931	5	0.0177853	TRUE	GObp
mesh:D008175.mesh:D013274	0.0125526	6	122	8819	141	0.0326397	TRUE	GObp
mesh:D008175.mesh:D013964	5.0604e-06	16	127	8814	58	15.8084	TRUE	GObp
mesh:D008175.mesh:D014376	71.1328	12	69	8872	143	1.36011e+08	TRUE	GObp
mesh:D008175.mesh:D014594	0.0399792	1	26	8915	14	0.0763772	FALSE	GObp
mesh:D008175.mesh:D014983	0.00116849	2	8	8933	59	0.00503548	TRUE	GObp
mesh:D008175.mesh:D002386	0.00391455	1	35	8906	1	0.0131553	TRUE	GObp
mesh:D008175.mesh:D018805	0.162749	1	31	8910	51	0.213722	FALSE	GObp
mesh:D008175.mesh:D019465	0.0110938	2	41	8900	35	0.0297455	TRUE	GObp
mesh:D008175.mesh:D019851	0.00869948	1	3	8938	26	0.0248333	TRUE	GObp
mesh:D008175.mesh:D019694	1.53702e+06	6	33	8908	150	0.000121754	TRUE	GObp
mesh:D008175.mesh:D010051	0.00482901	4	116	8825	53	0.0156819	TRUE	GObp
mesh:D008175.mesh:D001943	140638	12	173	8768	111	1.43089e+11	TRUE	GObp
mesh:D008175.mesh:D003324	0.127796	4	126	8815	137	0.18081	FALSE	GObp
mesh:D008175.mesh:D054198	0.0882068	2	78	8863	57	0.138361	FALSE	GObp
mesh:D008175.mesh:D006528	0.0314618	3	126	8815	49	0.0641727	FALSE	GObp
mesh:D008180.mesh:D008545	0.622732	1	139	8802	62	0.635628	FALSE	GObp
mesh:D008180.mesh:D009103	0.0189676	3	94	8847	54	0.0441238	TRUE	GObp
mesh:D008180.mesh:D009203	4.87512e+08	8	64	8877	100	5.90875e+09	TRUE	GObp
mesh:D008180.mesh:D009369	0.00263545	5	134	8807	64	0.00992432	TRUE	GObp
mesh:D008180.mesh:D009373	0.0226255	1	4	8937	51	0.050385	FALSE	GObp
mesh:D008180.mesh:D009436	0.00186839	3	34	8907	65	0.00742747	TRUE	GObp
mesh:D008180.mesh:D010003	0.158602	1	10	8931	153	0.210269	FALSE	GObp
mesh:D008180.mesh:D012516	0.238191	1	59	8882	41	0.284802	FALSE	GObp
mesh:D008180.mesh:D011225	0.129574	1	19	8922	65	0.182821	FALSE	GObp
mesh:D008180.mesh:D011471	0.0248296	5	73	8868	203	0.053867	FALSE	GObp
mesh:D008180.mesh:D011565	5.41593e+06	5	28	8913	135	0.00038135	TRUE	GObp
mesh:D008180.mesh:D011658	0.0768672	1	31	8910	23	0.125085	FALSE	GObp
mesh:D008180.mesh:D012004	0.00936031	1	12	8929	7	0.0263133	TRUE	GObp
mesh:D008180.mesh:D013274	0.00673714	5	124	8817	86	0.0204698	TRUE	GObp
mesh:D008180.mesh:D020521	6.42029e+09	4	26	8915	43	5.477e+10	TRUE	GObp
mesh:D008180.mesh:D014376	0.0234186	2	14	8927	154	0.0516328	FALSE	GObp
mesh:D008180.mesh:D020246	0.0729339	2	18	8923	223	0.11965	FALSE	GObp
mesh:D008180.mesh:D018805	0.0791853	1	49	8892	15	0.127979	FALSE	GObp
mesh:D008180.mesh:D009202	0.531883	1	56	8885	120	0.554117	FALSE	GObp
mesh:D008180.mesh:D010051	0.00136342	3	71	8870	28	0.0057058	TRUE	GObp
mesh:D008180.mesh:D001169	0.0433135	2	14	8927	215	0.0805952	FALSE	GObp
mesh:D008180.mesh:D001943	429939	10	188	8753	77	3.94051e+11	TRUE	GObp
mesh:D008180.mesh:D006528	0.0233507	1	105	8836	2	0.0515342	FALSE	GObp
mesh:D008223.mesh:D008228	9.05747e+06	5	86	8855	48	0.000590867	TRUE	GObp
mesh:D008223.mesh:D008527	0.0150023	2	48	8893	35	0.037293	TRUE	GObp
mesh:D008223.mesh:D009369	0.57746	1	200	8741	38	0.593516	FALSE	GObp
mesh:D008223.mesh:D010190	0.14256	1	76	8865	18	0.195548	FALSE	GObp
mesh:D008223.mesh:D011471	0.0043484	5	130	8811	74	0.0143952	TRUE	GObp
mesh:D008223.mesh:D013274	0.0972879	1	91	8850	10	0.148549	FALSE	GObp
mesh:D008223.mesh:D001943	0.16618	4	208	8733	92	0.217299	FALSE	GObp
mesh:D008223.mesh:D054198	0.0271362	3	60	8881	97	0.0574358	FALSE	GObp
mesh:D008223.mesh:D006528	0.0359859	2	96	8845	28	0.0705719	FALSE	GObp
mesh:D008228.mesh:D008545	0.00321987	4	117	8824	47	0.0117077	TRUE	GObp
mesh:D008228.mesh:D009101	0.0427941	1	39	8902	10	0.0800315	FALSE	GObp
mesh:D008228.mesh:D009103	0.344067	1	78	8863	48	0.38138	FALSE	GObp
mesh:D008228.mesh:D009369	0.0405864	3	96	8845	71	0.0769733	FALSE	GObp
mesh:D008228.mesh:D010003	0.135338	1	35	8906	37	0.187847	FALSE	GObp
mesh:D008228.mesh:D010190	0.349618	1	106	8835	36	0.38599	FALSE	GObp
mesh:D008228.mesh:D011471	0.309505	2	88	8853	114	0.348999	FALSE	GObp
mesh:D008228.mesh:D013274	0.0717483	3	87	8854	99	0.118406	FALSE	GObp
mesh:D008228.mesh:D020246	0.0153019	2	18	8923	95	0.0376554	TRUE	GObp
mesh:D008228.mesh:D018805	0.188327	1	29	8912	64	0.238282	FALSE	GObp
mesh:D008228.mesh:D010051	0.00516664	2	16	8925	61	0.0166081	TRUE	GObp
mesh:D008228.mesh:D001943	0.000111396	8	94	8847	141	0.000714096	TRUE	GObp
mesh:D008228.mesh:D006528	6.90398e+06	7	109	8832	84	0.000468289	TRUE	GObp
mesh:D008325.mesh:D011471	0.372313	1	23	8918	179	0.407596	FALSE	GObp
mesh:D008325.mesh:D001943	0.222841	1	38	8903	59	0.270679	FALSE	GObp
mesh:D008325.mesh:D006528	0.132462	1	23	8918	55	0.185158	FALSE	GObp
mesh:D008527.mesh:D008545	0.1584	1	139	8802	11	0.210269	FALSE	GObp
mesh:D008527.mesh:D008831	1.07607e+06	4	21	8920	61	8.61636e+10	TRUE	GObp
mesh:D008527.mesh:D009362	0.379763	1	141	8800	30	0.41432	FALSE	GObp
mesh:D008527.mesh:D009369	0.406907	2	239	8702	52	0.438968	FALSE	GObp
mesh:D008527.mesh:D012516	0.0669166	1	88	8853	7	0.112588	FALSE	GObp
mesh:D008527.mesh:D010190	0.0282017	7	94	8847	281	0.0591223	FALSE	GObp
mesh:D008527.mesh:D011471	0.00017805	13	192	8749	186	0.00105875	TRUE	GObp
mesh:D008527.mesh:D012559	0.115407	1	21	8920	52	0.167742	FALSE	GObp
mesh:D008527.mesh:D013964	0.0520556	1	68	8873	7	0.0920727	FALSE	GObp
mesh:D008527.mesh:D019636	0.05713	2	77	8864	45	0.0993838	FALSE	GObp
mesh:D008527.mesh:D010051	0.00103449	4	62	8879	65	0.00457073	TRUE	GObp
mesh:D008527.mesh:D001943	0.0105664	8	204	8737	132	0.0287208	TRUE	GObp
mesh:D008527.mesh:D054198	0.00832507	3	55	8886	68	0.0241058	TRUE	GObp
mesh:D008527.mesh:D006528	0.106082	5	175	8766	128	0.1575	FALSE	GObp
mesh:D008545.mesh:D009101	0.250343	1	212	8729	12	0.294255	FALSE	GObp
mesh:D008545.mesh:D009362	0.678802	1	189	8752	53	0.687795	FALSE	GObp
mesh:D008545.mesh:D009373	0.188298	1	58	8883	32	0.238282	FALSE	GObp
mesh:D008545.mesh:D009436	0.404462	1	63	8878	73	0.436756	FALSE	GObp
mesh:D008545.mesh:D009447	0.465067	1	94	8847	59	0.492607	FALSE	GObp
mesh:D008545.mesh:D012516	0.123474	1	117	8824	10	0.176386	FALSE	GObp
mesh:D008545.mesh:D010190	0.713449	1	190	8751	58	0.719941	FALSE	GObp
mesh:D008545.mesh:D011225	0.328428	1	52	8889	68	0.365841	FALSE	GObp
mesh:D008545.mesh:D011471	0.485166	3	194	8747	120	0.511454	FALSE	GObp
mesh:D008545.mesh:D011565	0.000839971	2	50	8891	8	0.00385726	TRUE	GObp
mesh:D008545.mesh:D011658	0.0296676	5	122	8819	127	0.0615553	FALSE	GObp
mesh:D008545.mesh:D012878	0.614551	1	54	8887	156	0.628434	FALSE	GObp
mesh:D008545.mesh:D013274	0.13668	6	260	8681	120	0.189354	FALSE	GObp
mesh:D008545.mesh:D013964	0.330428	1	148	8793	24	0.367731	FALSE	GObp
mesh:D008545.mesh:D020246	0.161528	1	18	8923	87	0.212497	FALSE	GObp
mesh:D008545.mesh:D016142	0.0421382	1	32	8909	12	0.0790658	FALSE	GObp
mesh:D008545.mesh:D019465	0.102214	1	60	8881	16	0.15339	FALSE	GObp
mesh:D008545.mesh:D003704	0.0451823	2	76	8865	40	0.0833037	FALSE	GObp
mesh:D008545.mesh:D010051	0.586264	1	156	8785	50	0.601728	FALSE	GObp
mesh:D008545.mesh:D001943	0.000859105	12	173	8768	213	0.00392885	TRUE	GObp
mesh:D008545.mesh:D003324	0.335894	1	145	8796	25	0.37344	FALSE	GObp
mesh:D008607.mesh:D009362	0.0958693	1	13	8928	69	0.147154	FALSE	GObp
mesh:D008607.mesh:D009765	0.0151685	2	13	8928	132	0.0373819	TRUE	GObp
mesh:D008607.mesh:D010003	0.00826088	2	17	8924	73	0.0239512	TRUE	GObp
mesh:D008607.mesh:D011471	0.0167516	3	51	8890	95	0.040211	TRUE	GObp
mesh:D008607.mesh:D013964	63891.6	3	7	8934	52	5.47149e+10	TRUE	GObp
mesh:D008607.mesh:D001289	0.0551536	1	22	8919	23	0.0963106	FALSE	GObp
mesh:D008607.mesh:D006528	0.266936	1	106	8835	26	0.309495	FALSE	GObp
mesh:D008654.mesh:D009101	0.00480986	3	48	8893	64	0.0156656	TRUE	GObp
mesh:D008654.mesh:D009369	0.00651422	4	89	8852	75	0.0199565	TRUE	GObp
mesh:D008654.mesh:D009765	0.253699	1	22	8919	118	0.296942	FALSE	GObp
mesh:D008654.mesh:D011471	0.0475475	4	64	8877	191	0.0865138	FALSE	GObp
mesh:D008654.mesh:D013274	0.0251875	5	83	8858	179	0.0542914	FALSE	GObp
mesh:D008654.mesh:D001943	0.00205956	8	96	8845	214	0.00804246	TRUE	GObp
mesh:D008654.mesh:D003324	0.507778	1	20	8921	311	0.531753	FALSE	GObp
mesh:D008661.mesh:D009765	0.0105825	1	5	8936	19	0.0287208	TRUE	GObp
mesh:D008661.mesh:D012559	0.0380037	1	5	8936	69	0.073682	FALSE	GObp
mesh:D008661.mesh:D024821	0.00780636	1	5	8936	14	0.0230553	TRUE	GObp
mesh:D009101.mesh:D009103	0.000924418	3	67	8874	26	0.00419296	TRUE	GObp
mesh:D009101.mesh:D009203	0.00857084	3	54	8887	70	0.0245926	TRUE	GObp
mesh:D009101.mesh:D009369	0.506199	1	156	8785	40	0.530349	FALSE	GObp
mesh:D009101.mesh:D009436	0.322307	1	18	8923	191	0.361281	FALSE	GObp
mesh:D009101.mesh:D009914	0.249311	1	12	8929	211	0.293427	FALSE	GObp
mesh:D009101.mesh:D012516	0.0236523	4	111	8830	88	0.0519929	FALSE	GObp
mesh:D009101.mesh:D011471	0.0338566	5	209	8732	77	0.0675305	FALSE	GObp
mesh:D009101.mesh:D011658	0.344291	1	18	8923	207	0.381437	FALSE	GObp
mesh:D009101.mesh:D012559	0.00807251	4	64	8877	111	0.02359	TRUE	GObp
mesh:D009101.mesh:D012878	0.000329108	2	19	8922	13	0.00173549	TRUE	GObp
mesh:D009101.mesh:D013274	0.0251788	3	135	8806	42	0.0542914	FALSE	GObp
mesh:D009101.mesh:D018805	0.0111043	2	19	8922	76	0.0297455	TRUE	GObp
mesh:D009101.mesh:D019694	0.0001967	2	28	8913	7	0.00115114	TRUE	GObp
mesh:D009101.mesh:D001943	0.0315913	3	144	8797	43	0.0642839	FALSE	GObp
mesh:D009101.mesh:D003324	0.0928292	2	25	8916	184	0.143581	FALSE	GObp
mesh:D009101.mesh:D054198	0.224752	1	31	8910	73	0.272702	FALSE	GObp
mesh:D009103.mesh:D009203	0.168136	2	68	8873	97	0.219239	FALSE	GObp
mesh:D009103.mesh:D009362	0.0271751	2	180	8761	13	0.057459	FALSE	GObp
mesh:D009103.mesh:D009447	0.278693	1	29	8912	100	0.320447	FALSE	GObp
mesh:D009103.mesh:D009837	0.0574938	1	16	8925	33	0.0998201	FALSE	GObp
mesh:D009103.mesh:D009914	7.34893e+09	3	12	8929	30	6.12779e+10	TRUE	GObp
mesh:D009103.mesh:D011471	0.525168	2	203	8738	77	0.547637	FALSE	GObp
mesh:D009103.mesh:D011565	0.00387887	3	25	8916	115	0.0131367	TRUE	GObp
mesh:D009103.mesh:D011658	4.66161e+06	4	84	8857	22	0.000331392	TRUE	GObp
mesh:D009103.mesh:D012004	0.00535863	1	12	8929	4	0.0171603	TRUE	GObp
mesh:D009103.mesh:D012130	2.22845e+06	4	61	8880	25	0.000173428	TRUE	GObp
mesh:D009103.mesh:D013274	0.00159405	3	182	8759	12	0.00651919	TRUE	GObp
mesh:D009103.mesh:D014376	59266.5	7	70	8871	90	5.13489e+10	TRUE	GObp
mesh:D009103.mesh:D003704	0.322351	1	48	8893	72	0.361281	FALSE	GObp
mesh:D009103.mesh:D019694	0.232566	1	28	8913	84	0.279584	FALSE	GObp
mesh:D009103.mesh:D010051	0.127111	2	113	8828	49	0.180264	FALSE	GObp
mesh:D009103.mesh:D001943	0.000201499	4	237	8704	12	0.00116996	TRUE	GObp
mesh:D009103.mesh:D003324	0.0602579	2	70	8871	51	0.103517	FALSE	GObp
mesh:D009103.mesh:D054198	0.0676946	1	25	8916	25	0.113575	FALSE	GObp
mesh:D009203.mesh:D009369	0.00987464	4	99	8842	76	0.0273774	TRUE	GObp
mesh:D009203.mesh:D009456	0.0599185	1	19	8922	29	0.103103	FALSE	GObp
mesh:D009203.mesh:D009765	0.140698	1	50	8891	27	0.193831	FALSE	GObp
mesh:D009203.mesh:D010024	0.0692842	1	16	8925	40	0.11563	FALSE	GObp
mesh:D009203.mesh:D011085	0.00914334	2	26	8915	50	0.0258223	TRUE	GObp
mesh:D009203.mesh:D011225	0.292188	1	20	8921	153	0.332857	FALSE	GObp
mesh:D009203.mesh:D011471	0.126624	4	122	8819	141	0.179918	FALSE	GObp
mesh:D009203.mesh:D011565	0.234632	1	21	8920	113	0.281762	FALSE	GObp
mesh:D009203.mesh:D011658	41927.7	8	61	8880	103	5.13788e+09	TRUE	GObp
mesh:D009203.mesh:D012130	12.0939	9	61	8880	57	2.50694e+07	TRUE	GObp
mesh:D009203.mesh:D013274	0.000211252	8	141	8800	103	0.00120143	TRUE	GObp
mesh:D009203.mesh:D020521	0.00151979	5	52	8889	146	0.00628898	TRUE	GObp
mesh:D009203.mesh:D013851	0.0298057	1	10	8931	27	0.0617841	FALSE	GObp
mesh:D009203.mesh:D014376	524599	7	68	8873	91	4.71077e+11	TRUE	GObp
mesh:D009203.mesh:D020246	4.43436e-05	7	10	8931	32	129.413	TRUE	GObp
mesh:D009203.mesh:D018805	0.0195235	1	8	8933	22	0.0449202	TRUE	GObp
mesh:D009203.mesh:D003704	0.0306749	2	28	8913	88	0.0629971	FALSE	GObp
mesh:D009203.mesh:D024821	0.158554	1	24	8917	64	0.210269	FALSE	GObp
mesh:D009203.mesh:D019694	0.070972	1	6	8935	109	0.117299	FALSE	GObp
mesh:D009203.mesh:D009202	0.0821788	2	54	8887	79	0.131131	FALSE	GObp
mesh:D009203.mesh:D003324	0.170915	4	124	8817	156	0.22234	FALSE	GObp
mesh:D009362.mesh:D009765	0.000843205	6	94	8847	106	0.00386411	TRUE	GObp
mesh:D009362.mesh:D010190	0.283162	2	174	8767	54	0.324911	FALSE	GObp
mesh:D009362.mesh:D011471	0.862007	1	122	8819	143	0.863174	FALSE	GObp
mesh:D009362.mesh:D011618	0.0248741	2	18	8923	123	0.0538778	FALSE	GObp
mesh:D009362.mesh:D011658	0.0492997	1	75	8866	6	0.0889361	FALSE	GObp
mesh:D009362.mesh:D012559	0.349553	1	57	8884	67	0.38599	FALSE	GObp
mesh:D009362.mesh:D013274	0.104659	2	82	8859	60	0.156214	FALSE	GObp
mesh:D009362.mesh:D019465	0.191102	1	37	8904	51	0.240641	FALSE	GObp
mesh:D009362.mesh:D009202	0.547847	1	95	8846	74	0.567285	FALSE	GObp
mesh:D009362.mesh:D010051	0.136115	1	100	8841	13	0.188807	FALSE	GObp
mesh:D009362.mesh:D006528	0.284334	1	227	8714	13	0.325919	FALSE	GObp
mesh:D009364.mesh:D010190	0.023967	1	3	8938	72	0.0525285	FALSE	GObp
mesh:D009364.mesh:D013274	0.0331831	1	3	8938	100	0.0666064	FALSE	GObp
mesh:D009364.mesh:D001943	0.0229761	1	3	8938	69	0.050961	FALSE	GObp
mesh:D009364.mesh:D006528	0.00703044	1	3	8938	21	0.0211294	TRUE	GObp
mesh:D009369.mesh:D009373	0.000823487	4	52	8889	73	0.00379728	TRUE	GObp
mesh:D009369.mesh:D009447	0.616636	1	84	8857	101	0.630276	FALSE	GObp
mesh:D009369.mesh:D009765	0.166376	2	104	8837	63	0.217299	FALSE	GObp
mesh:D009369.mesh:D009914	0.0851217	1	12	8929	66	0.134569	FALSE	GObp
mesh:D009369.mesh:D012516	0.391117	2	86	8855	140	0.424795	FALSE	GObp
mesh:D009369.mesh:D010190	0.0885388	5	147	8794	144	0.138588	FALSE	GObp
mesh:D009369.mesh:D010300	0.215032	2	55	8886	141	0.263795	FALSE	GObp
mesh:D009369.mesh:D011225	0.013451	4	107	8834	77	0.0345304	TRUE	GObp
mesh:D009369.mesh:D011471	3.50957e+07	15	80	8861	292	5.29539e+08	TRUE	GObp
mesh:D009369.mesh:D011658	0.0036493	6	88	8853	151	0.0126471	TRUE	GObp
mesh:D009369.mesh:D015427	0.0101145	4	35	8906	219	0.0278338	TRUE	GObp
mesh:D009369.mesh:D013274	0.0884841	5	148	8793	143	0.138588	FALSE	GObp
mesh:D009369.mesh:D013964	2.66296e+06	5	126	8815	26	0.0002058	TRUE	GObp
mesh:D009369.mesh:D014376	2786.68	6	27	8914	64	4.29227e+08	TRUE	GObp
mesh:D009369.mesh:D014983	0.16036	2	79	8862	81	0.211461	FALSE	GObp
mesh:D009369.mesh:D008268	0.143149	1	10	8931	137	0.19599	FALSE	GObp
mesh:D009369.mesh:D018805	0.497631	1	100	8841	61	0.522854	FALSE	GObp
mesh:D009369.mesh:D019465	0.189834	1	26	8915	72	0.239779	FALSE	GObp
mesh:D009369.mesh:D019636	0.0547606	3	104	8837	74	0.0957878	FALSE	GObp
mesh:D009369.mesh:D019694	0.00116919	5	53	8888	135	0.00503548	TRUE	GObp
[truncated: 1,133 more rows]

## Sheet: Table S2E
PAIR	PVAL	k	n	N	K	PVAL_c	PVAL_c_SIG	SOURCE
mesh:D000437,mesh:D001172	635173	2	2	1373	4	0.000165145	TRUE	Reactome
mesh:D000437,mesh:D001249	952296	2	3	1372	3	0.000247597	TRUE	Reactome
mesh:D000437,mesh:D004832	0.00509091	1	1	1374	7	0.132364	FALSE	Reactome
mesh:D000437,mesh:D006973	6.65312e+06	2	3	1372	7	0.00172981	TRUE	Reactome
mesh:D000437,mesh:D009765	2.96414e+06	2	2	1373	8	0.000770676	TRUE	Reactome
mesh:D000437,mesh:D013851	3.81104e+06	2	2	1373	9	0.000990869	TRUE	Reactome
mesh:D001172,mesh:D001249	202550	3	4	1371	12	5.2663e+11	TRUE	Reactome
mesh:D001172,mesh:D003424	0.000727273	1	1	1374	1	0.0189091	TRUE	Reactome
mesh:D001172,mesh:D006973	0.00218182	1	1	1374	3	0.0567273	FALSE	Reactome
mesh:D001172,mesh:D009765	635173	2	2	1373	4	0.000165145	TRUE	Reactome
mesh:D001172,mesh:D012130	0.00363636	1	1	1374	5	0.0945455	FALSE	Reactome
mesh:D001172,mesh:D012871	0.00363636	1	1	1374	5	0.0945455	FALSE	Reactome
mesh:D001172,mesh:D013851	0.00290909	1	1	1374	4	0.0756364	FALSE	Reactome
mesh:D001249,mesh:D003424	0.00145455	1	1	1374	2	0.0378182	TRUE	Reactome
mesh:D001249,mesh:D006973	317586	2	2	1373	3	8.25724e+07	TRUE	Reactome
mesh:D001249,mesh:D009765	925.233	3	3	1372	4	2.40561e+09	TRUE	Reactome
mesh:D001249,mesh:D012130	0.00290909	1	1	1374	4	0.0756364	FALSE	Reactome
mesh:D001249,mesh:D012871	0.00290909	1	1	1374	4	0.0756364	FALSE	Reactome
mesh:D001249,mesh:D013851	635173	2	2	1373	4	0.000165145	TRUE	Reactome
mesh:D003424,mesh:D012130	0.0109091	1	1	1374	15	0.283636	FALSE	Reactome
mesh:D003424,mesh:D012871	0.000727273	1	1	1374	1	0.0189091	TRUE	Reactome
mesh:D006973,mesh:D009765	1.58793e+06	2	2	1373	6	0.000412862	TRUE	Reactome
mesh:D006973,mesh:D013851	1.58793e+06	2	2	1373	6	0.000412862	TRUE	Reactome
mesh:D007006,mesh:D011085	0.00145455	1	1	1374	2	0.0378182	TRUE	Reactome
mesh:D009765,mesh:D013851	0.000246394	2	3	1372	13	0.00640625	TRUE	Reactome
mesh:D012130,mesh:D012871	0.00363636	1	1	1374	5	0.0945455	FALSE	Reactome
mesh:D000437,mesh:D001714	0.000894604	1	4	8937	2	0.246911	FALSE	GObp
mesh:D000437,mesh:D004832	0.000894755	1	1	8940	8	0.246952	FALSE	GObp
mesh:D000437,mesh:D009765	0.0010066	1	1	8940	9	0.277821	FALSE	GObp
mesh:D000437,mesh:D001289	0.00234715	1	3	8938	7	0.647815	FALSE	GObp
mesh:D000544,mesh:D002277	787400	2	3	8938	15	0.00217323	TRUE	GObp
mesh:D000544,mesh:D015179	37531.6	2	2	8939	6	0.000103587	TRUE	GObp
mesh:D000544,mesh:D007938	0.00145398	1	1	8940	13	0.401297	FALSE	GObp
mesh:D000544,mesh:D008175	195165	2	2	8939	13	0.000538654	TRUE	GObp
mesh:D000544,mesh:D011471	0.00268201	1	4	8937	6	0.740235	FALSE	GObp
mesh:D000544,mesh:D013274	0.00078291	1	1	8940	7	0.216083	FALSE	GObp
mesh:D000544,mesh:D013964	0.000111844	1	1	8940	1	0.030869	TRUE	GObp
mesh:D000544,mesh:D006528	1.12595e+10	2	2	8939	10	0.000310762	TRUE	GObp
mesh:D001172,mesh:D001249	6.48844e-05	7	8	8933	48	17.9081	TRUE	GObp
mesh:D001172,mesh:D050197	0.0020132	1	1	8940	18	0.555643	FALSE	GObp
mesh:D001172,mesh:D002446	3.40317e+06	2	6	8935	14	0.00939275	TRUE	GObp
mesh:D001172,mesh:D003093	9.94631e+06	2	4	8937	37	0.0274518	TRUE	GObp
mesh:D001172,mesh:D003424	42.0634	4	4	8937	42	1.16095e+07	TRUE	GObp
mesh:D001172,mesh:D006526	0.000104973	2	4	8937	38	0.0289726	TRUE	GObp
mesh:D001172,mesh:D006969	412571	2	3	8938	11	0.0011387	TRUE	GObp
mesh:D001172,mesh:D006973	0.000335533	1	1	8940	3	0.0926071	FALSE	GObp
mesh:D001172,mesh:D007153	0.00312936	1	2	8939	14	0.863704	FALSE	GObp
mesh:D001172,mesh:D007249	0.00402099	1	9	8932	4	1	FALSE	GObp
mesh:D001172,mesh:D015451	0.000335533	1	1	8940	3	0.0926071	FALSE	GObp
mesh:D001172,mesh:D015470	0.00212504	1	1	8940	19	0.586512	FALSE	GObp
mesh:D001172,mesh:D008107	0.00424581	1	2	8939	19	1	FALSE	GObp
mesh:D001172,mesh:D029424	0.00234873	1	1	8940	21	0.64825	FALSE	GObp
mesh:D001172,mesh:D008180	3.14373e+06	2	4	8937	21	0.0086767	TRUE	GObp
mesh:D001172,mesh:D009101	0.00569386	1	3	8938	17	1	FALSE	GObp
mesh:D001172,mesh:D009103	0.00368674	1	3	8938	11	1	FALSE	GObp
mesh:D001172,mesh:D011565	0.00324349	1	1	8940	29	0.895202	FALSE	GObp
mesh:D001172,mesh:D011658	750633	2	2	8939	25	0.00207175	TRUE	GObp
mesh:D001172,mesh:D012130	0.00357902	1	1	8940	32	0.987809	FALSE	GObp
mesh:D001172,mesh:D012871	0.0010066	1	1	8940	9	0.277821	FALSE	GObp
mesh:D001172,mesh:D013276	0.000670991	1	2	8939	3	0.185193	FALSE	GObp
mesh:D001172,mesh:D014376	371563	2	2	8939	55	0.0102551	TRUE	GObp
mesh:D001172,mesh:D019694	0.0020123	1	2	8939	9	0.555394	FALSE	GObp
mesh:D001172,mesh:D013967	0.00156582	1	1	8940	14	0.432166	FALSE	GObp
mesh:D001249,mesh:D050197	0.00167766	1	1	8940	15	0.463035	FALSE	GObp
mesh:D001249,mesh:D002446	0.00836209	1	5	8936	15	1	FALSE	GObp
mesh:D001249,mesh:D003093	1.57633e+06	2	2	8939	36	0.00435067	TRUE	GObp
mesh:D001249,mesh:D003424	6524.69	3	3	8938	37	1.80081e+09	TRUE	GObp
mesh:D001249,mesh:D006526	0.00335533	1	1	8940	30	0.926071	FALSE	GObp
mesh:D001249,mesh:D006969	1.65139e+10	2	2	8939	12	0.000455784	TRUE	GObp
mesh:D001249,mesh:D006973	0.000447377	1	1	8940	4	0.123476	FALSE	GObp
mesh:D001249,mesh:D007153	0.00190135	1	1	8940	17	0.524774	FALSE	GObp
mesh:D001249,mesh:D007249	0.00268216	1	8	8933	3	0.740277	FALSE	GObp
mesh:D001249,mesh:D015451	0.000447377	1	1	8940	4	0.123476	FALSE	GObp
mesh:D001249,mesh:D015470	0.00268426	1	1	8940	24	0.740857	FALSE	GObp
mesh:D001249,mesh:D008107	0.00167766	1	1	8940	15	0.463035	FALSE	GObp
mesh:D001249,mesh:D029424	0.00223689	1	1	8940	20	0.617381	FALSE	GObp
mesh:D001249,mesh:D008180	0.00234873	1	1	8940	21	0.64825	FALSE	GObp
mesh:D001249,mesh:D009101	0.00167766	1	1	8940	15	0.463035	FALSE	GObp
mesh:D001249,mesh:D009103	0.0033527	1	2	8939	15	0.925346	FALSE	GObp
mesh:D001249,mesh:D011565	0.00335533	1	1	8940	30	0.926071	FALSE	GObp
mesh:D001249,mesh:D011658	0.00234873	1	1	8940	21	0.64825	FALSE	GObp
mesh:D001249,mesh:D012130	0.00223689	1	1	8940	20	0.617381	FALSE	GObp
mesh:D001249,mesh:D012871	0.00078291	1	1	8940	7	0.216083	FALSE	GObp
mesh:D001249,mesh:D013276	0.000670991	1	2	8939	3	0.185193	FALSE	GObp
mesh:D001249,mesh:D014376	1.66641e+06	2	2	8939	37	0.00459928	TRUE	GObp
mesh:D001249,mesh:D019694	0.0020123	1	2	8939	9	0.555394	FALSE	GObp
mesh:D001249,mesh:D013967	0.002906	1	2	8939	13	0.802056	FALSE	GObp
mesh:D050197,mesh:D002446	0.000111844	1	1	8940	1	0.030869	TRUE	GObp
mesh:D050197,mesh:D003093	0.0010066	1	1	8940	9	0.277821	FALSE	GObp
mesh:D050197,mesh:D003424	0.000559222	1	1	8940	5	0.154345	FALSE	GObp
mesh:D050197,mesh:D006526	0.00190135	1	1	8940	17	0.524774	FALSE	GObp
mesh:D050197,mesh:D006969	0.000559222	1	1	8940	5	0.154345	FALSE	GObp
mesh:D050197,mesh:D007153	0.000111844	1	1	8940	1	0.030869	TRUE	GObp
mesh:D050197,mesh:D007249	0.000111844	1	1	8940	1	0.030869	TRUE	GObp
mesh:D050197,mesh:D015451	0.000223689	1	2	8939	1	0.0617381	FALSE	GObp
mesh:D050197,mesh:D015470	0.000111844	1	1	8940	1	0.030869	TRUE	GObp
mesh:D050197,mesh:D008107	0.00178951	1	1	8940	16	0.493904	FALSE	GObp
mesh:D050197,mesh:D008180	0.000447352	1	2	8939	2	0.123469	FALSE	GObp
mesh:D050197,mesh:D009101	0.00212504	1	1	8940	19	0.586512	FALSE	GObp
mesh:D050197,mesh:D009103	0.000111844	1	1	8940	1	0.030869	TRUE	GObp
mesh:D050197,mesh:D011565	0.000559222	1	1	8940	5	0.154345	FALSE	GObp
mesh:D050197,mesh:D014376	0.00212504	1	1	8940	19	0.586512	FALSE	GObp
mesh:D050197,mesh:D019694	0.000559222	1	1	8940	5	0.154345	FALSE	GObp
mesh:D050197,mesh:D013967	0.000223689	1	1	8940	2	0.0617381	FALSE	GObp
mesh:D001714,mesh:D004832	0.000335533	1	1	8940	3	0.0926071	FALSE	GObp
mesh:D001714,mesh:D001289	0.00111819	1	2	8939	5	0.308621	FALSE	GObp
mesh:D002277,mesh:D015179	786990	2	6	8935	7	0.00217209	TRUE	GObp
mesh:D002277,mesh:D007938	5.71499e+11	2	6	8935	18	0.0157734	TRUE	GObp
mesh:D002277,mesh:D008175	1.12595e+10	2	2	8939	10	0.000310762	TRUE	GObp
mesh:D002277,mesh:D009369	0.0060261	1	9	8932	6	1	FALSE	GObp
mesh:D002277,mesh:D011471	6.98568e+06	2	13	8928	9	0.0192805	TRUE	GObp
mesh:D002277,mesh:D013274	41997.8	2	4	8937	8	0.00115914	TRUE	GObp
mesh:D002277,mesh:D013964	0.000111844	1	1	8940	1	0.030869	TRUE	GObp
mesh:D002277,mesh:D001943	0.00535863	1	12	8929	4	1	FALSE	GObp
mesh:D002277,mesh:D006528	7733.08	3	8	8933	11	2.13433e+07	TRUE	GObp
mesh:D002446,mesh:D003093	0.00357482	1	4	8937	8	0.986649	FALSE	GObp
mesh:D002446,mesh:D003424	0.00301709	1	3	8938	9	0.832718	FALSE	GObp
mesh:D002446,mesh:D006526	15012.7	2	2	8939	4	4.14349e+11	TRUE	GObp
mesh:D002446,mesh:D006969	0.00134176	1	2	8939	6	0.370325	FALSE	GObp
mesh:D002446,mesh:D007153	0.00134213	1	1	8940	12	0.370428	FALSE	GObp
mesh:D002446,mesh:D007249	0.00111819	1	5	8936	2	0.308621	FALSE	GObp
mesh:D002446,mesh:D015451	0.000223689	1	1	8940	2	0.0617381	FALSE	GObp
mesh:D002446,mesh:D015470	0.00078291	1	1	8940	7	0.216083	FALSE	GObp
mesh:D002446,mesh:D008107	0.000223689	1	1	8940	2	0.0617381	FALSE	GObp
mesh:D002446,mesh:D008180	0.000671066	1	1	8940	6	0.185214	FALSE	GObp
mesh:D002446,mesh:D009101	0.000223689	1	2	8939	1	0.0617381	FALSE	GObp
mesh:D002446,mesh:D009103	0.00178951	1	1	8940	16	0.493904	FALSE	GObp
mesh:D002446,mesh:D011565	0.000671066	1	1	8940	6	0.185214	FALSE	GObp
mesh:D002446,mesh:D014376	0.00134176	1	2	8939	6	0.370325	FALSE	GObp
mesh:D002446,mesh:D019694	0.00078291	1	1	8940	7	0.216083	FALSE	GObp
mesh:D002446,mesh:D013967	0.000447377	1	1	8940	4	0.123476	FALSE	GObp
mesh:D003093,mesh:D003424	2.25941e+06	2	2	8939	43	0.00623596	TRUE	GObp
mesh:D003093,mesh:D006526	0.00970001	1	3	8938	29	1	FALSE	GObp
mesh:D003093,mesh:D006969	0.00123029	1	1	8940	11	0.339559	FALSE	GObp
mesh:D003093,mesh:D007153	0.000447377	1	1	8940	4	0.123476	FALSE	GObp
mesh:D003093,mesh:D007249	0.000670991	1	3	8938	2	0.185193	FALSE	GObp
mesh:D003093,mesh:D015451	0.000111844	1	1	8940	1	0.030869	TRUE	GObp
mesh:D003093,mesh:D015470	0.00257242	1	1	8940	23	0.709988	FALSE	GObp
mesh:D003093,mesh:D008107	0.00111844	1	1	8940	10	0.30869	FALSE	GObp
mesh:D003093,mesh:D008180	0.0030198	1	1	8940	27	0.833464	FALSE	GObp
mesh:D003093,mesh:D009101	0.00301709	1	3	8938	9	0.832718	FALSE	GObp
mesh:D003093,mesh:D009103	0.00134176	1	2	8939	6	0.370325	FALSE	GObp
mesh:D003093,mesh:D011565	0.00936658	1	3	8938	28	1	FALSE	GObp
mesh:D003093,mesh:D014376	0.00436193	1	1	8940	39	1	FALSE	GObp
mesh:D003093,mesh:D019694	0.000223689	1	1	8940	2	0.0617381	FALSE	GObp
mesh:D003093,mesh:D013967	0.00178951	1	1	8940	16	0.493904	FALSE	GObp
mesh:D015179,mesh:D007938	0.000894755	1	1	8940	8	0.246952	FALSE	GObp
mesh:D015179,mesh:D008175	188.02	3	4	8937	8	518936	TRUE	GObp
mesh:D015179,mesh:D010190	0.00268216	1	3	8938	8	0.740277	FALSE	GObp
mesh:D015179,mesh:D011471	9.00491e+08	2	4	8937	4	0.000248535	TRUE	GObp
mesh:D015179,mesh:D013274	37531.6	2	2	8939	6	0.000103587	TRUE	GObp
mesh:D015179,mesh:D013964	0.000223689	1	1	8940	2	0.0617381	FALSE	GObp
mesh:D015179,mesh:D001943	0.00279361	1	5	8936	5	0.771035	FALSE	GObp
mesh:D015179,mesh:D006528	31503.1	2	4	8937	7	0.000869485	TRUE	GObp
mesh:D003424,mesh:D006526	0.00268426	1	1	8940	24	0.740857	FALSE	GObp
mesh:D003424,mesh:D006969	0.0024592	1	2	8939	11	0.678739	FALSE	GObp
mesh:D003424,mesh:D007153	0.000671066	1	1	8940	6	0.185214	FALSE	GObp
mesh:D003424,mesh:D007249	0.000894604	1	4	8937	2	0.246911	FALSE	GObp
mesh:D003424,mesh:D015451	0.000111844	1	1	8940	1	0.030869	TRUE	GObp
mesh:D003424,mesh:D015470	0.00313164	1	1	8940	28	0.864333	FALSE	GObp
mesh:D003424,mesh:D008107	0.00134176	1	2	8939	6	0.370325	FALSE	GObp
mesh:D003424,mesh:D029424	0.00078291	1	1	8940	7	0.216083	FALSE	GObp
mesh:D003424,mesh:D008180	0.00335533	1	1	8940	30	0.926071	FALSE	GObp
mesh:D003424,mesh:D009101	0.000559222	1	1	8940	5	0.154345	FALSE	GObp
mesh:D003424,mesh:D009103	0.000671066	1	1	8940	6	0.185214	FALSE	GObp
mesh:D003424,mesh:D011565	0.00335533	1	1	8940	30	0.926071	FALSE	GObp
mesh:D003424,mesh:D012871	0.000671066	1	1	8940	6	0.185214	FALSE	GObp
mesh:D003424,mesh:D014376	3.99337e+06	2	2	8939	57	0.0110217	TRUE	GObp
mesh:D003424,mesh:D019694	0.000111844	1	1	8940	1	0.030869	TRUE	GObp
mesh:D003424,mesh:D013967	0.00178951	1	1	8940	16	0.493904	FALSE	GObp
mesh:D003924,mesh:D006973	0.000559222	1	1	8940	5	0.154345	FALSE	GObp
mesh:D003924,mesh:D009203	0.000335533	1	1	8940	3	0.0926071	FALSE	GObp
mesh:D004832,mesh:D001289	0.000894755	1	1	8940	8	0.246952	FALSE	GObp
mesh:D006333,mesh:D007938	0.000447377	1	1	8940	4	0.123476	FALSE	GObp
mesh:D006333,mesh:D011471	0.000671066	1	1	8940	6	0.185214	FALSE	GObp
mesh:D006333,mesh:D001943	0.000111844	1	1	8940	1	0.030869	TRUE	GObp
mesh:D006526,mesh:D006969	0.0010066	1	1	8940	9	0.277821	FALSE	GObp
mesh:D006526,mesh:D007153	0.00078291	1	1	8940	7	0.216083	FALSE	GObp
mesh:D006526,mesh:D007249	0.000111844	1	1	8940	1	0.030869	TRUE	GObp
mesh:D006526,mesh:D015451	0.000223689	1	1	8940	2	0.0617381	FALSE	GObp
mesh:D006526,mesh:D015470	0.00156582	1	1	8940	14	0.432166	FALSE	GObp
mesh:D006526,mesh:D008107	0.00246057	1	1	8940	22	0.679119	FALSE	GObp
mesh:D006526,mesh:D008180	0.00535952	1	3	8938	16	1	FALSE	GObp
mesh:D006526,mesh:D009101	0.00424581	1	2	8939	19	1	FALSE	GObp
mesh:D006526,mesh:D009103	0.00156529	1	2	8939	7	0.432021	FALSE	GObp
mesh:D006526,mesh:D011565	0.00446902	1	2	8939	20	1	FALSE	GObp
mesh:D006526,mesh:D014376	0.00525668	1	1	8940	47	1	FALSE	GObp
mesh:D006526,mesh:D019694	0.000335533	1	1	8940	3	0.0926071	FALSE	GObp
mesh:D006526,mesh:D013967	0.00145398	1	1	8940	13	0.401297	FALSE	GObp
mesh:D006969,mesh:D007153	0.00078291	1	1	8940	7	0.216083	FALSE	GObp
mesh:D006969,mesh:D007249	0.000223689	1	2	8939	1	0.0617381	FALSE	GObp
mesh:D006969,mesh:D015451	0.000335533	1	1	8940	3	0.0926071	FALSE	GObp
mesh:D006969,mesh:D015470	0.000559222	1	1	8940	5	0.154345	FALSE	GObp
mesh:D006969,mesh:D008107	0.00178881	1	2	8939	8	0.493711	FALSE	GObp
mesh:D006969,mesh:D008180	0.00111844	1	1	8940	10	0.30869	FALSE	GObp
mesh:D006969,mesh:D009101	0.000559222	1	1	8940	5	0.154345	FALSE	GObp
mesh:D006969,mesh:D009103	0.0010066	1	1	8940	9	0.277821	FALSE	GObp
mesh:D006969,mesh:D011565	0.000559222	1	1	8940	5	0.154345	FALSE	GObp
mesh:D006969,mesh:D011658	0.00178881	1	2	8939	8	0.493711	FALSE	GObp
mesh:D006969,mesh:D012130	0.0020123	1	2	8939	9	0.555394	FALSE	GObp
mesh:D006969,mesh:D014376	0.00111844	1	1	8940	10	0.30869	FALSE	GObp
mesh:D006969,mesh:D019694	0.000111844	1	1	8940	1	0.030869	TRUE	GObp
mesh:D006969,mesh:D013967	0.000335533	1	1	8940	3	0.0926071	FALSE	GObp
mesh:D006973,mesh:D009203	0.000670991	1	2	8939	3	0.185193	FALSE	GObp
mesh:D007153,mesh:D007249	0.000670991	1	2	8939	3	0.185193	FALSE	GObp
mesh:D007153,mesh:D015451	0.000559222	1	1	8940	5	0.154345	FALSE	GObp
mesh:D007153,mesh:D015470	0.00078291	1	1	8940	7	0.216083	FALSE	GObp
mesh:D007153,mesh:D008107	0.000559222	1	1	8940	5	0.154345	FALSE	GObp
mesh:D007153,mesh:D008180	0.000894604	1	2	8939	4	0.246911	FALSE	GObp
mesh:D007153,mesh:D009101	0.000111844	1	1	8940	1	0.030869	TRUE	GObp
mesh:D007153,mesh:D009103	0.00167766	1	1	8940	15	0.463035	FALSE	GObp
mesh:D007153,mesh:D011565	0.00123029	1	1	8940	11	0.339559	FALSE	GObp
mesh:D007153,mesh:D014376	0.000671066	1	1	8940	6	0.185214	FALSE	GObp
mesh:D007153,mesh:D019694	0.000894755	1	1	8940	8	0.246952	FALSE	GObp
mesh:D007153,mesh:D013967	0.000335533	1	1	8940	3	0.0926071	FALSE	GObp
mesh:D007249,mesh:D015451	0.000447352	1	2	8939	2	0.123469	FALSE	GObp
mesh:D007249,mesh:D015470	0.000111844	1	1	8940	1	0.030869	TRUE	GObp
mesh:D007249,mesh:D008107	0.000671066	1	1	8940	6	0.185214	FALSE	GObp
mesh:D007249,mesh:D008180	0.000223689	1	2	8939	1	0.0617381	FALSE	GObp
mesh:D007249,mesh:D009101	0.000223689	1	2	8939	1	0.0617381	FALSE	GObp
mesh:D007249,mesh:D009103	0.000670991	1	3	8938	2	0.185193	FALSE	GObp
mesh:D007249,mesh:D011565	0.000223689	1	1	8940	2	0.0617381	FALSE	GObp
mesh:D007249,mesh:D014376	0.000447352	1	2	8939	2	0.123469	FALSE	GObp
mesh:D007249,mesh:D019694	0.000223689	1	1	8940	2	0.0617381	FALSE	GObp
mesh:D007249,mesh:D013967	0.000111844	1	1	8940	1	0.030869	TRUE	GObp
mesh:D007888,mesh:D029242	5.25443e+08	2	2	8939	7	0.000145022	TRUE	GObp
mesh:D007938,mesh:D008175	0.00111844	1	1	8940	10	0.30869	FALSE	GObp
mesh:D007938,mesh:D011471	1.12394e+06	2	5	8936	10	0.00310206	TRUE	GObp
mesh:D007938,mesh:D013274	0.002906	1	2	8939	13	0.802056	FALSE	GObp
mesh:D007938,mesh:D001943	0.00223539	1	5	8936	4	0.616966	FALSE	GObp
mesh:D007938,mesh:D006528	0.00402144	1	3	8938	12	1	FALSE	GObp
mesh:D015451,mesh:D015470	0.000111844	1	1	8940	1	0.030869	TRUE	GObp
mesh:D015451,mesh:D008107	0.000559222	1	1	8940	5	0.154345	FALSE	GObp
mesh:D015451,mesh:D008180	0.000447352	1	2	8939	2	0.123469	FALSE	GObp
mesh:D015451,mesh:D009101	0.000223689	1	1	8940	2	0.0617381	FALSE	GObp
mesh:D015451,mesh:D009103	0.000335533	1	1	8940	3	0.0926071	FALSE	GObp
mesh:D015451,mesh:D011565	0.000559222	1	1	8940	5	0.154345	FALSE	GObp
mesh:D015451,mesh:D014376	0.000223689	1	1	8940	2	0.0617381	FALSE	GObp
mesh:D015451,mesh:D019694	0.000223689	1	1	8940	2	0.0617381	FALSE	GObp
mesh:D015451,mesh:D013967	0.000111844	1	1	8940	1	0.030869	TRUE	GObp
mesh:D015470,mesh:D008107	0.000111844	1	1	8940	1	0.030869	TRUE	GObp
mesh:D015470,mesh:D008180	0.0020132	1	1	8940	18	0.555643	FALSE	GObp
mesh:D015470,mesh:D009101	0.000111844	1	1	8940	1	0.030869	TRUE	GObp
mesh:D015470,mesh:D009103	0.000559222	1	1	8940	5	0.154345	FALSE	GObp
mesh:D015470,mesh:D011565	0.00246057	1	1	8940	22	0.679119	FALSE	GObp
mesh:D015470,mesh:D014376	0.00212504	1	1	8940	19	0.586512	FALSE	GObp
mesh:D015470,mesh:D019694	0.000223689	1	1	8940	2	0.0617381	FALSE	GObp
mesh:D015470,mesh:D013967	0.00145398	1	1	8940	13	0.401297	FALSE	GObp
mesh:D015470,mesh:D001943	0.000671066	1	1	8940	6	0.185214	FALSE	GObp
mesh:D015470,mesh:D054198	0.000223689	1	1	8940	2	0.0617381	FALSE	GObp
mesh:D008107,mesh:D008180	0.000335533	1	1	8940	3	0.0926071	FALSE	GObp
mesh:D008107,mesh:D009101	0.0020132	1	1	8940	18	0.555643	FALSE	GObp
mesh:D008107,mesh:D009103	0.000335533	1	1	8940	3	0.0926071	FALSE	GObp
mesh:D008107,mesh:D011565	0.000671066	1	1	8940	6	0.185214	FALSE	GObp
mesh:D008107,mesh:D014376	0.00234873	1	1	8940	21	0.64825	FALSE	GObp
mesh:D008107,mesh:D019694	0.000335533	1	1	8940	3	0.0926071	FALSE	GObp
mesh:D008107,mesh:D013967	0.000223689	1	1	8940	2	0.0617381	FALSE	GObp
mesh:D029424,mesh:D012871	0.000894755	1	1	8940	8	0.246952	FALSE	GObp
mesh:D029424,mesh:D014376	0.00223689	1	1	8940	20	0.617381	FALSE	GObp
mesh:D008175,mesh:D011471	0.00402144	1	3	8938	12	1	FALSE	GObp
mesh:D008175,mesh:D013274	0.0010066	1	1	8940	9	0.277821	FALSE	GObp
mesh:D008175,mesh:D013964	0.000335533	1	1	8940	3	0.0926071	FALSE	GObp
mesh:D008175,mesh:D006528	22769.2	2	2	8939	14	0.00062843	TRUE	GObp
mesh:D008180,mesh:D009101	0.000670991	1	3	8938	2	0.185193	FALSE	GObp
mesh:D008180,mesh:D009103	0.000671066	1	1	8940	6	0.185214	FALSE	GObp
mesh:D008180,mesh:D011565	0.00246057	1	1	8940	22	0.679119	FALSE	GObp
mesh:D008180,mesh:D014376	0.0030198	1	1	8940	27	0.833464	FALSE	GObp
mesh:D008180,mesh:D019694	0.000111844	1	1	8940	1	0.030869	TRUE	GObp
mesh:D008180,mesh:D013967	0.00156582	1	1	8940	14	0.432166	FALSE	GObp
mesh:D009101,mesh:D009103	0.000111844	1	1	8940	1	0.030869	TRUE	GObp
mesh:D009101,mesh:D011565	0.000223689	1	1	8940	2	0.0617381	FALSE	GObp
mesh:D009101,mesh:D014376	0.00223689	1	1	8940	20	0.617381	FALSE	GObp
mesh:D009101,mesh:D019694	0.000223689	1	1	8940	2	0.0617381	FALSE	GObp
mesh:D009101,mesh:D013967	0.000223689	1	1	8940	2	0.0617381	FALSE	GObp
mesh:D009103,mesh:D011565	0.00156529	1	2	8939	7	0.432021	FALSE	GObp
mesh:D009103,mesh:D014376	0.000447377	1	1	8940	4	0.123476	FALSE	GObp
mesh:D009103,mesh:D019694	0.00078291	1	1	8940	7	0.216083	FALSE	GObp
mesh:D009103,mesh:D013967	0.000223689	1	1	8940	2	0.0617381	FALSE	GObp
mesh:D009369,mesh:D011471	0.0173194	1	13	8928	12	1	FALSE	GObp
mesh:D009369,mesh:D001943	0.0144522	1	13	8928	10	1	FALSE	GObp
mesh:D009369,mesh:D006528	0.00134176	1	6	8935	2	0.370325	FALSE	GObp
mesh:D010190,mesh:D011471	0.00268201	1	4	8937	6	0.740235	FALSE	GObp
mesh:D010190,mesh:D013274	0.000670991	1	2	8939	3	0.185193	FALSE	GObp
mesh:D010190,mesh:D001943	0.00312849	1	4	8937	7	0.863463	FALSE	GObp
mesh:D011471,mesh:D013274	0.0024592	1	2	8939	11	0.678739	FALSE	GObp
mesh:D011471,mesh:D001943	2061.65	4	16	8925	18	5.69015e+07	TRUE	GObp
mesh:D011471,mesh:D006528	8.9935e+09	2	9	8932	5	0.0024822	TRUE	GObp
mesh:D011565,mesh:D014376	0.00335533	1	1	8940	30	0.926071	FALSE	GObp
mesh:D011565,mesh:D019694	0.000671066	1	1	8940	6	0.185214	FALSE	GObp
mesh:D011565,mesh:D013967	0.00156582	1	1	8940	14	0.432166	FALSE	GObp
mesh:D011658,mesh:D012130	577987	2	2	8939	22	0.00159525	TRUE	GObp
mesh:D012162,mesh:D012174	1.12561e+10	2	3	8938	6	0.000310669	TRUE	GObp
mesh:D012871,mesh:D014376	0.00111844	1	1	8940	10	0.30869	FALSE	GObp
mesh:D013274,mesh:D013964	0.000223689	1	1	8940	2	0.0617381	FALSE	GObp
mesh:D013274,mesh:D001943	0.00368674	1	3	8938	11	1	FALSE	GObp
mesh:D013274,mesh:D006528	0.00156529	1	2	8939	7	0.432021	FALSE	GObp
mesh:D013964,mesh:D006528	0.000447377	1	1	8940	4	0.123476	FALSE	GObp
mesh:D014376,mesh:D019694	0.000447377	1	1	8940	4	0.123476	FALSE	GObp
mesh:D014376,mesh:D013967	0.00178951	1	1	8940	16	0.493904	FALSE	GObp
mesh:D019694,mesh:D013967	0.000111844	1	1	8940	1	0.030869	TRUE	GObp
mesh:D001943,mesh:D054198	0.000223689	1	1	8940	2	0.0617381	FALSE	GObp
mesh:D001943,mesh:D006528	0.0070273	1	9	8932	7	1	FALSE	GObp
mesh:D000437,mesh:D006973	0.00143885	1	1	3474	5	0.0791367	FALSE	GOmf
mesh:D001172,mesh:D001249	2.25048e+06	4	4	3471	15	123776	TRUE	GOmf
mesh:D001172,mesh:D050197	0.00804248	1	2	3473	14	0.442336	FALSE	GOmf
mesh:D001172,mesh:D003424	0.00230216	1	1	3474	8	0.126619	FALSE	GOmf
mesh:D001172,mesh:D006526	0.00746909	1	2	3473	13	0.4108	FALSE	GOmf
mesh:D001172,mesh:D008106	0.00402878	1	1	3474	14	0.221583	FALSE	GOmf
mesh:D001172,mesh:D008180	0.00172612	1	2	3473	3	0.0949367	FALSE	GOmf
mesh:D001172,mesh:D012871	0.00143885	1	1	3474	5	0.0791367	FALSE	GOmf
mesh:D001172,mesh:D014376	0.00460432	1	1	3474	16	0.253237	FALSE	GOmf
mesh:D001172,mesh:D003324	0.00345324	1	1	3474	12	0.189928	FALSE	GOmf
mesh:D001249,mesh:D003424	0.00459968	1	2	3473	8	0.252982	FALSE	GOmf
mesh:D001249,mesh:D006526	0.00345324	1	1	3474	12	0.189928	FALSE	GOmf
mesh:D001249,mesh:D008106	0.00316547	1	1	3474	11	0.174101	FALSE	GOmf
mesh:D001249,mesh:D008180	0.000863309	1	1	3474	3	0.047482	TRUE	GOmf
mesh:D001249,mesh:D012871	0.00143885	1	1	3474	5	0.0791367	FALSE	GOmf
mesh:D001249,mesh:D020521	0.00057554	1	1	3474	2	0.0316547	TRUE	GOmf
mesh:D001249,mesh:D014376	0.00374101	1	1	3474	13	0.205755	FALSE	GOmf
mesh:D001249,mesh:D019694	0.00115108	1	1	3474	4	0.0633094	FALSE	GOmf
mesh:D001249,mesh:D001943	0.00057554	1	2	3473	1	0.0316547	TRUE	GOmf
mesh:D001249,mesh:D003324	0.00316547	1	1	3474	11	0.174101	FALSE	GOmf
mesh:D002311,mesh:D002312	0.00201439	1	1	3474	7	0.110791	FALSE	GOmf
mesh:D002318,mesh:D006333	0.00143885	1	1	3474	5	0.0791367	FALSE	GOmf
mesh:D002318,mesh:D006973	0.00201439	1	1	3474	7	0.110791	FALSE	GOmf
mesh:D002318,mesh:D007006	0.00057554	1	1	3474	2	0.0316547	TRUE	GOmf
mesh:D002318,mesh:D009765	0.00057554	1	1	3474	2	0.0316547	TRUE	GOmf
mesh:D002318,mesh:D011085	0.00028777	1	1	3474	1	0.0158273	TRUE	GOmf
mesh:D002318,mesh:D011225	0.00028777	1	1	3474	1	0.0158273	TRUE	GOmf
mesh:D003424,mesh:D012871	0.00143885	1	1	3474	5	0.0791367	FALSE	GOmf
mesh:D003424,mesh:D014376	0.00374101	1	1	3474	13	0.205755	FALSE	GOmf
mesh:D003424,mesh:D003324	0.00143885	1	1	3474	5	0.0791367	FALSE	GOmf
mesh:D006333,mesh:D006973	0.00345324	1	1	3474	12	0.189928	FALSE	GOmf
mesh:D006333,mesh:D007006	0.00028777	1	1	3474	1	0.0158273	TRUE	GOmf
mesh:D006333,mesh:D009765	0.00201439	1	1	3474	7	0.110791	FALSE	GOmf
mesh:D006333,mesh:D011085	0.00057554	1	1	3474	2	0.0316547	TRUE	GOmf
mesh:D006333,mesh:D011225	0.00143885	1	1	3474	5	0.0791367	FALSE	GOmf
mesh:D006526,mesh:D008106	0.0028777	1	1	3474	10	0.158273	FALSE	GOmf
mesh:D006526,mesh:D008180	0.00115108	1	1	3474	4	0.0633094	FALSE	GOmf
mesh:D006969,mesh:D011565	0.00143885	1	1	3474	5	0.0791367	FALSE	GOmf
mesh:D006973,mesh:D007006	0.00028777	1	1	3474	1	0.0158273	TRUE	GOmf
mesh:D006973,mesh:D009765	0.0051724	1	3	3472	6	0.284482	FALSE	GOmf
mesh:D006973,mesh:D011085	0.00028777	1	1	3474	1	0.0158273	TRUE	GOmf
mesh:D006973,mesh:D011225	0.00143885	1	1	3474	5	0.0791367	FALSE	GOmf
mesh:D007006,mesh:D009765	0.00028777	1	1	3474	1	0.0158273	TRUE	GOmf
mesh:D007006,mesh:D011085	0.000863309	1	1	3474	3	0.047482	TRUE	GOmf
mesh:D007006,mesh:D011225	0.00057554	1	1	3474	2	0.0316547	TRUE	GOmf
mesh:D008106,mesh:D008180	0.000863309	1	1	3474	3	0.047482	TRUE	GOmf
mesh:D009364,mesh:D015663	0.00143885	1	1	3474	5	0.0791367	FALSE	GOmf
mesh:D009765,mesh:D011085	0.00028777	1	1	3474	1	0.0158273	TRUE	GOmf
mesh:D009765,mesh:D011225	0.00143885	1	1	3474	5	0.0791367	FALSE	GOmf
mesh:D011085,mesh:D011225	0.00201439	1	1	3474	7	0.110791	FALSE	GOmf
mesh:D012162,mesh:D012174	0.00057554	1	1	3474	2	0.0316547	TRUE	GOmf
mesh:D012871,mesh:D014376	0.00172662	1	1	3474	6	0.094964	FALSE	GOmf
mesh:D012871,mesh:D003324	0.00143885	1	1	3474	5	0.0791367	FALSE	GOmf
mesh:D020521,mesh:D019694	0.000863309	1	1	3474	3	0.047482	TRUE	GOmf
mesh:D014376,mesh:D003324	0.00402878	1	1	3474	14	0.221583	FALSE	GOmf

## Sheet: Table S2F
PAIR	PVAL	k	n	N	K	PVAL_c	PVAL_c_SIG	SOURCE
mesh:D000437,mesh:D001172	0.674368	4	4	1371	4	378.376	TRUE	Reactome
mesh:D000437,mesh:D001249	3.37184	4	5	1370	4	573213	TRUE	Reactome
mesh:D000437,mesh:D001259	9.49061e+06	2	6	1369	4	0.000179267	TRUE	Reactome
mesh:D000437,mesh:D001714	0.00218182	1	3	1372	1	0.00304857	TRUE	Reactome
mesh:D000437,mesh:D009765	12953.3	3	3	1372	8	4.71869e+09	TRUE	Reactome
mesh:D000437,mesh:D002446	635173	2	2	1373	4	1.66122e+11	TRUE	Reactome
mesh:D000437,mesh:D003866	0.0130433	1	6	1369	3	0.0138585	TRUE	Reactome
mesh:D000437,mesh:D012130	2.2231e+06	2	2	1373	7	5.03904e+07	TRUE	Reactome
mesh:D000437,mesh:D012559	0.0323481	1	9	1366	5	0.0323481	TRUE	Reactome
mesh:D000437,mesh:D004832	27757	3	3	1372	10	9.76281e+08	TRUE	Reactome
mesh:D000437,mesh:D013851	1.85478	5	6	1369	9	378.376	TRUE	Reactome
mesh:D000437,mesh:D006973	16085.6	3	6	1369	7	48256.7	TRUE	Reactome
mesh:D000437,mesh:D009765	12953.3	3	3	1372	8	4.71869e+09	TRUE	Reactome
mesh:D000437,mesh:D012130	2.2231e+06	2	2	1373	7	5.03904e+07	TRUE	Reactome
mesh:D000437,mesh:D012559	0.0323481	1	9	1366	5	0.0323481	TRUE	Reactome
mesh:D000437,mesh:D013851	1.85478	5	6	1369	9	378.376	TRUE	Reactome
mesh:D001172,mesh:D001249	2.10722e+06	5	5	1370	18	268670	TRUE	Reactome
mesh:D001172,mesh:D002446	0.000173909	2	3	1372	11	0.000316763	TRUE	Reactome
mesh:D001172,mesh:D003424	0.000727273	1	1	1374	1	0.00119648	TRUE	Reactome
mesh:D001172,mesh:D003866	0.0115983	1	4	1371	4	0.0124529	TRUE	Reactome
mesh:D001172,mesh:D001249	2.10722e+06	5	5	1370	18	268670	TRUE	Reactome
mesh:D001172,mesh:D006973	925.233	3	4	1371	3	7.86448e+07	TRUE	Reactome
mesh:D001172,mesh:D002446	0.000173909	2	3	1372	11	0.000316763	TRUE	Reactome
mesh:D001172,mesh:D003424	0.000727273	1	1	1374	1	0.00119648	TRUE	Reactome
mesh:D001172,mesh:D003866	0.0115983	1	4	1371	4	0.0124529	TRUE	Reactome
mesh:D001172,mesh:D009765	925.233	3	3	1372	4	7.86448e+07	TRUE	Reactome
mesh:D001172,mesh:D006973	925.233	3	4	1371	3	7.86448e+07	TRUE	Reactome
mesh:D001172,mesh:D012130	2.31308e+08	3	3	1372	5	1.31075e+08	TRUE	Reactome
mesh:D001172,mesh:D012871	0.00363636	1	1	1374	5	0.00446878	TRUE	Reactome
mesh:D001172,mesh:D013851	12953.3	3	3	1372	8	4.71869e+09	TRUE	Reactome
mesh:D001172,mesh:D009765	925.233	3	3	1372	4	7.86448e+07	TRUE	Reactome
mesh:D001172,mesh:D012130	2.31308e+08	3	3	1372	5	1.31075e+08	TRUE	Reactome
mesh:D001172,mesh:D012871	0.00363636	1	1	1374	5	0.00446878	TRUE	Reactome
mesh:D001172,mesh:D013851	12953.3	3	3	1372	8	4.71869e+09	TRUE	Reactome
mesh:D001249,mesh:D002446	0.00028732	2	3	1372	14	0.000505286	TRUE	Reactome
mesh:D001249,mesh:D003424	0.00290909	1	1	1374	4	0.0038536	TRUE	Reactome
mesh:D001249,mesh:D003866	0.014482	1	5	1370	4	0.0150731	TRUE	Reactome
mesh:D001249,mesh:D006973	9242.22	3	5	1370	4	3.92794e+06	TRUE	Reactome
mesh:D001249,mesh:D002446	0.00028732	2	3	1372	14	0.000505286	TRUE	Reactome
mesh:D001249,mesh:D003424	0.00290909	1	1	1374	4	0.0038536	TRUE	Reactome
mesh:D001249,mesh:D003866	0.014482	1	5	1370	4	0.0150731	TRUE	Reactome
mesh:D001249,mesh:D009765	2.31308e+08	3	3	1372	5	1.31075e+08	TRUE	Reactome
mesh:D001249,mesh:D006973	9242.22	3	5	1370	4	3.92794e+06	TRUE	Reactome
mesh:D001249,mesh:D012130	2.31308e+08	3	3	1372	5	1.31075e+08	TRUE	Reactome
mesh:D001249,mesh:D012871	0.00363636	1	1	1374	5	0.00446878	TRUE	Reactome
mesh:D001249,mesh:D013851	7.74647e+08	3	4	1371	9	2.39436e+10	TRUE	Reactome
mesh:D001249,mesh:D009765	2.31308e+08	3	3	1372	5	1.31075e+08	TRUE	Reactome
mesh:D001249,mesh:D012130	2.31308e+08	3	3	1372	5	1.31075e+08	TRUE	Reactome
mesh:D001249,mesh:D012871	0.00363636	1	1	1374	5	0.00446878	TRUE	Reactome
mesh:D001249,mesh:D013851	7.74647e+08	3	4	1371	9	2.39436e+10	TRUE	Reactome
mesh:D001259,mesh:D001714	0.00218182	1	3	1372	1	0.00304857	TRUE	Reactome
mesh:D001259,mesh:D004832	6.65312e+06	2	3	1372	7	0.000128041	TRUE	Reactome
mesh:D001259,mesh:D001714	0.00218182	1	3	1372	1	0.00304857	TRUE	Reactome
mesh:D001259,mesh:D004832	6.65312e+06	2	3	1372	7	0.000128041	TRUE	Reactome
mesh:D001714,mesh:D004832	0.00218182	1	3	1372	1	0.00304857	TRUE	Reactome
mesh:D001714,mesh:D004832	0.00218182	1	3	1372	1	0.00304857	TRUE	Reactome
mesh:D002446,mesh:D003866	0.00436046	1	2	1373	3	0.00511599	TRUE	Reactome
mesh:D002446,mesh:D006973	635173	2	2	1373	4	1.66122e+11	TRUE	Reactome
mesh:D002446,mesh:D009765	1.05862e+06	2	2	1373	5	2.63364e+10	TRUE	Reactome
mesh:D002446,mesh:D003866	0.00436046	1	2	1373	3	0.00511599	TRUE	Reactome
mesh:D002446,mesh:D012130	0.00290803	1	2	1373	2	0.0038536	TRUE	Reactome
mesh:D002446,mesh:D013851	3.81104e+06	2	2	1373	9	7.93318e+10	TRUE	Reactome
mesh:D002446,mesh:D006973	635173	2	2	1373	4	1.66122e+11	TRUE	Reactome
mesh:D002446,mesh:D009765	1.05862e+06	2	2	1373	5	2.63364e+10	TRUE	Reactome
mesh:D002446,mesh:D012130	0.00290803	1	2	1373	2	0.0038536	TRUE	Reactome
mesh:D002446,mesh:D013851	3.81104e+06	2	2	1373	9	7.93318e+10	TRUE	Reactome
mesh:D003424,mesh:D012130	0.0210909	1	1	1374	29	0.0215127	TRUE	Reactome
mesh:D003424,mesh:D012871	0.000727273	1	1	1374	1	0.00119648	TRUE	Reactome
mesh:D003424,mesh:D012130	0.0210909	1	1	1374	29	0.0215127	TRUE	Reactome
mesh:D003424,mesh:D012871	0.000727273	1	1	1374	1	0.00119648	TRUE	Reactome
mesh:D003866,mesh:D006973	8095.79	3	7	1368	3	375350	TRUE	Reactome
mesh:D003866,mesh:D009765	0.00653593	1	3	1372	3	0.00716844	TRUE	Reactome
mesh:D003866,mesh:D006973	8095.79	3	7	1368	3	375350	TRUE	Reactome
mesh:D003866,mesh:D012130	0.00145455	1	2	1373	1	0.00224793	TRUE	Reactome
mesh:D003866,mesh:D013851	8095.79	3	7	1368	3	375350	TRUE	Reactome
mesh:D003866,mesh:D009765	0.00653593	1	3	1372	3	0.00716844	TRUE	Reactome
mesh:D003866,mesh:D012130	0.00145455	1	2	1373	1	0.00224793	TRUE	Reactome
mesh:D003866,mesh:D013851	8095.79	3	7	1368	3	375350	TRUE	Reactome
mesh:D004832,mesh:D006627	0.00145455	1	1	1374	2	0.00224793	TRUE	Reactome
mesh:D004832,mesh:D006627	0.00145455	1	1	1374	2	0.00224793	TRUE	Reactome
mesh:D006973,mesh:D009765	51671.4	3	4	1371	8	1.70016e+10	TRUE	Reactome
mesh:D006973,mesh:D012130	0.00581183	1	2	1373	4	0.00651436	TRUE	Reactome
mesh:D006973,mesh:D013851	1.85478	5	9	1366	6	378.376	TRUE	Reactome
mesh:D006973,mesh:D009765	51671.4	3	4	1371	8	1.70016e+10	TRUE	Reactome
mesh:D006973,mesh:D012130	0.00581183	1	2	1373	4	0.00651436	TRUE	Reactome
mesh:D006973,mesh:D013851	1.85478	5	9	1366	6	378.376	TRUE	Reactome
mesh:D007006,mesh:D011085	2.2231e+06	2	2	1373	7	5.03904e+07	TRUE	Reactome
mesh:D007006,mesh:D011225	4.7638e+06	2	2	1373	10	9.52759e+06	TRUE	Reactome
mesh:D007006,omim:105400	0.00218182	1	1	1374	3	0.00304857	TRUE	Reactome
mesh:D007006,mesh:D011085	2.2231e+06	2	2	1373	7	5.03904e+07	TRUE	Reactome
mesh:D007006,mesh:D011225	4.7638e+06	2	2	1373	10	9.52759e+06	TRUE	Reactome
mesh:D007006,omim:105400	0.00218182	1	1	1374	3	0.00304857	TRUE	Reactome
mesh:D009765,mesh:D012130	0.00436364	1	1	1374	6	0.00511599	TRUE	Reactome
mesh:D009765,mesh:D013851	263170	3	4	1371	13	7.45649e+09	TRUE	Reactome
mesh:D009765,mesh:D012130	0.00436364	1	1	1374	6	0.00511599	TRUE	Reactome
mesh:D009765,mesh:D013851	263170	3	4	1371	13	7.45649e+09	TRUE	Reactome
mesh:D011085,mesh:D011225	2.96414e+06	2	2	1373	8	6.43281e+09	TRUE	Reactome
mesh:D011085,mesh:D011225	2.96414e+06	2	2	1373	8	6.43281e+09	TRUE	Reactome
mesh:D012130,mesh:D012871	0.00363636	1	1	1374	5	0.00446878	TRUE	Reactome
mesh:D012130,mesh:D013851	0.00509091	1	1	1374	7	0.00583453	TRUE	Reactome
mesh:D012130,mesh:D012871	0.00363636	1	1	1374	5	0.00446878	TRUE	Reactome
mesh:D012130,mesh:D013851	0.00509091	1	1	1374	7	0.00583453	TRUE	Reactome
mesh:D000230,mesh:D000544	0.0100278	1	5	8936	18	0.012627	TRUE	GObp
mesh:D000230,mesh:D002277	0.0199594	1	15	8926	12	0.0221735	TRUE	GObp
mesh:D000230,mesh:D015179	634122	2	8	8933	14	0.000307318	TRUE	GObp
mesh:D000230,mesh:D004938	0.0173194	1	13	8928	12	0.0196207	TRUE	GObp
mesh:D000230,mesh:D005910	0.000618145	2	16	8925	21	0.00196906	TRUE	GObp
mesh:D000230,mesh:D007938	0.00268216	1	8	8933	3	0.00491072	TRUE	GObp
mesh:D000230,mesh:D008175	0.00836209	1	5	8936	15	0.0110473	TRUE	GObp
mesh:D000230,mesh:D008545	0.0106909	1	12	8929	8	0.013272	TRUE	GObp
mesh:D000230,mesh:D009369	0.0660202	1	21	8920	29	0.0669598	FALSE	GObp
mesh:D000230,mesh:D010190	0.0124637	1	7	8934	16	0.015044	TRUE	GObp
mesh:D000230,mesh:D011471	0.000785906	2	18	8923	21	0.00229104	TRUE	GObp
mesh:D000230,mesh:D013274	0.000278829	2	12	8929	19	0.00106866	TRUE	GObp
mesh:D000230,mesh:D013964	0.00858316	1	7	8934	11	0.011257	TRUE	GObp
mesh:D000230,mesh:D016135	0.000447352	1	2	8939	2	0.00149957	TRUE	GObp
mesh:D000230,mesh:D010051	0.00402077	1	6	8935	6	0.00639093	TRUE	GObp
mesh:D000230,mesh:D001943	0.000785906	2	18	8923	21	0.00229104	TRUE	GObp
mesh:D000230,mesh:D006528	0.0134577	1	11	8930	11	0.0159339	TRUE	GObp
mesh:D000437,mesh:D000544	17913.2	4	25	8916	19	2.4795e+10	TRUE	GObp
mesh:D000437,mesh:D001008	0.00203294	2	38	8903	16	0.0041699	TRUE	GObp
mesh:D000437,mesh:D001172	4.08167e+06	2	7	8934	13	0.000217538	TRUE	GObp
mesh:D000437,mesh:D001249	0.00891607	1	8	8933	10	0.0116064	TRUE	GObp
mesh:D000437,mesh:D001259	402.833	3	4	8937	10	1.06171e+09	TRUE	GObp
mesh:D000437,mesh:D050197	0.00268261	1	2	8939	12	0.00491072	TRUE	GObp
mesh:D000437,mesh:D001321	1.68116e+07	4	15	8926	11	4.82769e+07	TRUE	GObp
mesh:D000437,mesh:D001714	0.016353	1	49	8892	3	0.0187504	TRUE	GObp
mesh:D000437,mesh:D002446	0.00223576	1	2	8939	10	0.0044096	TRUE	GObp
mesh:D000437,mesh:D003093	0.00111844	1	1	8940	10	0.00280193	TRUE	GObp
mesh:D000437,mesh:D003866	0.0160112	1	36	8905	4	0.0183917	TRUE	GObp
mesh:D000437,mesh:D003924	1.57327e+06	2	4	8937	15	0.000100759	TRUE	GObp
mesh:D000437,mesh:D004827	0.0263259	1	34	8907	7	0.0283125	TRUE	GObp
mesh:D000437,mesh:D004832	277756	3	8	8933	34	2.50893e+11	TRUE	GObp
mesh:D000437,mesh:D006331	0.0126862	1	6	8935	19	0.0152934	TRUE	GObp
mesh:D000437,mesh:D006333	2.70752e+06	3	10	8931	56	0.000152318	TRUE	GObp
mesh:D000437,mesh:D006501	0.0260143	1	5	8936	47	0.027993	TRUE	GObp
mesh:D000437,mesh:D006973	0.390977	7	19	8922	48	1928.82	TRUE	GObp
mesh:D000437,mesh:D007333	0.000384014	2	7	8934	39	0.0013657	TRUE	GObp
mesh:D000437,mesh:D029424	0.00223576	1	2	8939	10	0.0044096	TRUE	GObp
mesh:D000437,mesh:D009103	0.00156529	1	2	8939	7	0.003499	TRUE	GObp
mesh:D000437,mesh:D009203	0.00178881	1	2	8939	8	0.00384265	TRUE	GObp
mesh:D000437,mesh:D009765	0.236888	8	12	8929	38	0.0284858	TRUE	GObp
mesh:D000437,mesh:D009771	634122	2	8	8933	14	0.000307318	TRUE	GObp
mesh:D000437,mesh:D012130	0.00402144	1	3	8938	12	0.00639093	TRUE	GObp
mesh:D000437,mesh:D012559	28283.4	4	24	8917	22	3.70186e+09	TRUE	GObp
mesh:D000437,mesh:D012871	0.000447377	1	1	8940	4	0.00149957	TRUE	GObp
mesh:D000437,mesh:D020521	0.0039093	1	5	8936	7	0.00632907	TRUE	GObp
mesh:D000437,mesh:D013851	158746	3	7	8934	33	1.6333e+10	TRUE	GObp
mesh:D000437,mesh:D001289	869486	7	61	8880	30	2.65003e+06	TRUE	GObp
mesh:D000544,mesh:D001259	0.000671066	1	1	8940	6	0.00202689	TRUE	GObp
mesh:D000544,mesh:D001321	36443	3	10	8931	14	4.67442e+09	TRUE	GObp
mesh:D000544,mesh:D001714	5.75405e+06	2	22	8919	5	0.000286067	TRUE	GObp
mesh:D000544,mesh:D002277	5.53342e+06	3	10	8931	71	0.000276527	TRUE	GObp
mesh:D000544,mesh:D015179	936.519	4	8	8933	32	2.19739e+09	TRUE	GObp
mesh:D000544,mesh:D003327	4.49734e+09	3	7	8934	22	5.41501e+09	TRUE	GObp
mesh:D000544,mesh:D003920	0.00156582	1	1	8940	14	0.003499	TRUE	GObp
mesh:D000544,mesh:D004827	0.0619227	1	19	8922	30	0.0629368	FALSE	GObp
mesh:D000544,mesh:D004832	0.00100637	1	3	8938	3	0.0026603	TRUE	GObp
mesh:D000544,mesh:D005910	0.00535863	1	12	8929	4	0.00789874	TRUE	GObp
mesh:D000544,mesh:D006333	0.0102518	1	4	8937	23	0.012808	TRUE	GObp
mesh:D000544,mesh:D006627	0.0116886	1	7	8934	15	0.0142187	TRUE	GObp
mesh:D000544,mesh:D006937	5.1702e+08	3	7	8934	23	6.14041e+09	TRUE	GObp
mesh:D000544,mesh:D006938	1699.61	3	3	8938	24	3.51618e+08	TRUE	GObp
mesh:D000544,mesh:D007938	0.00027232	2	4	8937	61	0.00104999	TRUE	GObp
mesh:D000544,mesh:D008175	110450	3	5	8936	44	1.20742e+11	TRUE	GObp
mesh:D000544,mesh:D008545	0.0070273	1	9	8932	7	0.00969646	TRUE	GObp
mesh:D000544,mesh:D009369	0.00107148	2	12	8929	37	0.00280193	TRUE	GObp
mesh:D000544,mesh:D009765	0.00970001	1	3	8938	29	0.012335	TRUE	GObp
mesh:D000544,mesh:D009771	0.00312849	1	4	8937	7	0.00544781	TRUE	GObp
mesh:D000544,mesh:D011471	0.00968809	2	22	8919	61	0.012335	TRUE	GObp
mesh:D000544,mesh:D011618	0.00869948	1	26	8915	3	0.0113862	TRUE	GObp
mesh:D000544,mesh:D015427	0.0102518	1	4	8937	23	0.012808	TRUE	GObp
mesh:D000544,mesh:D012559	0.000355074	2	16	8925	16	0.00127456	TRUE	GObp
mesh:D000544,mesh:D013274	413599	2	2	8939	58	0.000218616	TRUE	GObp
mesh:D000544,mesh:D013964	1.34832e+06	2	6	8935	9	8.91467e+10	TRUE	GObp
mesh:D000544,mesh:D003704	0.0224921	1	7	8934	29	0.0244906	TRUE	GObp
mesh:D000544,mesh:D010051	0.00368674	1	3	8938	11	0.00606942	TRUE	GObp
mesh:D000544,mesh:D001289	0.014677	1	22	8919	6	0.017174	TRUE	GObp
mesh:D000544,mesh:D001943	7.4087e+10	3	11	8930	33	5.54644e+11	TRUE	GObp
mesh:D000544,mesh:D003324	7.22368e+07	4	7	8934	62	1.17783e+10	TRUE	GObp
mesh:D000544,mesh:D006528	7.83707e+06	2	6	8935	21	0.000369572	TRUE	GObp
mesh:D000740,mesh:D003093	0.0060261	1	6	8935	9	0.00858231	TRUE	GObp
mesh:D000740,mesh:D006526	0.0330585	1	20	8921	15	0.0347851	TRUE	GObp
mesh:D000740,mesh:D009203	0.00936083	1	6	8935	14	0.0120062	TRUE	GObp
mesh:D000740,mesh:D011658	0.168154	1	63	8878	26	0.168241	FALSE	GObp
mesh:D000740,mesh:D014376	0.219831	1	46	8895	48	0.219831	FALSE	GObp
mesh:D001008,mesh:D003866	0.0511306	1	36	8905	13	0.0522994	FALSE	GObp
mesh:D001008,mesh:D009765	2.35745e+06	2	10	8931	7	0.000137864	TRUE	GObp
mesh:D001008,mesh:D009771	0.00847453	1	4	8937	19	0.0111479	TRUE	GObp
mesh:D001008,mesh:D013851	0.00535803	1	6	8935	8	0.00789874	TRUE	GObp
mesh:D001008,mesh:D001289	0.0133502	1	20	8921	6	0.0158527	TRUE	GObp
mesh:D001172,mesh:D001249	2.05966e-18	24	57	8884	138	7.92556e-13	TRUE	GObp
mesh:D001172,mesh:D050197	2.06922e+10	5	27	8914	72	2.01095e+10	TRUE	GObp
mesh:D001172,mesh:D002277	0.0579102	1	19	8922	28	0.0590457	FALSE	GObp
mesh:D001172,mesh:D002280	0.0129131	1	29	8912	4	0.0155183	TRUE	GObp
mesh:D001172,mesh:D002294	5.10546e+08	6	28	8913	68	8.69284e+08	TRUE	GObp
mesh:D001172,mesh:D002446	473367	4	28	8913	37	3.89213e+10	TRUE	GObp
mesh:D001172,mesh:D002583	0.000406521	2	11	8930	25	0.0014325	TRUE	GObp
mesh:D001172,mesh:D003093	14118.2	6	21	8920	110	2.05783e+09	TRUE	GObp
mesh:D001172,mesh:D003110	0.0437381	1	21	8920	19	0.0450493	TRUE	GObp
mesh:D001172,mesh:D015179	0.000130757	2	6	8935	27	0.000570466	TRUE	GObp
mesh:D001172,mesh:D003424	1.82223e-05	13	19	8922	110	0.00318724	TRUE	GObp
mesh:D001172,mesh:D003920	0.0140122	1	7	8934	18	0.0165212	TRUE	GObp
mesh:D001172,mesh:D003924	195068	3	5	8936	53	1.9158e+11	TRUE	GObp
mesh:D001172,mesh:D004314	0.010066	1	1	8940	90	0.0126499	TRUE	GObp
mesh:D001172,mesh:D016889	0.0278389	1	18	8923	14	0.0297401	TRUE	GObp
mesh:D001172,mesh:D005334	0.0275466	1	2	8939	124	0.029477	TRUE	GObp
mesh:D001172,mesh:D005909	0.0691241	1	11	8930	58	0.0700341	FALSE	GObp
mesh:D001172,mesh:D005922	0.0443859	1	27	8914	15	0.0456432	TRUE	GObp
mesh:D001172,mesh:D006331	0.0410524	1	17	8924	22	0.0425247	TRUE	GObp
mesh:D001172,mesh:D006333	3.49448e+06	3	12	8929	50	0.000189926	TRUE	GObp
mesh:D001172,mesh:D006526	20918.5	9	20	8921	124	1087.76	TRUE	GObp
mesh:D001172,mesh:D006627	0.00891757	1	5	8936	16	0.0116064	TRUE	GObp
mesh:D001172,mesh:D015658	88.1505	5	28	8913	16	2.65003e+06	TRUE	GObp
mesh:D001172,mesh:D006967	0.000253578	3	33	8908	34	0.000983637	TRUE	GObp
mesh:D001172,mesh:D006969	21692.9	7	25	8916	33	1.09834e+06	TRUE	GObp
mesh:D001172,mesh:D006973	0.19659	6	16	8925	25	1.05067e+06	TRUE	GObp
mesh:D001172,mesh:D007006	0.00869948	1	3	8938	26	0.0113862	TRUE	GObp
mesh:D001172,mesh:D007153	0.012032	1	3	8938	36	0.0145686	TRUE	GObp
mesh:D001172,mesh:D007249	0.000485707	3	67	8874	21	0.00162522	TRUE	GObp
mesh:D001172,mesh:D015212	0.0017354	2	28	8913	20	0.00381154	TRUE	GObp
mesh:D001172,mesh:D007333	0.00145398	1	1	8940	13	0.00335024	TRUE	GObp
mesh:D001172,mesh:D007938	0.686649	6	11	8930	47	3.22223e+06	TRUE	GObp
mesh:D001172,mesh:D015451	0.000169543	2	20	8921	9	0.000715352	TRUE	GObp
mesh:D001172,mesh:D015470	0.0140435	1	2	8939	63	0.0165359	TRUE	GObp
mesh:D001172,mesh:D015473	0.0102518	1	4	8937	23	0.012808	TRUE	GObp
mesh:D001172,mesh:D008103	0.0158197	1	2	8939	71	0.0183136	TRUE	GObp
mesh:D001172,mesh:D008106	0.0732652	1	5	8936	135	0.0741906	FALSE	GObp
mesh:D001172,mesh:D008107	300205	4	11	8930	90	2.67448e+11	TRUE	GObp
mesh:D001172,mesh:D008171	0.000104307	3	16	8925	53	0.000474438	TRUE	GObp
mesh:D001172,mesh:D029424	0.983891	9	13	8928	97	90.1432	TRUE	GObp
mesh:D001172,mesh:D008180	0.00378107	9	31	8910	49	27979.9	TRUE	GObp
mesh:D001172,mesh:D008228	0.00936031	1	12	8929	7	0.0120062	TRUE	GObp
mesh:D001172,mesh:D008527	0.00725039	1	13	8928	5	0.00987942	TRUE	GObp
mesh:D001172,mesh:D008545	0.000102909	2	24	8917	6	0.000469188	TRUE	GObp
mesh:D001172,mesh:D009101	0.0230944	2	33	8908	64	0.0250896	TRUE	GObp
mesh:D001172,mesh:D009103	1.13834e+08	6	37	8904	40	2.51743e+08	TRUE	GObp
mesh:D001172,mesh:D009203	0.0177605	1	10	8931	16	0.0200536	TRUE	GObp
mesh:D001172,mesh:D009369	0.0121636	2	26	8915	58	0.0147188	TRUE	GObp
mesh:D001172,mesh:D009436	0.0259468	1	3	8938	78	0.027936	TRUE	GObp
mesh:D001172,mesh:D009765	0.00624963	1	4	8937	14	0.00880846	TRUE	GObp
mesh:D001172,mesh:D009914	0.00421815	2	8	8933	113	0.00666435	TRUE	GObp
mesh:D001172,mesh:D010003	1.9352e+10	3	18	8923	13	1.9158e+11	TRUE	GObp
mesh:D001172,mesh:D010024	0.00031931	2	6	8935	42	0.00120936	TRUE	GObp
mesh:D001172,mesh:D015663	0.000115132	2	3	8938	56	0.000510401	TRUE	GObp
mesh:D001172,mesh:D011085	0.002906	1	2	8939	13	0.00521912	TRUE	GObp
mesh:D001172,mesh:D011225	1.33927e+09	3	8	8933	13	1.967e+09	TRUE	GObp
mesh:D001172,mesh:D011471	213257	6	38	8903	92	2.03122e+11	TRUE	GObp
mesh:D001172,mesh:D011565	0.0029386	2	8	8933	94	0.0052643	TRUE	GObp
mesh:D001172,mesh:D011658	2.71293e-12	17	32	8909	138	7.45669e-06	TRUE	GObp
mesh:D001172,mesh:D015427	0.035478	1	3	8938	107	0.0371178	TRUE	GObp
mesh:D001172,mesh:D012130	6.04576e-16	17	27	8914	109	1.93867e-10	TRUE	GObp
mesh:D001172,mesh:D012221	136168	3	27	8914	8	1.45549e+11	TRUE	GObp
mesh:D001172,mesh:D012559	0.00736851	1	2	8939	33	0.00996277	TRUE	GObp
mesh:D001172,mesh:D012871	6.59531	4	4	8937	27	24402.7	TRUE	GObp
mesh:D001172,mesh:D012878	0.0150114	1	5	8936	27	0.0174986	TRUE	GObp
mesh:D001172,mesh:D013274	0.00099215	2	6	8935	74	0.0026603	TRUE	GObp
mesh:D001172,mesh:D013276	0.000404074	2	7	8934	40	0.00142649	TRUE	GObp
mesh:D001172,mesh:D013851	989358	2	4	8937	12	6.92191e+10	TRUE	GObp
mesh:D001172,mesh:D013964	0.0058042	1	13	8928	4	0.00835763	TRUE	GObp
mesh:D001172,mesh:D014376	9.90899e-20	21	31	8910	155	4.76622e-13	TRUE	GObp
mesh:D001172,mesh:D020246	0.0324439	1	6	8935	49	0.0342039	TRUE	GObp
mesh:D001172,mesh:D016481	0.000139504	3	22	8919	42	0.000603157	TRUE	GObp
mesh:D001172,mesh:D016135	0.00010704	2	2	8939	93	0.00048572	TRUE	GObp
mesh:D001172,mesh:D008268	0.0100334	1	3	8938	30	0.012627	TRUE	GObp
mesh:D001172,mesh:D018805	498860	4	19	8922	56	4.0328e+10	TRUE	GObp
mesh:D001172,mesh:D019851	0.00324349	1	1	8940	29	0.00561698	TRUE	GObp
mesh:D001172,mesh:D019694	8960.89	4	11	8930	38	1.36831e+10	TRUE	GObp
mesh:D001172,mesh:D009202	0.00106909	2	20	8921	22	0.00280193	TRUE	GObp
mesh:D001172,mesh:D013967	8284.48	4	9	8932	47	1.29427e+08	TRUE	GObp
mesh:D001172,mesh:D001943	0.00135844	3	33	8908	60	0.00317575	TRUE	GObp
mesh:D001172,mesh:D003324	0.000788585	3	16	8925	105	0.00229537	TRUE	GObp
mesh:D001249,mesh:D050197	17730.5	4	10	8931	50	2.472e+10	TRUE	GObp
mesh:D001249,mesh:D002277	0.0170993	1	11	8930	14	0.0194095	TRUE	GObp
mesh:D001249,mesh:D002280	0.00223689	1	20	8921	1	0.0044096	TRUE	GObp
mesh:D001249,mesh:D002294	172257	4	12	8929	71	1.71722e+11	TRUE	GObp
mesh:D001249,mesh:D002446	2.97211e+06	3	16	8925	35	0.000166715	TRUE	GObp
mesh:D001249,mesh:D002583	5.0815e+06	2	6	8935	17	0.000257963	TRUE	GObp
mesh:D001249,mesh:D003093	0.0625789	7	9	8932	100	401340	TRUE	GObp
mesh:D001249,mesh:D003110	0.0179815	1	9	8932	18	0.0202742	TRUE	GObp
mesh:D001249,mesh:D015179	0.0173262	1	6	8935	26	0.0196207	TRUE	GObp
mesh:D001249,mesh:D003424	4.46334e-07	11	17	8924	106	0.61339	TRUE	GObp
mesh:D001249,mesh:D003920	0.00312936	1	2	8939	14	0.00544781	TRUE	GObp
mesh:D001249,mesh:D003924	5.42637e+08	3	4	8937	47	6.36606e+09	TRUE	GObp
mesh:D001249,mesh:D004314	0.0116318	1	1	8940	104	0.0142183	TRUE	GObp
mesh:D001249,mesh:D005334	0.0114081	1	1	8940	102	0.0140072	TRUE	GObp
mesh:D001249,mesh:D005909	0.0252619	1	4	8937	57	0.0272291	TRUE	GObp
mesh:D001249,mesh:D005922	0.0301268	1	21	8920	13	0.0319713	TRUE	GObp
mesh:D001249,mesh:D006333	1.90372e+06	3	9	8932	56	0.000116278	TRUE	GObp
mesh:D001249,mesh:D006526	8.81455	6	9	8932	93	3.19985e+07	TRUE	GObp
mesh:D001249,mesh:D006627	0.0133502	1	6	8935	20	0.0158527	TRUE	GObp
mesh:D001249,mesh:D015658	1.79664e+08	4	14	8927	20	3.67737e+09	TRUE	GObp
mesh:D001249,mesh:D006967	0.000102395	3	32	8909	26	0.000469065	TRUE	GObp
mesh:D001249,mesh:D006969	1973.46	8	27	8914	41	135605	TRUE	GObp
mesh:D001249,mesh:D006973	26.1408	5	13	8928	28	8.53986e+06	TRUE	GObp
mesh:D001249,mesh:D007006	0.00836582	1	3	8938	25	0.0110473	TRUE	GObp
mesh:D001249,mesh:D007153	0.00848258	1	2	8939	38	0.0111479	TRUE	GObp
mesh:D001249,mesh:D007249	4.40893e+06	3	54	8887	12	0.000231139	TRUE	GObp
mesh:D001249,mesh:D015212	8.72494e+06	2	10	8931	13	0.000405478	TRUE	GObp
mesh:D001249,mesh:D007333	0.0010066	1	1	8940	9	0.0026603	TRUE	GObp
mesh:D001249,mesh:D007938	1362.16	4	8	8933	35	2.94472e+09	TRUE	GObp
mesh:D001249,mesh:D015451	0.00268201	1	4	8937	6	0.00491072	TRUE	GObp
mesh:D001249,mesh:D015470	0.00894755	1	1	8940	80	0.011624	TRUE	GObp
mesh:D001249,mesh:D015473	0.00424581	1	2	8939	19	0.00666435	TRUE	GObp
mesh:D001249,mesh:D008103	0.0278929	1	4	8937	63	0.0297813	TRUE	GObp
mesh:D001249,mesh:D008106	0.0409682	1	4	8937	93	0.0424692	TRUE	GObp
mesh:D001249,mesh:D008107	0.000490292	2	6	8935	52	0.00163487	TRUE	GObp
mesh:D001249,mesh:D008171	149910	4	16	8925	50	1.57767e+11	TRUE	GObp
mesh:D001249,mesh:D029424	1.87755	9	14	8927	73	1.8062	TRUE	GObp
mesh:D001249,mesh:D008180	6.09288e-06	8	11	8930	48	6.16985	TRUE	GObp
mesh:D001249,mesh:D008228	0.00312849	1	7	8934	4	0.00544781	TRUE	GObp
mesh:D001249,mesh:D008527	0.00268201	1	4	8937	6	0.00491072	TRUE	GObp
mesh:D001249,mesh:D008545	0.00725039	1	13	8928	5	0.00987942	TRUE	GObp
mesh:D001249,mesh:D009101	0.000816104	2	10	8931	39	0.00237188	TRUE	GObp
mesh:D001249,mesh:D009103	84.0871	5	28	8913	37	1.29427e+08	TRUE	GObp
mesh:D001249,mesh:D009203	0.00535863	1	4	8937	12	0.00789874	TRUE	GObp
mesh:D001249,mesh:D009369	0.0770165	1	14	8927	51	0.0777031	FALSE	GObp
mesh:D001249,mesh:D009436	0.0170166	1	3	8938	51	0.0193385	TRUE	GObp
mesh:D001249,mesh:D009765	0.00268261	1	2	8939	12	0.00491072	TRUE	GObp
mesh:D001249,mesh:D009914	0.018481	1	2	8939	83	0.0207574	TRUE	GObp
mesh:D001249,mesh:D010003	2397.59	3	5	8936	13	4.61297e+09	TRUE	GObp
mesh:D001249,mesh:D010024	0.00915072	1	2	8939	41	0.0118559	TRUE	GObp
mesh:D001249,mesh:D015663	0.00525668	1	1	8940	47	0.00784628	TRUE	GObp
mesh:D001249,mesh:D011085	0.0024592	1	2	8939	11	0.00469192	TRUE	GObp
mesh:D001249,mesh:D011225	2.76553e+08	3	6	8935	11	5.16589e+08	TRUE	GObp
mesh:D001249,mesh:D011471	4.45086e+09	5	20	8921	73	5.41501e+09	TRUE	GObp
mesh:D001249,mesh:D011565	0.000776784	2	4	8937	103	0.00228924	TRUE	GObp
mesh:D001249,mesh:D011658	0.0523562	13	33	8908	96	0.671556	TRUE	GObp
mesh:D001249,mesh:D015427	0.00995414	1	1	8940	89	0.0125833	TRUE	GObp
mesh:D001249,mesh:D012130	9.04945e-11	13	23	8918	80	0.000174111	TRUE	GObp
mesh:D001249,mesh:D012221	7.18427e+08	3	22	8919	8	8.27697e+09	TRUE	GObp
mesh:D001249,mesh:D012559	0.00625382	1	2	8939	28	0.00880846	TRUE	GObp
mesh:D001249,mesh:D012871	5.61823	4	4	8937	26	2.1195e+06	TRUE	GObp
mesh:D001249,mesh:D012878	0.0199694	1	6	8935	30	0.0221735	TRUE	GObp
mesh:D001249,mesh:D013274	0.000497464	2	5	8936	64	0.00165592	TRUE	GObp
mesh:D001249,mesh:D013276	0.000511186	2	11	8930	28	0.00169644	TRUE	GObp
mesh:D001249,mesh:D013851	0.00535863	1	4	8937	12	0.00789874	TRUE	GObp
mesh:D001249,mesh:D013964	0.00301709	1	9	8932	3	0.00536481	TRUE	GObp
mesh:D001249,mesh:D014376	7.52222e-12	15	25	8916	118	1.80909e-05	TRUE	GObp
mesh:D001249,mesh:D020246	9.41008e+10	2	4	8937	36	0.000434172	TRUE	GObp
mesh:D001249,mesh:D016481	4.21717e+06	3	15	8926	42	0.000222297	TRUE	GObp
mesh:D001249,mesh:D016135	0.0180116	1	3	8938	54	0.0202894	TRUE	GObp
mesh:D001249,mesh:D008268	0.00335533	1	1	8940	30	0.00568388	TRUE	GObp
mesh:D001249,mesh:D018805	0.000157272	3	14	8927	70	0.00066797	TRUE	GObp
mesh:D001249,mesh:D019851	0.00290795	1	1	8940	26	0.00521912	TRUE	GObp
mesh:D001249,mesh:D019694	0.000183876	2	5	8936	39	0.000771816	TRUE	GObp
mesh:D001249,mesh:D009202	0.000208024	2	8	8933	25	0.000857374	TRUE	GObp
mesh:D001249,mesh:D013967	1.30277e+06	3	10	8931	44	8.76407e+10	TRUE	GObp
mesh:D001249,mesh:D001169	0.01152	1	1	8940	103	0.0141355	TRUE	GObp
mesh:D001249,mesh:D001943	0.00259772	2	16	8925	43	0.00490963	TRUE	GObp
mesh:D001249,mesh:D003324	3.50494e+06	3	10	8931	61	0.000189958	TRUE	GObp
mesh:D001254,mesh:D005909	0.0039093	1	5	8936	7	0.00632907	TRUE	GObp
mesh:D001254,mesh:D006627	0.000223689	1	2	8939	1	0.000876531	TRUE	GObp
mesh:D001254,mesh:D008175	0.00357482	1	4	8937	8	0.00598785	TRUE	GObp
mesh:D001259,mesh:D001321	0.00279361	1	5	8936	5	0.00505137	TRUE	GObp
mesh:D001259,mesh:D001714	41997.8	2	4	8937	8	3.52855e+10	TRUE	GObp
mesh:D001259,mesh:D004827	0.000671066	1	1	8940	6	0.00202689	TRUE	GObp
mesh:D001259,mesh:D004832	1.22467e+09	3	4	8937	29	1.81251e+10	TRUE	GObp
mesh:D001259,mesh:D006333	0.00078291	1	1	8940	7	0.00228924	TRUE	GObp
mesh:D001259,mesh:D009765	0.000671066	1	1	8940	6	0.00202689	TRUE	GObp
mesh:D001259,mesh:D009771	0.000335533	1	1	8940	3	0.00122498	TRUE	GObp
mesh:D001259,mesh:D012559	0.00167691	1	3	8938	5	0.00369317	TRUE	GObp
mesh:D001259,mesh:D001289	0.00190135	1	1	8940	17	0.00403775	TRUE	GObp
mesh:D050197,mesh:D002280	0.00580777	1	26	8915	2	0.00835763	TRUE	GObp
mesh:D050197,mesh:D002446	7506.33	2	2	8939	3	1.20351e+10	TRUE	GObp
mesh:D050197,mesh:D002583	0.00435608	1	3	8938	13	0.00678631	TRUE	GObp
mesh:D050197,mesh:D003093	0.000410737	2	8	8933	35	0.00144471	TRUE	GObp
mesh:D050197,mesh:D003424	526226	3	16	8925	20	4.21858e+10	TRUE	GObp
mesh:D050197,mesh:D003920	0.00502399	1	5	8936	9	0.00755338	TRUE	GObp
mesh:D050197,mesh:D003924	8.08828e+06	2	5	8936	26	0.000379557	TRUE	GObp
mesh:D050197,mesh:D004314	0.00268426	1	1	8940	24	0.00491072	TRUE	GObp
mesh:D050197,mesh:D005922	0.00802806	1	6	8935	12	0.0107086	TRUE	GObp
mesh:D050197,mesh:D006333	0.041066	1	11	8930	34	0.0425247	TRUE	GObp
mesh:D050197,mesh:D006526	0.0103086	2	22	8919	63	0.0128624	TRUE	GObp
mesh:D050197,mesh:D015658	2.10083e+10	2	8	8933	3	2.01095e+10	TRUE	GObp
mesh:D050197,mesh:D006967	0.00836209	1	5	8936	15	0.0110473	TRUE	GObp
mesh:D050197,mesh:D006969	0.0201789	1	13	8928	14	0.0223588	TRUE	GObp
mesh:D050197,mesh:D006973	0.000770782	2	15	8926	25	0.00228924	TRUE	GObp
mesh:D050197,mesh:D007006	0.00246057	1	1	8940	22	0.00469192	TRUE	GObp
mesh:D050197,mesh:D007153	0.00134176	1	2	8939	6	0.00314144	TRUE	GObp
mesh:D050197,mesh:D007249	0.0179875	1	27	8914	6	0.0202742	TRUE	GObp
mesh:D050197,mesh:D015212	0.0033527	1	15	8926	2	0.00568388	TRUE	GObp
mesh:D050197,mesh:D007333	0.0116886	1	15	8926	7	0.0142187	TRUE	GObp
mesh:D050197,mesh:D007938	0.00669491	1	4	8937	15	0.00927364	TRUE	GObp
mesh:D050197,mesh:D015451	0.00268216	1	8	8933	3	0.00491072	TRUE	GObp
mesh:D050197,mesh:D015470	0.00312936	1	2	8939	14	0.00544781	TRUE	GObp
mesh:D050197,mesh:D008107	0.00204382	2	11	8930	56	0.00418777	TRUE	GObp
mesh:D050197,mesh:D029424	0.000367176	2	5	8936	55	0.00130824	TRUE	GObp
mesh:D050197,mesh:D008180	0.00669379	1	6	8935	10	0.00927364	TRUE	GObp
mesh:D050197,mesh:D008228	0.00167691	1	5	8936	3	0.00369317	TRUE	GObp
mesh:D050197,mesh:D008545	0.0020123	1	9	8932	2	0.00413382	TRUE	GObp
mesh:D050197,mesh:D009101	0.00698586	2	21	8920	54	0.00966268	TRUE	GObp
mesh:D050197,mesh:D009103	3.14139e+06	2	10	8931	8	0.000173679	TRUE	GObp
mesh:D050197,mesh:D009203	0.000226192	2	7	8934	30	0.00088454	TRUE	GObp
mesh:D050197,mesh:D009765	2.25056e+10	2	4	8937	6	2.09182e+10	TRUE	GObp
mesh:D050197,mesh:D009914	0.0158197	1	2	8939	71	0.0183136	TRUE	GObp
mesh:D050197,mesh:D010003	539892	2	4	8937	9	4.31017e+10	TRUE	GObp
mesh:D050197,mesh:D010024	0.0037993	1	2	8939	17	0.00621059	TRUE	GObp
mesh:D050197,mesh:D011085	0.00156529	1	2	8939	7	0.003499	TRUE	GObp
mesh:D050197,mesh:D011225	0.0130157	1	13	8928	9	0.0156124	TRUE	GObp
mesh:D050197,mesh:D011471	0.000529018	2	13	8928	24	0.00174598	TRUE	GObp
mesh:D050197,mesh:D011565	0.00970001	1	3	8938	29	0.012335	TRUE	GObp
mesh:D050197,mesh:D011658	1.36025e+06	4	17	8924	81	8.9244e+10	TRUE	GObp
mesh:D050197,mesh:D015427	0.0838379	1	15	8926	52	0.0844525	FALSE	GObp
mesh:D050197,mesh:D012130	0.00257979	2	11	8930	63	0.00488054	TRUE	GObp
mesh:D050197,mesh:D012221	0.010913	1	14	8927	7	0.0135027	TRUE	GObp
mesh:D050197,mesh:D012871	0.00190135	1	1	8940	17	0.00403775	TRUE	GObp
mesh:D050197,mesh:D020521	0.0173194	1	13	8928	12	0.0196207	TRUE	GObp
mesh:D050197,mesh:D013964	0.0010066	1	9	8932	1	0.0026603	TRUE	GObp
mesh:D050197,mesh:D014376	618315	4	16	8925	71	4.85567e+11	TRUE	GObp
mesh:D050197,mesh:D020246	0.00725039	1	13	8928	5	0.00987942	TRUE	GObp
mesh:D050197,mesh:D016481	0.00268201	1	4	8937	6	0.00491072	TRUE	GObp
mesh:D050197,mesh:D016135	0.0415508	1	6	8935	63	0.0429574	TRUE	GObp
mesh:D050197,mesh:D018805	0.0317591	1	12	8929	24	0.0335832	TRUE	GObp
mesh:D050197,mesh:D019851	0.00424581	1	2	8939	19	0.00666435	TRUE	GObp
mesh:D050197,mesh:D019694	3.04143e+06	2	3	8938	29	0.000169125	TRUE	GObp
mesh:D050197,mesh:D013967	0.00134176	1	2	8939	6	0.00314144	TRUE	GObp
mesh:D050197,mesh:D001943	0.0144522	1	13	8928	10	0.0169521	TRUE	GObp
mesh:D050197,mesh:D003324	0.150573	1	22	8919	66	0.150729	FALSE	GObp
mesh:D001321,mesh:D001714	1.34832e+06	2	9	8932	6	8.91467e+10	TRUE	GObp
mesh:D001321,mesh:D004827	0.002906	1	13	8928	2	0.00521912	TRUE	GObp
mesh:D001321,mesh:D004832	0.00402077	1	6	8935	6	0.00639093	TRUE	GObp
mesh:D001321,mesh:D006333	0.00669379	1	6	8935	10	0.00927364	TRUE	GObp
mesh:D001321,mesh:D006627	0.00111819	1	2	8939	5	0.00280193	TRUE	GObp
mesh:D001321,mesh:D009765	0.00178881	1	2	8939	8	0.00384265	TRUE	GObp
mesh:D001321,mesh:D009771	0.00100637	1	3	8938	3	0.0026603	TRUE	GObp
mesh:D001321,mesh:D012559	491356	3	10	8931	32	4.02114e+11	TRUE	GObp
mesh:D001321,mesh:D001289	0.0159979	1	16	8925	9	0.0183917	TRUE	GObp
mesh:D001714,mesh:D004827	0.0225929	1	17	8924	12	0.0245864	TRUE	GObp
mesh:D001714,mesh:D004832	0.00980384	1	11	8930	8	0.0124226	TRUE	GObp
mesh:D001714,mesh:D006333	0.00335158	1	5	8936	6	0.00568388	TRUE	GObp
mesh:D001714,mesh:D006627	0.000223689	1	1	8940	2	0.000876531	TRUE	GObp
mesh:D001714,mesh:D009765	0.00134168	1	4	8937	3	0.00314144	TRUE	GObp
mesh:D001714,mesh:D009771	0.00100637	1	3	8938	3	0.0026603	TRUE	GObp
mesh:D001714,mesh:D012559	0.000130757	2	27	8914	6	0.000570466	TRUE	GObp
mesh:D001714,mesh:D001289	0.0384821	1	35	8906	10	0.0400864	TRUE	GObp
mesh:D002277,mesh:D002280	0.0158868	1	13	8928	11	0.0183691	TRUE	GObp
mesh:D002277,mesh:D015179	478807	6	20	8921	32	1.84245e+07	TRUE	GObp
mesh:D002277,mesh:D003123	0.00279361	1	5	8936	5	0.00505137	TRUE	GObp
mesh:D002277,mesh:D003424	0.000130757	2	6	8935	27	0.000570466	TRUE	GObp
mesh:D002277,mesh:D003920	0.00624859	1	7	8934	8	0.00880846	TRUE	GObp
mesh:D002277,mesh:D004938	0.000203906	3	15	8926	71	0.00084369	TRUE	GObp
mesh:D002277,mesh:D005199	0.00558097	1	5	8936	10	0.00815249	TRUE	GObp
mesh:D002277,mesh:D005910	0.000139366	2	34	8907	5	0.000603157	TRUE	GObp
mesh:D002277,mesh:D006130	0.000894604	1	2	8939	4	0.00245229	TRUE	GObp
mesh:D002277,mesh:D006526	0.00558097	1	5	8936	10	0.00815249	TRUE	GObp
mesh:D002277,mesh:D015212	0.0144522	1	13	8928	10	0.0169521	TRUE	GObp
mesh:D002277,mesh:D007938	3.13994e+06	4	22	8919	76	0.000173679	TRUE	GObp
mesh:D002277,mesh:D015473	0.00201207	1	6	8935	3	0.00413382	TRUE	GObp
mesh:D002277,mesh:D008175	14921.2	4	12	8929	39	2.15555e+10	TRUE	GObp
mesh:D002277,mesh:D008180	0.00802761	1	8	8933	9	0.0107086	TRUE	GObp
mesh:D002277,mesh:D008223	0.00558471	1	25	8916	2	0.00815249	TRUE	GObp
mesh:D002277,mesh:D008228	2.51424e+06	2	8	8933	9	0.000144832	TRUE	GObp
mesh:D002277,mesh:D008545	0.000100973	2	29	8912	5	0.000463658	TRUE	GObp
mesh:D002277,mesh:D009369	1.0933e+08	6	51	8890	29	2.47472e+09	TRUE	GObp
mesh:D002277,mesh:D009447	0.00268201	1	6	8935	4	0.00491072	TRUE	GObp
mesh:D002277,mesh:D010003	0.0070273	1	9	8932	7	0.00969646	TRUE	GObp
mesh:D002277,mesh:D015663	0.00223576	1	2	8939	10	0.0044096	TRUE	GObp
mesh:D002277,mesh:D011471	645074	5	43	8898	56	5.04521e+10	TRUE	GObp
mesh:D002277,mesh:D011618	0.000223689	1	2	8939	1	0.000876531	TRUE	GObp
mesh:D002277,mesh:D015427	0.00368674	1	3	8938	11	0.00606942	TRUE	GObp
mesh:D002277,mesh:D013274	1.46508e+08	5	18	8923	42	3.11219e+08	TRUE	GObp
mesh:D002277,mesh:D013964	8377.5	3	13	8928	7	1.29427e+08	TRUE	GObp
mesh:D002277,mesh:D014983	0.00134168	1	3	8938	4	0.00314144	TRUE	GObp
mesh:D002277,mesh:D018805	0.0183104	1	11	8930	15	0.0205899	TRUE	GObp
mesh:D002277,mesh:D009202	0.0120199	1	12	8929	9	0.0145656	TRUE	GObp
mesh:D002277,mesh:D010051	2.51424e+06	2	8	8933	9	0.000144832	TRUE	GObp
mesh:D002277,mesh:D001943	1047.76	6	43	8898	34	2.39986e+09	TRUE	GObp
mesh:D002277,mesh:D006528	4.13443e+06	3	20	8921	31	0.000218616	TRUE	GObp
mesh:D002280,mesh:D002446	0.00279361	1	5	8936	5	0.00505137	TRUE	GObp
mesh:D002280,mesh:D002583	0.00502399	1	9	8932	5	0.00755338	TRUE	GObp
mesh:D002280,mesh:D003093	0.000670991	1	2	8939	3	0.00202689	TRUE	GObp
mesh:D002280,mesh:D015179	0.00669491	1	4	8937	15	0.00927364	TRUE	GObp
mesh:D002280,mesh:D003424	0.00569386	1	17	8924	3	0.00827415	TRUE	GObp
mesh:D002280,mesh:D003920	0.00279361	1	5	8936	5	0.00505137	TRUE	GObp
mesh:D002280,mesh:D003924	0.00178861	1	4	8937	4	0.00384265	TRUE	GObp
mesh:D002280,mesh:D004314	0.000559222	1	1	8940	5	0.00179324	TRUE	GObp
mesh:D002280,mesh:D004362	0.0024592	1	11	8930	2	0.00469192	TRUE	GObp
mesh:D002280,mesh:D004938	0.0734436	1	34	8907	20	0.0743322	FALSE	GObp
mesh:D002280,mesh:D005922	0.00714004	1	4	8937	16	0.00979147	TRUE	GObp
mesh:D002280,mesh:D006130	0.00279361	1	5	8936	5	0.00505137	TRUE	GObp
mesh:D002280,mesh:D006526	0.00802985	1	18	8923	4	0.0107086	TRUE	GObp
mesh:D002280,mesh:D015658	0.00980767	1	22	8919	4	0.0124226	TRUE	GObp
mesh:D002280,mesh:D006973	0.0101369	1	7	8934	13	0.0127224	TRUE	GObp
mesh:D002280,mesh:D007006	0.00402144	1	3	8938	12	0.00639093	TRUE	GObp
mesh:D002280,mesh:D008107	0.00268201	1	4	8937	6	0.00491072	TRUE	GObp
mesh:D002280,mesh:D009101	0.00402144	1	12	8929	3	0.00639093	TRUE	GObp
mesh:D002280,mesh:D009103	0.00669416	1	12	8929	5	0.00927364	TRUE	GObp
mesh:D002280,mesh:D009369	0.0511166	1	18	8923	26	0.0522994	FALSE	GObp
mesh:D002280,mesh:D009447	0.00134168	1	3	8938	4	0.00314144	TRUE	GObp
mesh:D002280,mesh:D009765	0.0115831	1	4	8937	26	0.0141858	TRUE	GObp
mesh:D002280,mesh:D010003	2.25056e+10	2	4	8937	6	2.09182e+10	TRUE	GObp
mesh:D002280,mesh:D015663	0.00201207	1	3	8938	6	0.00413382	TRUE	GObp
mesh:D002280,mesh:D011085	0.00100637	1	3	8938	3	0.0026603	TRUE	GObp
mesh:D002280,mesh:D011225	0.00980767	1	4	8937	22	0.0124226	TRUE	GObp
mesh:D002280,mesh:D011471	0.000574641	2	18	8923	18	0.00183962	TRUE	GObp
mesh:D002280,mesh:D011658	0.0507521	1	58	8883	8	0.0519675	FALSE	GObp
mesh:D002280,mesh:D013964	0.00535952	1	3	8938	16	0.00789874	TRUE	GObp
mesh:D002280,mesh:D014376	0.0160211	1	48	8893	3	0.0183917	TRUE	GObp
mesh:D002280,mesh:D019851	7506.33	2	3	8938	2	1.20351e+10	TRUE	GObp
mesh:D002280,mesh:D019694	0.00111819	1	5	8936	2	0.00280193	TRUE	GObp
mesh:D002280,mesh:D001943	0.0186402	1	12	8929	14	0.0208846	TRUE	GObp
mesh:D002280,mesh:D006528	0.013348	1	8	8933	15	0.0158527	TRUE	GObp
mesh:D002282,mesh:D005909	0.0020132	1	1	8940	18	0.00413382	TRUE	GObp
mesh:D002282,mesh:D005923	0.000223689	1	2	8939	1	0.000876531	TRUE	GObp
mesh:D002282,mesh:D006526	0.00078291	1	1	8940	7	0.00228924	TRUE	GObp
mesh:D002282,mesh:D006943	0.000894755	1	1	8940	8	0.00245229	TRUE	GObp
mesh:D002282,mesh:D007249	15012.7	2	2	8939	4	2.15555e+10	TRUE	GObp
mesh:D002282,mesh:D009203	0.000223689	1	1	8940	2	0.000876531	TRUE	GObp
mesh:D002282,mesh:D020521	0.000223689	1	1	8940	2	0.000876531	TRUE	GObp
mesh:D002282,mesh:D020246	0.000671066	1	1	8940	6	0.00202689	TRUE	GObp
mesh:D002294,mesh:D002583	0.0272941	1	13	8928	19	0.0292394	TRUE	GObp
mesh:D002294,mesh:D003093	0.0160211	1	3	8938	48	0.0183917	TRUE	GObp
mesh:D002294,mesh:D003110	0.00140287	2	28	8913	18	0.00327167	TRUE	GObp
mesh:D002294,mesh:D015179	0.0315403	1	22	8919	13	0.0333793	TRUE	GObp
mesh:D002294,mesh:D003424	333009	3	7	8934	42	2.95257e+11	TRUE	GObp
mesh:D002294,mesh:D003924	0.00313164	1	1	8940	28	0.00544781	TRUE	GObp
mesh:D002294,mesh:D016889	0.00446677	1	5	8936	8	0.00686772	TRUE	GObp
mesh:D002294,mesh:D005909	0.0556258	1	10	8931	51	0.0567767	FALSE	GObp
mesh:D002294,mesh:D006333	0.000136669	2	9	8932	18	0.000593571	TRUE	GObp
mesh:D002294,mesh:D006967	0.00402099	1	4	8937	9	0.00639093	TRUE	GObp
mesh:D002294,mesh:D006969	6.27247e+06	2	7	8934	16	0.0003063	TRUE	GObp
mesh:D002294,mesh:D006973	5.49046e+06	2	7	8934	15	0.000275813	TRUE	GObp
mesh:D002294,mesh:D007249	0.0106921	1	16	8925	6	0.013272	TRUE	GObp
mesh:D002294,mesh:D007938	1.95909e+08	4	15	8926	19	3.92635e+09	TRUE	GObp
mesh:D002294,mesh:D008103	0.029842	1	5	8936	54	0.0317566	TRUE	GObp
mesh:D002294,mesh:D008171	0.00513851	1	2	8939	23	0.00769377	TRUE	GObp
mesh:D002294,mesh:D029424	21925.1	3	4	8937	35	2.99176e+09	TRUE	GObp
mesh:D002294,mesh:D008180	0.0224921	1	7	8934	29	0.0244906	TRUE	GObp
mesh:D002294,mesh:D008527	0.00535863	1	12	8929	4	0.00789874	TRUE	GObp
mesh:D002294,mesh:D009103	0.0110232	1	9	8932	11	0.0135986	TRUE	GObp
mesh:D002294,mesh:D009369	0.00143538	3	36	8905	56	0.0033394	TRUE	GObp
mesh:D002294,mesh:D009373	0.00780549	1	7	8934	10	0.0104843	TRUE	GObp
mesh:D002294,mesh:D009436	0.011137	1	5	8936	20	0.0137093	TRUE	GObp
mesh:D002294,mesh:D010003	0.00936031	1	7	8934	12	0.0120062	TRUE	GObp
mesh:D002294,mesh:D011225	0.00156529	1	2	8939	7	0.003499	TRUE	GObp
mesh:D002294,mesh:D011471	0.0029728	3	48	8893	54	0.00532063	TRUE	GObp
mesh:D002294,mesh:D011658	56756.5	4	12	8929	54	6.61815e+10	TRUE	GObp
mesh:D002294,mesh:D012130	9.43617e+06	2	6	8935	23	0.000434335	TRUE	GObp
mesh:D002294,mesh:D012221	0.00312849	1	7	8934	4	0.00544781	TRUE	GObp
mesh:D002294,mesh:D012878	0.0232728	1	5	8936	42	0.0252122	TRUE	GObp
mesh:D002294,mesh:D013274	0.0594139	1	13	8928	42	0.0604827	FALSE	GObp
mesh:D002294,mesh:D013276	0.00178881	1	2	8939	8	0.00384265	TRUE	GObp
mesh:D002294,mesh:D014376	567022	3	7	8934	50	4.50806e+10	TRUE	GObp
mesh:D002294,mesh:D018805	0.0587678	1	15	8926	36	0.0598883	FALSE	GObp
mesh:D002294,mesh:D019694	0.00246057	1	1	8940	22	0.00469192	TRUE	GObp
mesh:D002294,mesh:D013967	0.0100334	1	3	8938	30	0.012627	TRUE	GObp
mesh:D002294,mesh:D001943	0.00125402	3	52	8889	37	0.00308243	TRUE	GObp
mesh:D002294,mesh:D003324	0.0219479	1	6	8935	33	0.0240195	TRUE	GObp
mesh:D002311,mesh:D002312	0.0166644	1	6	8935	25	0.0190281	TRUE	GObp
mesh:D002311,mesh:D008133	0.000894604	1	2	8939	4	0.00245229	TRUE	GObp
mesh:D002311,mesh:D008527	0.00435608	1	13	8928	3	0.00678631	TRUE	GObp
mesh:D002311,mesh:D016142	0.00234715	1	3	8938	7	0.00456922	TRUE	GObp
mesh:D002312,mesh:D008133	0.000223689	1	1	8940	2	0.000876531	TRUE	GObp
mesh:D002446,mesh:D002583	0.00100637	1	3	8938	3	0.0026603	TRUE	GObp
mesh:D002446,mesh:D003093	10071.7	4	14	8927	30	1.5139e+10	TRUE	GObp
mesh:D002446,mesh:D003424	767464	3	10	8931	37	5.70116e+11	TRUE	GObp
mesh:D002446,mesh:D003920	0.00223539	1	5	8936	4	0.0044096	TRUE	GObp
mesh:D002446,mesh:D003924	157574	2	3	8938	7	1.62996e+11	TRUE	GObp
mesh:D002446,mesh:D004314	0.00324349	1	1	8940	29	0.00561698	TRUE	GObp
mesh:D002446,mesh:D005922	0.00558097	1	10	8931	5	0.00815249	TRUE	GObp
mesh:D002446,mesh:D006333	0.00402144	1	3	8938	12	0.00639093	TRUE	GObp
mesh:D002446,mesh:D006526	3.15632e+06	5	13	8928	29	1.01213e+08	TRUE	GObp
mesh:D002446,mesh:D015658	0.0004257	2	20	8921	14	0.00149189	TRUE	GObp
mesh:D002446,mesh:D006967	0.00936031	1	12	8929	7	0.0120062	TRUE	GObp
mesh:D002446,mesh:D006969	0.0252199	1	12	8929	19	0.0272143	TRUE	GObp
mesh:D002446,mesh:D006973	699651	2	5	8936	8	5.25831e+10	TRUE	GObp
mesh:D002446,mesh:D007006	0.0024592	1	2	8939	11	0.00469192	TRUE	GObp
mesh:D002446,mesh:D007153	0.00369086	1	1	8940	33	0.00606942	TRUE	GObp
mesh:D002446,mesh:D007249	0.00891757	1	16	8925	5	0.0116064	TRUE	GObp
mesh:D002446,mesh:D015212	0.0151159	1	8	8933	17	0.017594	TRUE	GObp
mesh:D002446,mesh:D007333	0.00078291	1	1	8940	7	0.00228924	TRUE	GObp
mesh:D002446,mesh:D007938	699651	2	5	8936	8	5.25831e+10	TRUE	GObp
mesh:D002446,mesh:D015451	0.00100637	1	3	8938	3	0.0026603	TRUE	GObp
mesh:D002446,mesh:D015470	0.00290795	1	1	8940	26	0.00521912	TRUE	GObp
mesh:D002446,mesh:D008107	7.04662e+06	3	5	8936	9	1.71616e+09	TRUE	GObp
mesh:D002446,mesh:D029424	1.37339e+06	2	5	8936	11	8.92704e+07	TRUE	GObp
mesh:D002446,mesh:D008180	0.0170993	1	11	8930	14	0.0194095	TRUE	GObp
mesh:D002446,mesh:D008228	0.000894604	1	4	8937	2	0.00245229	TRUE	GObp
mesh:D002446,mesh:D008545	0.00535803	1	8	8933	6	0.00789874	TRUE	GObp
mesh:D002446,mesh:D009101	6.74764e+09	2	10	8931	4	5.18961e+10	TRUE	GObp
mesh:D002446,mesh:D009103	2.13393e-07	9	13	8928	51	0.00315821	TRUE	GObp
mesh:D002446,mesh:D009203	0.000671066	1	1	8940	6	0.00202689	TRUE	GObp
mesh:D002446,mesh:D009765	0.00134213	1	1	8940	12	0.00314144	TRUE	GObp
mesh:D002446,mesh:D009914	0.00335158	1	6	8935	5	0.00568388	TRUE	GObp
mesh:D002446,mesh:D010003	157574	2	7	8934	3	1.62996e+11	TRUE	GObp
mesh:D002446,mesh:D010024	0.000894604	1	2	8939	4	0.00245229	TRUE	GObp
mesh:D002446,mesh:D011085	0.000223689	1	1	8940	2	0.000876531	TRUE	GObp
mesh:D002446,mesh:D011225	0.00335158	1	5	8936	6	0.00568388	TRUE	GObp
mesh:D002446,mesh:D011471	0.0209504	1	9	8932	21	0.023073	TRUE	GObp
mesh:D002446,mesh:D011565	8.61821e+06	2	6	8935	22	0.000402462	TRUE	GObp
mesh:D002446,mesh:D011658	3.83776e+06	2	11	8930	8	0.000205678	TRUE	GObp
mesh:D002446,mesh:D012130	0.0155561	1	10	8931	14	0.0180391	TRUE	GObp
mesh:D002446,mesh:D012221	0.00535803	1	8	8933	6	0.00789874	TRUE	GObp
mesh:D002446,mesh:D012559	0.000335533	1	1	8940	3	0.00122498	TRUE	GObp
mesh:D002446,mesh:D012871	75046.5	2	3	8938	5	8.4935e+09	TRUE	GObp
mesh:D002446,mesh:D013851	0.00424581	1	2	8939	19	0.00666435	TRUE	GObp
mesh:D002446,mesh:D013964	0.000559222	1	5	8936	1	0.00179324	TRUE	GObp
mesh:D002446,mesh:D014376	0.000529018	2	13	8928	24	0.00174598	TRUE	GObp
mesh:D002446,mesh:D020246	0.00402144	1	3	8938	12	0.00639093	TRUE	GObp
mesh:D002446,mesh:D016481	0.00736111	1	6	8935	11	0.00996277	TRUE	GObp
mesh:D002446,mesh:D018805	0.00402077	1	6	8935	6	0.00639093	TRUE	GObp
mesh:D002446,mesh:D019851	0.000447377	1	1	8940	4	0.00149957	TRUE	GObp
mesh:D002446,mesh:D019694	152.677	3	4	8937	15	3.19293e+09	TRUE	GObp
mesh:D002446,mesh:D013967	0.000108161	2	5	8936	30	0.000488504	TRUE	GObp
mesh:D002446,mesh:D003324	0.00725039	1	5	8936	13	0.00987942	TRUE	GObp
mesh:D002583,mesh:D003093	1.37339e+06	2	5	8936	11	8.92704e+07	TRUE	GObp
mesh:D002583,mesh:D003110	0.00312849	1	4	8937	7	0.00544781	TRUE	GObp
mesh:D002583,mesh:D003424	2.62981e+06	2	3	8938	27	0.000148816	TRUE	GObp
mesh:D002583,mesh:D003920	0.00268261	1	2	8939	12	0.00491072	TRUE	GObp
mesh:D002583,mesh:D003924	2.62722e+10	2	2	8939	15	2.41855e+10	TRUE	GObp
mesh:D002583,mesh:D004314	0.00156582	1	1	8940	14	0.003499	TRUE	GObp
mesh:D002583,mesh:D005922	0.00223539	1	4	8937	5	0.0044096	TRUE	GObp
mesh:D002583,mesh:D006333	0.00312849	1	4	8937	7	0.00544781	TRUE	GObp
mesh:D002583,mesh:D006526	0.0120199	1	9	8932	12	0.0145656	TRUE	GObp
mesh:D002583,mesh:D015658	0.00167691	1	3	8938	5	0.00369317	TRUE	GObp
mesh:D002583,mesh:D006969	0.00156529	1	2	8939	7	0.003499	TRUE	GObp
mesh:D002583,mesh:D006973	41997.8	2	4	8937	8	3.52855e+10	TRUE	GObp
mesh:D002583,mesh:D007006	0.00704619	1	1	8940	63	0.00970428	TRUE	GObp
mesh:D002583,mesh:D007938	0.0199838	1	4	8937	45	0.0221735	TRUE	GObp
mesh:D002583,mesh:D008103	0.0331133	1	5	8936	60	0.0347952	TRUE	GObp
mesh:D002583,mesh:D008107	0.00357482	1	4	8937	8	0.00598785	TRUE	GObp
mesh:D002583,mesh:D029424	0.00669416	1	5	8936	12	0.00927364	TRUE	GObp
mesh:D002583,mesh:D008527	0.00468959	1	7	8934	6	0.00714791	TRUE	GObp
mesh:D002583,mesh:D008654	0.0150077	2	29	8912	58	0.0174986	TRUE	GObp
mesh:D002583,mesh:D009101	0.0116886	1	15	8926	7	0.0142187	TRUE	GObp
mesh:D002583,mesh:D009103	0.00201207	1	3	8938	6	0.00413382	TRUE	GObp
mesh:D002583,mesh:D009369	0.018972	1	9	8932	19	0.0211976	TRUE	GObp
mesh:D002583,mesh:D009436	0.00223576	1	2	8939	10	0.0044096	TRUE	GObp
mesh:D002583,mesh:D009765	0.000447352	1	2	8939	2	0.00149957	TRUE	GObp
mesh:D002583,mesh:D010003	0.00223576	1	2	8939	10	0.0044096	TRUE	GObp
mesh:D002583,mesh:D011085	0.0020123	1	2	8939	9	0.00413382	TRUE	GObp
mesh:D002583,mesh:D011225	2.10083e+10	2	3	8938	8	2.01095e+10	TRUE	GObp
mesh:D002583,mesh:D011471	0.000619707	2	10	8931	34	0.00197077	TRUE	GObp
mesh:D002583,mesh:D011658	0.0626355	1	9	8932	64	0.0636276	FALSE	GObp
mesh:D002583,mesh:D013964	0.00268201	1	4	8937	6	0.00491072	TRUE	GObp
mesh:D002583,mesh:D014376	0.0278389	1	14	8927	18	0.0297401	TRUE	GObp
mesh:D002583,mesh:D019851	0.00123029	1	1	8940	11	0.00303471	TRUE	GObp
mesh:D002583,mesh:D019694	0.0133472	1	12	8929	10	0.0158527	TRUE	GObp
mesh:D002583,mesh:D013967	0.00335195	1	10	8931	3	0.00568388	TRUE	GObp
mesh:D002583,mesh:D001943	0.0309026	1	8	8933	35	0.0327765	TRUE	GObp
mesh:D002779,mesh:D011546	0.000223689	1	1	8940	2	0.000876531	TRUE	GObp
mesh:D002779,mesh:D013398	0.00312936	1	2	8939	14	0.00544781	TRUE	GObp
mesh:D003093,mesh:D003110	0.00268216	1	3	8938	8	0.00491072	TRUE	GObp
mesh:D003093,mesh:D003424	2.24151e+06	5	21	8920	153	0.000132676	TRUE	GObp
mesh:D003093,mesh:D003920	0.0060261	1	6	8935	9	0.00858231	TRUE	GObp
mesh:D003093,mesh:D003924	1.29318e+08	3	3	8938	22	2.82736e+08	TRUE	GObp
mesh:D003093,mesh:D004314	0.00973046	1	1	8940	87	0.0123574	TRUE	GObp
mesh:D003093,mesh:D005922	0.012463	1	8	8933	14	0.015044	TRUE	GObp
mesh:D003093,mesh:D006333	2.05173e+06	2	2	8939	41	0.00012336	TRUE	GObp
mesh:D003093,mesh:D006526	1.03161e+06	4	12	8929	111	7.19139e+10	TRUE	GObp
mesh:D003093,mesh:D006627	0.00368674	1	3	8938	11	0.00606942	TRUE	GObp
mesh:D003093,mesh:D015658	1.71755e+10	3	15	8926	15	1.71722e+11	TRUE	GObp
mesh:D003093,mesh:D006967	0.0221561	1	10	8931	20	0.0241834	TRUE	GObp
mesh:D003093,mesh:D006969	38.39	4	5	8936	28	1.21086e+07	TRUE	GObp
mesh:D003093,mesh:D006973	9.09075	4	5	8936	20	3.23244e+06	TRUE	GObp
mesh:D003093,mesh:D007006	0.0024592	1	2	8939	11	0.00469192	TRUE	GObp
mesh:D003093,mesh:D007153	0.00424581	1	2	8939	19	0.00666435	TRUE	GObp
mesh:D003093,mesh:D007249	0.013348	1	15	8926	8	0.0158527	TRUE	GObp
mesh:D003093,mesh:D015212	0.0441765	1	13	8928	31	0.0454521	TRUE	GObp
mesh:D003093,mesh:D007333	0.00134213	1	1	8940	12	0.00314144	TRUE	GObp
mesh:D003093,mesh:D007938	7.0928e+06	2	6	8935	20	0.000339467	TRUE	GObp
mesh:D003093,mesh:D015451	0.00446702	1	10	8931	4	0.00686772	TRUE	GObp
mesh:D003093,mesh:D015470	0.00715804	1	1	8940	64	0.00979521	TRUE	GObp
mesh:D003093,mesh:D008103	0.011033	1	3	8938	33	0.0135986	TRUE	GObp
mesh:D003093,mesh:D008107	0.00125444	2	9	8932	54	0.00308243	TRUE	GObp
mesh:D003093,mesh:D029424	17487.3	3	3	8938	51	2.45589e+09	TRUE	GObp
mesh:D003093,mesh:D008180	15784.1	4	9	8932	55	2.23298e+09	TRUE	GObp
mesh:D003093,mesh:D008228	0.000335533	1	3	8938	1	0.00122498	TRUE	GObp
mesh:D003093,mesh:D008527	0.00100637	1	3	8938	3	0.0026603	TRUE	GObp
mesh:D003093,mesh:D008545	0.00156529	1	7	8934	2	0.003499	TRUE	GObp
mesh:D003093,mesh:D009101	0.00101432	2	12	8929	36	0.00267703	TRUE	GObp
mesh:D003093,mesh:D009103	3601.34	4	10	8931	34	6.53677e+08	TRUE	GObp
mesh:D003093,mesh:D009203	0.00178951	1	1	8940	16	0.00384265	TRUE	GObp
mesh:D003093,mesh:D009369	0.0398804	1	11	8930	33	0.0414308	TRUE	GObp
mesh:D003093,mesh:D009436	0.0129326	1	2	8939	58	0.015532	TRUE	GObp
mesh:D003093,mesh:D009765	0.00569386	1	3	8938	17	0.00827415	TRUE	GObp
mesh:D003093,mesh:D009914	0.0521249	1	9	8932	53	0.0532316	FALSE	GObp
mesh:D003093,mesh:D010003	6.15955e+06	2	10	8931	11	0.000303871	TRUE	GObp
mesh:D003093,mesh:D010024	0.00970001	1	3	8938	29	0.012335	TRUE	GObp
mesh:D003093,mesh:D015663	0.00447377	1	1	8940	40	0.00686954	TRUE	GObp
mesh:D003093,mesh:D011085	0.000894755	1	1	8940	8	0.00245229	TRUE	GObp
mesh:D003093,mesh:D011225	1.17522e+07	3	4	8937	7	3.47867e+08	TRUE	GObp
mesh:D003093,mesh:D011471	0.000880103	2	7	8934	59	0.00245229	TRUE	GObp
mesh:D003093,mesh:D011565	0.00168797	2	8	8933	71	0.00371162	TRUE	GObp
mesh:D003093,mesh:D011658	0.000766101	2	6	8935	65	0.00228924	TRUE	GObp
mesh:D003093,mesh:D012130	0.00917123	1	1	8940	82	0.0118665	TRUE	GObp
mesh:D003093,mesh:D012221	0.00357482	1	4	8937	8	0.00598785	TRUE	GObp
mesh:D003093,mesh:D012559	0.00190135	1	1	8940	17	0.00403775	TRUE	GObp
mesh:D003093,mesh:D012871	750633	2	2	8939	25	5.59774e+11	TRUE	GObp
mesh:D003093,mesh:D013851	0.00312849	1	4	8937	7	0.00544781	TRUE	GObp
mesh:D003093,mesh:D013964	0.00234715	1	7	8934	3	0.00456922	TRUE	GObp
mesh:D003093,mesh:D014376	0.00490022	2	8	8933	122	0.00743488	TRUE	GObp
mesh:D003093,mesh:D020246	0.0100412	1	2	8939	45	0.012627	TRUE	GObp
mesh:D003093,mesh:D016481	0.028287	1	8	8933	32	0.0301519	TRUE	GObp
mesh:D003093,mesh:D018805	0.0142418	1	4	8937	32	0.0167387	TRUE	GObp
mesh:D003093,mesh:D019851	0.00212504	1	1	8940	19	0.00432197	TRUE	GObp
mesh:D003093,mesh:D019694	1.34832e+06	2	6	8935	9	8.91467e+10	TRUE	GObp
mesh:D003093,mesh:D009202	0.00669641	1	3	8938	20	0.00927364	TRUE	GObp
mesh:D003093,mesh:D013967	849798	3	8	8933	49	6.07811e+10	TRUE	GObp
mesh:D003093,mesh:D001169	0.0215813	1	2	8939	97	0.0236595	TRUE	GObp
mesh:D003093,mesh:D001943	0.0239231	1	6	8935	36	0.0258585	TRUE	GObp
mesh:D003093,mesh:D003324	0.0409027	1	6	8935	62	0.0424241	TRUE	GObp
mesh:D003110,mesh:D003424	0.0024592	1	2	8939	11	0.00469192	TRUE	GObp
mesh:D003110,mesh:D003924	0.00602812	1	3	8938	18	0.00858231	TRUE	GObp
mesh:D003110,mesh:D006333	0.00502399	1	5	8936	9	0.00755338	TRUE	GObp
mesh:D003110,mesh:D006969	0.000670991	1	2	8939	3	0.00202689	TRUE	GObp
mesh:D003110,mesh:D006973	0.00335195	1	3	8938	10	0.00568388	TRUE	GObp
mesh:D003110,mesh:D007938	4.48502e+06	2	6	8935	16	0.000233221	TRUE	GObp
mesh:D003110,mesh:D008103	0.0151268	1	4	8937	34	0.0175961	TRUE	GObp
mesh:D003110,mesh:D029424	0.0194244	1	5	8936	35	0.0216653	TRUE	GObp
mesh:D003110,mesh:D008527	0.00780636	1	5	8936	14	0.0104843	TRUE	GObp
mesh:D003110,mesh:D009369	0.000511402	2	17	8924	18	0.00169644	TRUE	GObp
mesh:D003110,mesh:D009373	0.00134168	1	3	8938	4	0.00314144	TRUE	GObp
mesh:D003110,mesh:D009436	0.00234715	1	3	8938	7	0.00456922	TRUE	GObp
mesh:D003110,mesh:D009456	0.00178951	1	1	8940	16	0.00384265	TRUE	GObp
mesh:D003110,mesh:D011225	0.00346717	1	1	8940	31	0.00585675	TRUE	GObp
mesh:D003110,mesh:D011471	9.08004e+06	3	25	8916	32	0.000419952	TRUE	GObp
mesh:D003110,mesh:D013967	0.000671066	1	1	8940	6	0.00202689	TRUE	GObp
mesh:D003110,mesh:D001943	0.00156489	2	28	8913	19	0.003499	TRUE	GObp
mesh:D015179,mesh:D003424	0.000147779	2	5	8936	35	0.000633246	TRUE	GObp
mesh:D015179,mesh:D003920	0.000154363	2	4	8937	46	0.000657068	TRUE	GObp
mesh:D015179,mesh:D003924	0.00558471	1	2	8939	25	0.00815249	TRUE	GObp
mesh:D015179,mesh:D004938	0.000340873	2	5	8936	53	0.00124197	TRUE	GObp
mesh:D015179,mesh:D005909	0.0159979	1	9	8932	16	0.0183917	TRUE	GObp
mesh:D015179,mesh:D005910	0.000208303	2	18	8923	11	0.000857374	TRUE	GObp
mesh:D015179,mesh:D006130	0.0024592	1	2	8939	11	0.00469192	TRUE	GObp
mesh:D015179,mesh:D006526	0.00435608	1	3	8938	13	0.00678631	TRUE	GObp
mesh:D015179,mesh:D015212	0.00468959	1	7	8934	6	0.00714791	TRUE	GObp
mesh:D015179,mesh:D007938	2.75328e+08	4	7	8934	49	5.16589e+08	TRUE	GObp
mesh:D015179,mesh:D015473	0.00134176	1	2	8939	6	0.00314144	TRUE	GObp
mesh:D015179,mesh:D008175	2.61877e+06	5	10	8931	38	8.53986e+06	TRUE	GObp
mesh:D015179,mesh:D008180	0.00223576	1	2	8939	10	0.0044096	TRUE	GObp
mesh:D015179,mesh:D008545	0.0140107	1	14	8927	9	0.0165212	TRUE	GObp
mesh:D015179,mesh:D009369	401.514	5	19	8922	31	1.06171e+09	TRUE	GObp
mesh:D015179,mesh:D009447	0.0024592	1	2	8939	11	0.00469192	TRUE	GObp
mesh:D015179,mesh:D010003	0.0175943	1	2	8939	79	0.0198892	TRUE	GObp
mesh:D015179,mesh:D015663	0.00825982	1	2	8939	37	0.0109524	TRUE	GObp
mesh:D015179,mesh:D010190	0.0313926	1	4	8937	71	0.0332596	TRUE	GObp
mesh:D015179,mesh:D011471	463.574	6	19	8922	70	1.20529e+06	TRUE	GObp
mesh:D015179,mesh:D011618	0.00111819	1	2	8939	5	0.00280193	TRUE	GObp
mesh:D015179,mesh:D011658	0.094471	1	9	8932	98	0.0948654	FALSE	GObp
mesh:D015179,mesh:D015427	0.0330968	1	6	8935	50	0.0347952	TRUE	GObp
mesh:D015179,mesh:D012878	0.0040264	1	1	8940	36	0.00639174	TRUE	GObp
mesh:D015179,mesh:D013274	2.22986e+08	5	12	8929	72	4.33359e+09	TRUE	GObp
mesh:D015179,mesh:D013964	6.98568e+06	2	9	8932	13	0.000336011	TRUE	GObp
mesh:D015179,mesh:D016135	0.00602812	1	3	8938	18	0.00858231	TRUE	GObp
mesh:D015179,mesh:D018805	0.000291166	2	5	8936	49	0.00111151	TRUE	GObp
mesh:D015179,mesh:D009202	0.0155561	1	10	8931	14	0.0180391	TRUE	GObp
mesh:D015179,mesh:D010051	0.0120219	1	6	8935	18	0.0145656	TRUE	GObp
mesh:D015179,mesh:D001943	1.38908	7	19	8922	57	607406	TRUE	GObp
mesh:D015179,mesh:D006528	832756	3	10	8931	38	6.02339e+10	TRUE	GObp
mesh:D003123,mesh:D016889	0.000894755	1	1	8940	8	0.00245229	TRUE	GObp
mesh:D003123,mesh:D005199	0.00357602	1	2	8939	16	0.00598785	TRUE	GObp
mesh:D003123,mesh:D008223	0.0106921	1	6	8935	16	0.013272	TRUE	GObp
mesh:D003123,mesh:D008228	7.413e+06	2	4	8937	32	0.000353035	TRUE	GObp
mesh:D003123,mesh:D013274	0.00669641	1	3	8938	20	0.00927364	TRUE	GObp
mesh:D003123,mesh:D010051	0.000447377	1	1	8940	4	0.00149957	TRUE	GObp
mesh:D003123,mesh:D001943	0.0133524	1	5	8936	24	0.0158527	TRUE	GObp
mesh:D003327,mesh:D006937	3.89116e-08	10	18	8923	49	0.000623883	TRUE	GObp
mesh:D003327,mesh:D006938	0.121667	7	16	8925	50	68849.4	TRUE	GObp
mesh:D003327,mesh:D008661	0.00111819	1	2	8939	5	0.00280193	TRUE	GObp
mesh:D003327,mesh:D003324	1.12312e+06	7	19	8922	76	3.85872e+06	TRUE	GObp
mesh:D003424,mesh:D003920	0.0158868	1	11	8930	13	0.0183691	TRUE	GObp
mesh:D003424,mesh:D003924	1.66641e+06	2	2	8939	37	0.000105466	TRUE	GObp
mesh:D003424,mesh:D004314	0.0114081	1	1	8940	102	0.0140072	TRUE	GObp
mesh:D003424,mesh:D004938	0.0073644	1	3	8938	22	0.00996277	TRUE	GObp
mesh:D003424,mesh:D005922	0.00613769	1	5	8936	11	0.00871507	TRUE	GObp
mesh:D003424,mesh:D006333	5.26278e+06	2	3	8938	38	0.000265764	TRUE	GObp
mesh:D003424,mesh:D006526	15376.7	5	14	8927	88	2.19146e+09	TRUE	GObp
mesh:D003424,mesh:D015658	8.66154e+08	3	13	8928	14	9.68884e+09	TRUE	GObp
mesh:D003424,mesh:D006967	0.000403505	2	13	8928	21	0.00142649	TRUE	GObp
mesh:D003424,mesh:D006969	17121.6	7	25	8916	32	94119.7	TRUE	GObp
mesh:D003424,mesh:D006973	6834.94	3	5	8936	18	1.12397e+10	TRUE	GObp
mesh:D003424,mesh:D007006	0.00123029	1	1	8940	11	0.00303471	TRUE	GObp
mesh:D003424,mesh:D007153	0.00536162	1	2	8939	24	0.00789874	TRUE	GObp
mesh:D003424,mesh:D007249	0.000102909	2	24	8917	6	0.000469188	TRUE	GObp
mesh:D003424,mesh:D015212	0.00160148	2	15	8926	36	0.00357454	TRUE	GObp
mesh:D003424,mesh:D007938	2.2056e+08	4	6	8935	57	4.33018e+08	TRUE	GObp
mesh:D003424,mesh:D015451	0.00268201	1	4	8937	6	0.00491072	TRUE	GObp
mesh:D003424,mesh:D015470	0.00905939	1	1	8940	81	0.0117455	TRUE	GObp
mesh:D003424,mesh:D015473	0.00268216	1	3	8938	8	0.00491072	TRUE	GObp
mesh:D003424,mesh:D008103	0.00357902	1	1	8940	32	0.00598785	TRUE	GObp
mesh:D003424,mesh:D008107	495327	3	9	8932	36	4.02114e+11	TRUE	GObp
mesh:D003424,mesh:D029424	440032	5	8	8933	36	1.7278e+07	TRUE	GObp
mesh:D003424,mesh:D008175	0.00369086	1	1	8940	33	0.00606942	TRUE	GObp
mesh:D003424,mesh:D008180	811.618	6	7	8934	65	473198	TRUE	GObp
mesh:D003424,mesh:D008228	0.0039093	1	5	8936	7	0.00632907	TRUE	GObp
mesh:D003424,mesh:D008527	0.00100637	1	3	8938	3	0.0026603	TRUE	GObp
mesh:D003424,mesh:D008545	0.00402099	1	9	8932	4	0.00639093	TRUE	GObp
mesh:D003424,mesh:D009101	0.000341912	2	12	8929	21	0.00124197	TRUE	GObp
mesh:D003424,mesh:D009103	5210.47	4	9	8932	42	8.79381e+08	TRUE	GObp
mesh:D003424,mesh:D009203	0.0058042	1	4	8937	13	0.00835763	TRUE	GObp
mesh:D003424,mesh:D009369	0.000321572	2	8	8933	31	0.00121553	TRUE	GObp
mesh:D003424,mesh:D009436	0.00413824	1	1	8940	37	0.00655306	TRUE	GObp
mesh:D003424,mesh:D009765	0.00625382	1	2	8939	28	0.00880846	TRUE	GObp
mesh:D003424,mesh:D009914	0.000350624	2	6	8935	44	0.00126093	TRUE	GObp
mesh:D003424,mesh:D010003	553.849	3	4	8937	11	1.42081e+08	TRUE	GObp
mesh:D003424,mesh:D010024	0.00480931	1	1	8940	43	0.00731471	TRUE	GObp
mesh:D003424,mesh:D015663	0.00525668	1	1	8940	47	0.00784628	TRUE	GObp
mesh:D003424,mesh:D011085	0.000894755	1	1	8940	8	0.00245229	TRUE	GObp
mesh:D003424,mesh:D011225	2.70087e+10	2	3	8938	9	2.45117e+11	TRUE	GObp
mesh:D003424,mesh:D011471	0.000108785	3	10	8931	89	0.00049017	TRUE	GObp
mesh:D003424,mesh:D011565	0.00102645	2	5	8936	92	0.00270533	TRUE	GObp
mesh:D003424,mesh:D011658	24.8793	9	22	8919	54	2081.2	TRUE	GObp
mesh:D003424,mesh:D012130	8.39016e+07	6	18	8923	120	1.29427e+08	TRUE	GObp
mesh:D003424,mesh:D012221	3.38128e+09	3	24	8917	6	4.36617e+09	TRUE	GObp
mesh:D003424,mesh:D012871	3.00253e+10	2	2	8939	16	2.67448e+11	TRUE	GObp
mesh:D003424,mesh:D013274	0.0138214	1	2	8939	62	0.0163344	TRUE	GObp
mesh:D003424,mesh:D013276	0.00212504	1	1	8940	19	0.00432197	TRUE	GObp
mesh:D003424,mesh:D013964	0.00156529	1	7	8934	2	0.003499	TRUE	GObp
mesh:D003424,mesh:D014376	120.465	8	21	8920	156	3.51175e+07	TRUE	GObp
mesh:D003424,mesh:D020246	0.00592775	1	1	8940	53	0.00851119	TRUE	GObp
mesh:D003424,mesh:D016481	0.0483546	1	13	8928	34	0.0496447	TRUE	GObp
mesh:D003424,mesh:D018805	0.000274243	2	7	8934	33	0.00105529	TRUE	GObp
mesh:D003424,mesh:D019851	0.00190135	1	1	8940	17	0.00403775	TRUE	GObp
mesh:D003424,mesh:D019694	824588	2	4	8937	11	6.0095e+11	TRUE	GObp
mesh:D003424,mesh:D009202	0.0196683	1	3	8938	59	0.0218992	TRUE	GObp
mesh:D003424,mesh:D013967	0.000490292	2	6	8935	52	0.00163487	TRUE	GObp
mesh:D003424,mesh:D001169	0.0414017	1	4	8937	94	0.0428494	TRUE	GObp
mesh:D003424,mesh:D001943	0.000366822	2	6	8935	45	0.00130824	TRUE	GObp
mesh:D003424,mesh:D003324	0.00058261	2	7	8934	48	0.00186203	TRUE	GObp
mesh:D003866,mesh:D009765	0.00111844	1	10	8931	1	0.00280193	TRUE	GObp
mesh:D003866,mesh:D009771	0.00725039	1	5	8936	13	0.00987942	TRUE	GObp
mesh:D003866,mesh:D001289	0.00212504	1	19	8922	1	0.00432197	TRUE	GObp
mesh:D003920,mesh:D003924	0.000174486	2	5	8936	38	0.000734596	TRUE	GObp
mesh:D003920,mesh:D004314	0.00257242	1	1	8940	23	0.00487139	TRUE	GObp
mesh:D003920,mesh:D005922	0.00134176	1	2	8939	6	0.00314144	TRUE	GObp
mesh:D003920,mesh:D006526	0.00736111	1	6	8935	11	0.00996277	TRUE	GObp
mesh:D003920,mesh:D015658	0.00223576	1	2	8939	10	0.0044096	TRUE	GObp
mesh:D003920,mesh:D006973	0.0885448	1	11	8930	75	0.0890539	FALSE	GObp
mesh:D003920,mesh:D007006	0.0103667	1	3	8938	31	0.0129097	TRUE	GObp
mesh:D003920,mesh:D008107	0.00858316	1	11	8930	7	0.011257	TRUE	GObp
mesh:D003920,mesh:D008175	0.00145398	1	1	8940	13	0.00335024	TRUE	GObp
mesh:D003920,mesh:D009101	0.00156529	1	7	8934	2	0.003499	TRUE	GObp
mesh:D003920,mesh:D009103	0.0039093	1	5	8936	7	0.00632907	TRUE	GObp
mesh:D003920,mesh:D009369	0.013348	1	8	8933	15	0.0158527	TRUE	GObp
mesh:D003920,mesh:D009765	0.0268641	1	9	8932	27	0.0288268	TRUE	GObp
mesh:D003920,mesh:D010003	0.00647681	1	2	8939	29	0.00911586	TRUE	GObp
mesh:D003920,mesh:D011085	0.0759594	1	16	8925	44	0.0766767	FALSE	GObp
mesh:D003920,mesh:D011225	0.0330676	1	10	8931	30	0.0347851	TRUE	GObp
mesh:D003920,mesh:D011471	0.0160211	1	3	8938	48	0.0183917	TRUE	GObp
mesh:D003920,mesh:D011618	0.000447352	1	2	8939	2	0.00149957	TRUE	GObp
mesh:D003920,mesh:D011658	0.0109313	1	2	8939	49	0.0135079	TRUE	GObp
mesh:D003920,mesh:D015427	0.0986448	1	12	8929	77	0.0989534	FALSE	GObp
mesh:D003920,mesh:D013964	0.000894604	1	2	8939	4	0.00245229	TRUE	GObp
mesh:D003920,mesh:D014376	0.00178881	1	2	8939	8	0.00384265	TRUE	GObp
mesh:D003920,mesh:D019851	0.00078291	1	1	8940	7	0.00228924	TRUE	GObp
mesh:D003920,mesh:D019694	0.00535863	1	4	8937	12	0.00789874	TRUE	GObp
mesh:D003920,mesh:D001943	0.018661	1	4	8937	42	0.0208864	TRUE	GObp
mesh:D003924,mesh:D004314	0.00369086	1	1	8940	33	0.00606942	TRUE	GObp
mesh:D003924,mesh:D005922	0.00134213	1	1	8940	12	0.00314144	TRUE	GObp
mesh:D003924,mesh:D006333	0.000133391	3	17	8924	54	0.000580644	TRUE	GObp
mesh:D003924,mesh:D006526	0.00246057	1	1	8940	22	0.00469192	TRUE	GObp
mesh:D003924,mesh:D015658	0.00111844	1	1	8940	10	0.00280193	TRUE	GObp
mesh:D003924,mesh:D006969	0.00569386	1	3	8938	17	0.00827415	TRUE	GObp
mesh:D003924,mesh:D006973	8.27496e+06	5	21	8920	32	1.96556e+09	TRUE	GObp
mesh:D003924,mesh:D007006	0.00324349	1	1	8940	29	0.00561698	TRUE	GObp
mesh:D003924,mesh:D007333	6.54069e+08	4	23	8918	28	7.5809e+08	TRUE	GObp
mesh:D003924,mesh:D007938	0.00369086	1	1	8940	33	0.00606942	TRUE	GObp
mesh:D003924,mesh:D008103	0.0166849	1	3	8938	50	0.0190288	TRUE	GObp
mesh:D003924,mesh:D008107	0.00781421	1	2	8939	35	0.0104843	TRUE	GObp
mesh:D003924,mesh:D029424	1.57633e+06	2	2	8939	36	0.000100759	TRUE	GObp
mesh:D003924,mesh:D008527	0.0020123	1	2	8939	9	0.00413382	TRUE	GObp
mesh:D003924,mesh:D008661	0.000671066	1	1	8940	6	0.00202689	TRUE	GObp
mesh:D003924,mesh:D009101	0.0020123	1	2	8939	9	0.00413382	TRUE	GObp
mesh:D003924,mesh:D009103	195165	2	2	8939	13	1.9158e+11	TRUE	GObp
mesh:D003924,mesh:D009203	0.00491537	1	2	8939	22	0.00743488	TRUE	GObp
mesh:D003924,mesh:D009369	0.0369818	1	8	8933	42	0.0386072	TRUE	GObp
mesh:D003924,mesh:D009436	0.00190135	1	1	8940	17	0.00403775	TRUE	GObp
mesh:D003924,mesh:D009765	228787	3	10	8931	25	2.11628e+11	TRUE	GObp
mesh:D003924,mesh:D010003	0.00178881	1	2	8939	8	0.00384265	TRUE	GObp
mesh:D003924,mesh:D011085	0.0155561	1	10	8931	14	0.0180391	TRUE	GObp
mesh:D003924,mesh:D011225	2.06835e+06	2	3	8938	24	0.000123972	TRUE	GObp
mesh:D003924,mesh:D011471	1.71262e+06	3	7	8934	72	0.000107683	TRUE	GObp
mesh:D003924,mesh:D011658	0.00023582	2	3	8938	80	0.000918458	TRUE	GObp
mesh:D003924,mesh:D015427	0.0109313	1	2	8939	49	0.0135079	TRUE	GObp
mesh:D003924,mesh:D012130	1.79776e+06	2	4	8937	16	0.000111577	TRUE	GObp
mesh:D003924,mesh:D012559	0.00223689	1	1	8940	20	0.0044096	TRUE	GObp
mesh:D003924,mesh:D012871	0.000894755	1	1	8940	8	0.00245229	TRUE	GObp
mesh:D003924,mesh:D020521	0.0037993	1	2	8939	17	0.00621059	TRUE	GObp
mesh:D003924,mesh:D013851	0.010913	1	7	8934	14	0.0135027	TRUE	GObp
mesh:D003924,mesh:D013964	0.00134168	1	3	8938	4	0.00314144	TRUE	GObp
mesh:D003924,mesh:D014376	0.0073644	1	3	8938	22	0.00996277	TRUE	GObp
mesh:D003924,mesh:D019851	0.00312936	1	2	8939	14	0.00544781	TRUE	GObp
mesh:D003924,mesh:D019694	0.00491537	1	2	8939	22	0.00743488	TRUE	GObp
mesh:D003924,mesh:D013967	0.00145398	1	1	8940	13	0.00335024	TRUE	GObp
mesh:D003924,mesh:D001943	0.0238216	1	5	8936	43	0.0257922	TRUE	GObp
mesh:D004314,mesh:D005922	0.00156582	1	1	8940	14	0.003499	TRUE	GObp
mesh:D004314,mesh:D006526	0.00950677	1	1	8940	85	0.0121535	TRUE	GObp
mesh:D004314,mesh:D015658	0.0020132	1	1	8940	18	0.00413382	TRUE	GObp
mesh:D004314,mesh:D006973	0.00268426	1	1	8940	24	0.00491072	TRUE	GObp
mesh:D004314,mesh:D007006	0.00402257	1	2	8939	18	0.00639093	TRUE	GObp
mesh:D004314,mesh:D008107	0.00391455	1	1	8940	35	0.00632907	TRUE	GObp
mesh:D004314,mesh:D009101	0.00257242	1	1	8940	23	0.00487139	TRUE	GObp
mesh:D004314,mesh:D009103	0.00391455	1	1	8940	35	0.00632907	TRUE	GObp
mesh:D004314,mesh:D009765	0.00123029	1	1	8940	11	0.00303471	TRUE	GObp
mesh:D004314,mesh:D010003	0.00145398	1	1	8940	13	0.00335024	TRUE	GObp
mesh:D004314,mesh:D011085	0.00123029	1	1	8940	11	0.00303471	TRUE	GObp
mesh:D004314,mesh:D011225	0.00145398	1	1	8940	13	0.00335024	TRUE	GObp
mesh:D004314,mesh:D011471	0.00771726	1	1	8940	69	0.0103905	TRUE	GObp
mesh:D004314,mesh:D011658	0.0193371	1	3	8938	58	0.0215929	TRUE	GObp
mesh:D004314,mesh:D013964	0.000559222	1	1	8940	5	0.00179324	TRUE	GObp
mesh:D004314,mesh:D014376	0.00950677	1	1	8940	85	0.0121535	TRUE	GObp
mesh:D004314,mesh:D019851	0.00223689	1	1	8940	20	0.0044096	TRUE	GObp
mesh:D004314,mesh:D019694	0.00134213	1	1	8940	12	0.00314144	TRUE	GObp
mesh:D004362,mesh:D019851	0.0838831	1	12	8929	65	0.0844537	FALSE	GObp
mesh:D016889,mesh:D029424	0.00569386	1	3	8938	17	0.00827415	TRUE	GObp
mesh:D016889,mesh:D011658	0.00891906	1	4	8937	20	0.0116064	TRUE	GObp
mesh:D016889,mesh:D014376	0.00535863	1	4	8937	12	0.00789874	TRUE	GObp
mesh:D016889,mesh:D019694	0.00167691	1	3	8938	5	0.00369317	TRUE	GObp
mesh:D004827,mesh:D004832	0.00335158	1	5	8936	6	0.00568388	TRUE	GObp
mesh:D004827,mesh:D006333	0.00669416	1	12	8929	5	0.00927364	TRUE	GObp
mesh:D004827,mesh:D008607	0.0400211	1	52	8889	7	0.0415545	TRUE	GObp
mesh:D004827,mesh:D009765	0.00758502	1	17	8924	4	0.0102353	TRUE	GObp
mesh:D004827,mesh:D009771	0.00156529	1	7	8934	2	0.003499	TRUE	GObp
mesh:D004827,mesh:D012559	2.61958e+06	2	15	8926	5	0.000148816	TRUE	GObp
mesh:D004827,mesh:D001289	0.0347149	1	45	8896	7	0.0363986	TRUE	GObp
mesh:D004832,mesh:D006333	0.000894755	1	1	8940	8	0.00245229	TRUE	GObp
mesh:D004832,mesh:D006973	0.00111844	1	1	8940	10	0.00280193	TRUE	GObp
mesh:D004832,mesh:D009765	0.00111819	1	2	8939	5	0.00280193	TRUE	GObp
mesh:D004832,mesh:D009771	0.000223689	1	1	8940	2	0.000876531	TRUE	GObp
mesh:D004832,mesh:D012130	0.000447377	1	1	8940	4	0.00149957	TRUE	GObp
mesh:D004832,mesh:D012559	0.00468959	1	7	8934	6	0.00714791	TRUE	GObp
mesh:D004832,mesh:D001289	0.0183227	1	5	8936	33	0.0205916	TRUE	GObp
mesh:D004938,mesh:D005910	0.0159979	1	9	8932	16	0.0183917	TRUE	GObp
mesh:D004938,mesh:D006130	0.00100637	1	3	8938	3	0.0026603	TRUE	GObp
mesh:D004938,mesh:D007938	0.00127251	2	7	8934	71	0.00311887	TRUE	GObp
mesh:D004938,mesh:D008175	0.0199749	1	5	8936	36	0.0221735	TRUE	GObp
mesh:D004938,mesh:D008228	0.00736111	1	6	8935	11	0.00996277	TRUE	GObp
mesh:D004938,mesh:D008545	0.0144522	1	13	8928	10	0.0169521	TRUE	GObp
mesh:D004938,mesh:D009369	2.36076e+09	4	23	8918	22	3.19866e+10	TRUE	GObp
mesh:D004938,mesh:D009447	0.00156529	1	7	8934	2	0.003499	TRUE	GObp
mesh:D004938,mesh:D010003	0.00669641	1	3	8938	20	0.00927364	TRUE	GObp
mesh:D004938,mesh:D015663	0.00402099	1	4	8937	9	0.00639093	TRUE	GObp
mesh:D004938,mesh:D011471	0.00256739	2	14	8927	49	0.00487139	TRUE	GObp
mesh:D004938,mesh:D013274	832756	3	10	8931	38	6.02339e+10	TRUE	GObp
mesh:D004938,mesh:D013964	0.00936083	1	6	8935	14	0.0120062	TRUE	GObp
mesh:D004938,mesh:D001943	1.0559e+06	3	16	8925	25	7.33415e+10	TRUE	GObp
mesh:D004938,mesh:D006528	0.0434284	1	12	8929	33	0.0447543	TRUE	GObp
mesh:D005199,mesh:D008223	0.0116886	1	15	8926	7	0.0142187	TRUE	GObp
mesh:D005199,mesh:D008228	3.45501e+06	2	12	8929	7	0.000188848	TRUE	GObp
mesh:D005199,mesh:D009369	0.000143837	2	7	8934	24	0.000619109	TRUE	GObp
mesh:D005199,mesh:D014376	0.000670991	1	2	8939	3	0.00202689	TRUE	GObp
mesh:D005199,mesh:D014983	0.00468959	1	7	8934	6	0.00714791	TRUE	GObp
mesh:D005199,mesh:D001943	9.67296e+08	3	10	8931	19	1.06347e+11	TRUE	GObp
mesh:D005334,mesh:D006333	0.0226255	1	4	8937	51	0.024608	TRUE	GObp
mesh:D005334,mesh:D007006	0.0102518	1	4	8937	23	0.012808	TRUE	GObp
mesh:D005334,mesh:D007249	58501.3	2	3	8938	13	4.61297e+10	TRUE	GObp
mesh:D005334,mesh:D008180	0.0115986	1	2	8939	52	0.0141868	TRUE	GObp
mesh:D005334,mesh:D009765	0.00503299	1	1	8940	45	0.00755342	TRUE	GObp
mesh:D005334,mesh:D013276	0.00917123	1	1	8940	82	0.0118665	TRUE	GObp
mesh:D005334,mesh:D013851	0.0030198	1	1	8940	27	0.00536481	TRUE	GObp
mesh:D005334,mesh:D014376	0.0420149	1	3	8938	127	0.0433906	TRUE	GObp
mesh:D005334,mesh:D018805	0.0058159	1	1	8940	52	0.00836308	TRUE	GObp
mesh:D005909,mesh:D005923	0.000447377	1	4	8937	1	0.00149957	TRUE	GObp
mesh:D005909,mesh:D006526	0.0111538	1	2	8939	50	0.0137211	TRUE	GObp
mesh:D005909,mesh:D006627	0.00078291	1	1	8940	7	0.00228924	TRUE	GObp
mesh:D005909,mesh:D006943	0.00357602	1	2	8939	16	0.00598785	TRUE	GObp
mesh:D005909,mesh:D007249	0.0111339	1	10	8931	10	0.0137093	TRUE	GObp
mesh:D005909,mesh:D007938	0.00802985	1	4	8937	18	0.0107086	TRUE	GObp
mesh:D005909,mesh:D008175	0.0126862	1	6	8935	19	0.0152934	TRUE	GObp
mesh:D005909,mesh:D009203	0.00078291	1	1	8940	7	0.00228924	TRUE	GObp
mesh:D005909,mesh:D009369	0.0563581	1	11	8930	47	0.0574937	FALSE	GObp
mesh:D005909,mesh:D011471	0.00442933	2	17	8924	53	0.00686772	TRUE	GObp
mesh:D005909,mesh:D011658	6.44367e+06	2	3	8938	42	0.000311498	TRUE	GObp
mesh:D005909,mesh:D012878	0.00435608	1	3	8938	13	0.00678631	TRUE	GObp
mesh:D005909,mesh:D013274	0.000245334	2	5	8936	45	0.000953582	TRUE	GObp
mesh:D005909,mesh:D020521	0.00268201	1	4	8937	6	0.00491072	TRUE	GObp
mesh:D005909,mesh:D014376	0.00492115	1	1	8940	44	0.00743778	TRUE	GObp
mesh:D005909,mesh:D020246	0.0232599	1	7	8934	30	0.0252122	TRUE	GObp
mesh:D005909,mesh:D018805	0.0058042	1	4	8937	13	0.00835763	TRUE	GObp
mesh:D005909,mesh:D010051	0.00335158	1	5	8936	6	0.00568388	TRUE	GObp
mesh:D005909,mesh:D001943	0.00138005	2	12	8929	42	0.00322235	TRUE	GObp
mesh:D005910,mesh:D007938	787400	2	15	8926	3	5.82676e+11	TRUE	GObp
mesh:D005910,mesh:D008175	0.00858316	1	7	8934	11	0.011257	TRUE	GObp
mesh:D005910,mesh:D008228	0.00268216	1	8	8933	3	0.00491072	TRUE	GObp
mesh:D005910,mesh:D008545	0.000187292	2	21	8920	9	0.000783368	TRUE	GObp
mesh:D005910,mesh:D009369	0.00318452	2	38	8903	20	0.0055348	TRUE	GObp
mesh:D005910,mesh:D010190	0.0160023	1	6	8935	24	0.0183917	TRUE	GObp
mesh:D005910,mesh:D011471	4.23309e+09	3	39	8902	8	3.54107e+11	TRUE	GObp
mesh:D005910,mesh:D013274	8377.5	3	13	8928	7	1.29427e+08	TRUE	GObp
mesh:D005910,mesh:D013964	0.00015086	2	13	8928	13	0.000644839	TRUE	GObp
mesh:D005910,mesh:D016135	0.000335533	1	3	8938	1	0.00122498	TRUE	GObp
mesh:D005910,mesh:D010051	0.00468959	1	7	8934	6	0.00714791	TRUE	GObp
mesh:D005910,mesh:D001943	0.000345404	2	37	8904	7	0.00124682	TRUE	GObp
mesh:D005910,mesh:D006528	0.0279509	1	23	8918	11	0.0298267	TRUE	GObp
mesh:D005922,mesh:D006526	0.00847453	1	4	8937	19	0.0111479	TRUE	GObp
mesh:D005922,mesh:D015658	0.00936031	1	12	8929	7	0.0120062	TRUE	GObp
mesh:D005922,mesh:D006973	0.0100412	1	2	8939	45	0.012627	TRUE	GObp
mesh:D005922,mesh:D007006	0.00111844	1	1	8940	10	0.00280193	TRUE	GObp
mesh:D005922,mesh:D007674	0.00190135	1	1	8940	17	0.00403775	TRUE	GObp
mesh:D005922,mesh:D008107	0.0106909	1	8	8933	12	0.013272	TRUE	GObp
mesh:D005922,mesh:D009101	0.00980384	1	11	8930	8	0.0124226	TRUE	GObp
mesh:D005922,mesh:D009103	0.00936031	1	12	8929	7	0.0120062	TRUE	GObp
mesh:D005922,mesh:D009765	0.00369086	1	1	8940	33	0.00606942	TRUE	GObp
mesh:D005922,mesh:D010003	0.00223576	1	2	8939	10	0.0044096	TRUE	GObp
mesh:D005922,mesh:D011085	0.000223689	1	1	8940	2	0.000876531	TRUE	GObp
mesh:D005922,mesh:D011225	0.00939492	1	1	8940	84	0.0120265	TRUE	GObp
mesh:D005922,mesh:D011471	0.00535863	1	4	8937	12	0.00789874	TRUE	GObp
mesh:D005922,mesh:D011658	0.0179875	1	6	8935	27	0.0202742	TRUE	GObp
mesh:D005922,mesh:D013964	0.000447377	1	4	8937	1	0.00149957	TRUE	GObp
mesh:D005922,mesh:D014376	0.0210589	1	10	8931	19	0.0231527	TRUE	GObp
mesh:D005922,mesh:D008268	0.00346717	1	1	8940	31	0.00585675	TRUE	GObp
mesh:D005922,mesh:D019851	0.00268426	1	1	8940	24	0.00491072	TRUE	GObp
mesh:D005922,mesh:D024821	0.00570406	1	1	8940	51	0.00828273	TRUE	GObp
mesh:D005922,mesh:D019694	0.00502399	1	5	8936	9	0.00755338	TRUE	GObp
mesh:D005923,mesh:D006526	0.00100637	1	3	8938	3	0.0026603	TRUE	GObp
mesh:D005923,mesh:D006627	0.000670991	1	3	8938	2	0.00202689	TRUE	GObp
mesh:D005923,mesh:D006943	0.000223689	1	2	8939	1	0.000876531	TRUE	GObp
mesh:D005923,mesh:D006973	0.00223576	1	2	8939	10	0.0044096	TRUE	GObp
mesh:D005923,mesh:D007249	0.000671066	1	6	8935	1	0.00202689	TRUE	GObp
mesh:D005923,mesh:D009203	0.000559222	1	5	8936	1	0.00179324	TRUE	GObp
mesh:D005923,mesh:D010190	0.000447377	1	4	8937	1	0.00149957	TRUE	GObp
mesh:D005923,mesh:D011658	0.00201207	1	3	8938	6	0.00413382	TRUE	GObp
mesh:D005923,mesh:D020521	0.000670991	1	3	8938	2	0.00202689	TRUE	GObp
mesh:D005923,mesh:D020246	0.000111844	1	1	8940	1	0.000496971	TRUE	GObp
mesh:D005923,mesh:D016142	0.000671066	1	6	8935	1	0.00202689	TRUE	GObp
mesh:D006130,mesh:D006969	0.00111844	1	1	8940	10	0.00280193	TRUE	GObp
mesh:D006130,mesh:D008106	0.00425008	1	1	8940	38	0.00666435	TRUE	GObp
mesh:D006130,mesh:D009369	0.00201207	1	3	8938	6	0.00413382	TRUE	GObp
mesh:D006130,mesh:D009447	0.00167766	1	1	8940	15	0.00369317	TRUE	GObp
mesh:D006130,mesh:D010003	0.00178881	1	2	8939	8	0.00384265	TRUE	GObp
mesh:D006130,mesh:D015663	0.00503299	1	1	8940	45	0.00755342	TRUE	GObp
mesh:D006130,mesh:D011471	0.0417177	1	10	8931	38	0.0431068	TRUE	GObp
mesh:D006130,mesh:D011658	0.0133561	1	4	8937	30	0.0158527	TRUE	GObp
mesh:D006130,mesh:D001943	0.000191468	2	8	8933	24	0.000797368	TRUE	GObp
mesh:D006130,mesh:D006528	0.00469063	1	3	8938	14	0.00714791	TRUE	GObp
mesh:D006331,mesh:D006973	0.0414823	1	18	8923	21	0.0429096	TRUE	GObp
mesh:D006331,mesh:D013851	0.0837883	1	30	8911	26	0.0844467	FALSE	GObp
mesh:D006333,mesh:D006969	0.0239072	1	12	8929	18	0.0258558	TRUE	GObp
mesh:D006333,mesh:D006973	6.61938e+07	7	29	8912	84	1.63278e+09	TRUE	GObp
mesh:D006333,mesh:D007006	0.0073644	1	3	8938	22	0.00996277	TRUE	GObp
mesh:D006333,mesh:D007249	4.60325e+06	2	12	8929	8	0.000238724	TRUE	GObp
mesh:D006333,mesh:D007333	0.00815558	2	36	8905	34	0.0108515	TRUE	GObp
mesh:D006333,mesh:D007674	0.0239072	1	12	8929	18	0.0258558	TRUE	GObp
mesh:D006333,mesh:D007938	0.00714563	1	2	8939	32	0.00979215	TRUE	GObp
mesh:D006333,mesh:D008103	0.0504864	1	14	8927	33	0.051723	FALSE	GObp
mesh:D006333,mesh:D029424	1.95165e+06	2	2	8939	40	0.000117711	TRUE	GObp
mesh:D006333,mesh:D008527	0.00703044	1	21	8920	3	0.00969646	TRUE	GObp
mesh:D006333,mesh:D009103	0.00613769	1	5	8936	11	0.00871507	TRUE	GObp
mesh:D006333,mesh:D009203	0.0133524	1	5	8936	24	0.0158527	TRUE	GObp
mesh:D006333,mesh:D009369	6.27247e+06	2	16	8925	7	0.0003063	TRUE	GObp
mesh:D006333,mesh:D009436	0.0656581	1	11	8930	55	0.0666278	FALSE	GObp
mesh:D006333,mesh:D009765	4.26294e+06	3	17	8924	37	0.000224095	TRUE	GObp
mesh:D006333,mesh:D009771	0.00714004	1	4	8937	16	0.00979147	TRUE	GObp
mesh:D006333,mesh:D011225	0.0831938	1	18	8923	43	0.0838914	FALSE	GObp
mesh:D006333,mesh:D011471	0.002345	2	21	8920	31	0.00456922	TRUE	GObp
mesh:D006333,mesh:D011658	0.11132	1	14	8927	75	0.111552	FALSE	GObp
mesh:D006333,mesh:D012130	0.000256428	2	5	8936	46	0.000992692	TRUE	GObp
mesh:D006333,mesh:D012559	3.25843e+06	2	3	8938	30	0.000179121	TRUE	GObp
mesh:D006333,mesh:D012871	0.00357602	1	2	8939	16	0.00598785	TRUE	GObp
mesh:D006333,mesh:D020521	0.00836582	1	3	8938	25	0.0110473	TRUE	GObp
mesh:D006333,mesh:D013851	0.00154993	2	14	8927	38	0.003499	TRUE	GObp
mesh:D006333,mesh:D014376	0.015357	1	3	8938	46	0.017853	TRUE	GObp
mesh:D006333,mesh:D018805	0.0300314	1	8	8933	34	0.0319229	TRUE	GObp
mesh:D006333,mesh:D024821	0.0270165	1	4	8937	61	0.0289742	TRUE	GObp
mesh:D006333,mesh:D013967	0.00167766	1	1	8940	15	0.00369317	TRUE	GObp
mesh:D006333,mesh:D001289	0.0124637	1	16	8925	7	0.015044	TRUE	GObp
mesh:D006333,mesh:D001943	0.0230308	1	13	8928	16	0.0250346	TRUE	GObp
mesh:D006333,mesh:D003324	0.0166849	1	3	8938	50	0.0190288	TRUE	GObp
mesh:D006501,mesh:D009765	0.00111844	1	1	8940	10	0.00280193	TRUE	GObp
mesh:D006526,mesh:D006627	0.00134213	1	1	8940	12	0.00314144	TRUE	GObp
mesh:D006526,mesh:D015658	3274.82	4	23	8918	14	6.00072e+07	TRUE	GObp
mesh:D006526,mesh:D006943	0.00513851	1	2	8939	23	0.00769377	TRUE	GObp
mesh:D006526,mesh:D006967	0.0173368	1	4	8937	39	0.0196212	TRUE	GObp
mesh:D006526,mesh:D006969	0.000116586	3	19	8922	46	0.000515658	TRUE	GObp
mesh:D006526,mesh:D006973	813186	2	2	8939	26	5.97164e+11	TRUE	GObp
mesh:D006526,mesh:D007006	0.00435608	1	3	8938	13	0.00678631	TRUE	GObp
mesh:D006526,mesh:D007153	0.0103667	1	3	8938	31	0.0129097	TRUE	GObp
mesh:D006526,mesh:D007249	3.83776e+06	2	11	8930	8	0.000205678	TRUE	GObp
mesh:D006526,mesh:D015212	8.1457e+06	2	9	8932	14	0.000381322	TRUE	GObp
mesh:D006526,mesh:D007938	1.1471e+06	2	3	8938	18	7.77119e+10	TRUE	GObp
mesh:D006526,mesh:D015451	0.00312849	1	7	8934	4	0.00544781	TRUE	GObp
mesh:D006526,mesh:D015470	0.00715804	1	1	8940	64	0.00979521	TRUE	GObp
mesh:D006526,mesh:D015473	0.00446902	1	2	8939	20	0.00686772	TRUE	GObp
mesh:D006526,mesh:D008107	2.08821e+06	3	5	8936	116	0.000124774	TRUE	GObp
mesh:D006526,mesh:D029424	0.00040115	2	4	8937	74	0.00142139	TRUE	GObp
mesh:D006526,mesh:D008180	308.523	5	12	8929	49	8.60286e+07	TRUE	GObp
mesh:D006526,mesh:D008228	0.000559222	1	1	8940	5	0.00179324	TRUE	GObp
mesh:D006526,mesh:D008545	0.00446702	1	10	8931	4	0.00686772	TRUE	GObp
mesh:D006526,mesh:D009101	0.00249957	2	11	8930	62	0.00475684	TRUE	GObp
mesh:D006526,mesh:D009103	223.906	5	13	8928	42	6.33523e+07	TRUE	GObp
mesh:D006526,mesh:D009203	3823.7	3	4	8937	20	6.74935e+08	TRUE	GObp
mesh:D006526,mesh:D009765	0.0010066	1	1	8940	9	0.0026603	TRUE	GObp
mesh:D006526,mesh:D009914	0.0952448	1	10	8931	89	0.0955925	FALSE	GObp
mesh:D006526,mesh:D010003	699651	2	5	8936	8	5.25831e+10	TRUE	GObp
mesh:D006526,mesh:D010024	0.00212504	1	1	8940	19	0.00432197	TRUE	GObp
mesh:D006526,mesh:D015663	0.00391455	1	1	8940	35	0.00632907	TRUE	GObp
mesh:D006526,mesh:D011085	0.000559222	1	1	8940	5	0.00179324	TRUE	GObp
mesh:D006526,mesh:D011225	37531.6	2	2	8939	6	4.78218e+09	TRUE	GObp
mesh:D006526,mesh:D011471	0.000737453	2	7	8934	54	0.00222044	TRUE	GObp
mesh:D006526,mesh:D011565	0.00268507	2	10	8931	71	0.00491072	TRUE	GObp
mesh:D006526,mesh:D011658	265839	5	21	8920	99	2.43559e+11	TRUE	GObp
mesh:D006526,mesh:D012130	0.000184129	4	18	8923	148	0.000771816	TRUE	GObp
mesh:D006526,mesh:D012221	0.0243459	1	20	8921	11	0.0263006	TRUE	GObp
mesh:D006526,mesh:D012871	0.000343294	2	11	8930	23	0.00124197	TRUE	GObp
mesh:D006526,mesh:D020521	0.0020132	1	1	8940	18	0.00413382	TRUE	GObp
mesh:D006526,mesh:D013964	0.00134168	1	3	8938	4	0.00314144	TRUE	GObp
mesh:D006526,mesh:D014376	138092	6	19	8922	181	1.4679e+11	TRUE	GObp
mesh:D006526,mesh:D020246	0.000110631	2	4	8937	39	0.000495008	TRUE	GObp
mesh:D006526,mesh:D016481	0.00848258	1	2	8939	38	0.0111479	TRUE	GObp
mesh:D006526,mesh:D018805	1.94227e+06	3	14	8927	35	0.000117711	TRUE	GObp
mesh:D006526,mesh:D019851	0.00290795	1	1	8940	26	0.00521912	TRUE	GObp
mesh:D006526,mesh:D019694	26190.6	3	8	8933	16	3.47522e+10	TRUE	GObp
mesh:D006526,mesh:D009202	989358	2	4	8937	12	6.92191e+10	TRUE	GObp
mesh:D006526,mesh:D013967	218385	3	5	8936	55	2.06981e+10	TRUE	GObp
mesh:D006526,mesh:D003324	0.00836079	2	10	8931	127	0.0110473	TRUE	GObp
mesh:D006548,mesh:D008171	0.0102638	1	2	8939	46	0.0128147	TRUE	GObp
mesh:D006548,mesh:D011471	0.0058042	1	4	8937	13	0.00835763	TRUE	GObp
mesh:D006548,mesh:D016142	0.0274137	1	8	8933	31	0.0293511	TRUE	GObp
mesh:D006627,mesh:D015658	0.00078291	1	1	8940	7	0.00228924	TRUE	GObp
mesh:D006627,mesh:D006969	0.000671066	1	1	8940	6	0.00202689	TRUE	GObp
mesh:D006627,mesh:D006973	0.0115831	1	4	8937	26	0.0141858	TRUE	GObp
mesh:D006627,mesh:D008175	0.00335195	1	3	8938	10	0.00568388	TRUE	GObp
mesh:D006627,mesh:D008180	0.000223689	1	1	8940	2	0.000876531	TRUE	GObp
mesh:D006627,mesh:D015663	0.00603081	1	2	8939	27	0.00858231	TRUE	GObp
mesh:D006627,mesh:D010190	0.00234873	1	1	8940	21	0.00456922	TRUE	GObp
mesh:D006627,mesh:D011225	2.15432e+11	2	2	8939	42	0.000127929	TRUE	GObp
mesh:D006627,mesh:D011658	0.0430419	1	7	8934	56	0.0443797	TRUE	GObp
mesh:D006627,mesh:D012559	0.00123029	1	1	8940	11	0.00303471	TRUE	GObp
mesh:D006627,mesh:D016142	0.00391455	1	1	8940	35	0.00632907	TRUE	GObp
mesh:D006627,mesh:D009202	0.00402099	1	4	8937	9	0.00639093	TRUE	GObp
mesh:D006627,mesh:D013967	0.00134176	1	2	8939	6	0.00314144	TRUE	GObp
mesh:D006627,omim:209880	0.0312131	1	3	8938	94	0.0330876	TRUE	GObp
mesh:D015658,mesh:D006967	0.00312849	1	7	8934	4	0.00544781	TRUE	GObp
mesh:D015658,mesh:D006969	874455	3	27	8914	14	6.2313e+10	TRUE	GObp
mesh:D015658,mesh:D006973	6.74764e+09	2	4	8937	10	5.18961e+10	TRUE	GObp
mesh:D015658,mesh:D007006	0.00111819	1	2	8939	5	0.00280193	TRUE	GObp
mesh:D015658,mesh:D007153	0.00178951	1	1	8940	16	0.00384265	TRUE	GObp
mesh:D015658,mesh:D007249	0.0166589	1	15	8926	10	0.0190281	TRUE	GObp
mesh:D015658,mesh:D015212	0.00802761	1	8	8933	9	0.0107086	TRUE	GObp
mesh:D015658,mesh:D007938	0.0142418	1	4	8937	32	0.0167387	TRUE	GObp
mesh:D015658,mesh:D015451	0.00891757	1	16	8925	5	0.0116064	TRUE	GObp
mesh:D015658,mesh:D015470	0.00145398	1	1	8940	13	0.00335024	TRUE	GObp
mesh:D015658,mesh:D008107	0.000312065	2	27	8914	9	0.00118659	TRUE	GObp
mesh:D015658,mesh:D029424	0.0166644	1	6	8935	25	0.0190281	TRUE	GObp
mesh:D015658,mesh:D008180	25533.7	3	9	8932	14	3.41158e+10	TRUE	GObp
mesh:D015658,mesh:D008228	0.00111844	1	1	8940	10	0.00280193	TRUE	GObp
mesh:D015658,mesh:D008545	0.00802761	1	9	8932	8	0.0107086	TRUE	GObp
mesh:D015658,mesh:D009101	157574	2	7	8934	3	1.62996e+11	TRUE	GObp
mesh:D015658,mesh:D009103	0.000143241	2	11	8930	15	0.000617928	TRUE	GObp
mesh:D015658,mesh:D009203	0.00446677	1	8	8933	5	0.00686772	TRUE	GObp
mesh:D015658,mesh:D009765	0.000223689	1	1	8940	2	0.000876531	TRUE	GObp
mesh:D015658,mesh:D009914	0.00268216	1	3	8938	8	0.00491072	TRUE	GObp
mesh:D015658,mesh:D010003	2.61958e+06	2	15	8926	5	0.000148816	TRUE	GObp
mesh:D015658,mesh:D010024	0.00134213	1	1	8940	12	0.00314144	TRUE	GObp
mesh:D015658,mesh:D015663	0.00123029	1	1	8940	11	0.00303471	TRUE	GObp
mesh:D015658,mesh:D011085	0.000335533	1	1	8940	3	0.00122498	TRUE	GObp
mesh:D015658,mesh:D011225	4.50313e+09	2	3	8938	4	5.41501e+09	TRUE	GObp
mesh:D015658,mesh:D011471	0.0195235	1	8	8933	22	0.0217631	TRUE	GObp
mesh:D015658,mesh:D011565	0.0129131	1	4	8937	29	0.0155183	TRUE	GObp
mesh:D015658,mesh:D011658	472047	3	26	8915	12	3.89213e+10	TRUE	GObp
mesh:D015658,mesh:D012130	0.0247898	1	28	8913	8	0.0267652	TRUE	GObp
mesh:D015658,mesh:D012221	0.00279611	1	25	8916	1	0.00505137	TRUE	GObp
mesh:D015658,mesh:D012871	0.000447377	1	1	8940	4	0.00149957	TRUE	GObp
mesh:D015658,mesh:D013964	0.00111819	1	5	8936	2	0.00280193	TRUE	GObp
mesh:D015658,mesh:D014376	0.000722151	2	28	8913	13	0.00217777	TRUE	GObp
mesh:D015658,mesh:D020246	0.000894755	1	1	8940	8	0.00245229	TRUE	GObp
mesh:D015658,mesh:D016481	1.1471e+06	2	3	8938	18	7.77119e+10	TRUE	GObp
mesh:D015658,mesh:D018805	0.000894604	1	2	8939	4	0.00245229	TRUE	GObp
mesh:D015658,mesh:D019851	0.000671066	1	1	8940	6	0.00202689	TRUE	GObp
mesh:D015658,mesh:D019694	1.10137e+06	2	7	8934	7	7.56802e+10	TRUE	GObp
mesh:D015658,mesh:D009202	0.00078291	1	1	8940	7	0.00228924	TRUE	GObp
mesh:D015658,mesh:D013967	2.25056e+10	2	4	8937	6	2.09182e+10	TRUE	GObp
mesh:D015658,mesh:D003324	0.00624963	1	4	8937	14	0.00880846	TRUE	GObp
mesh:D006937,mesh:D006938	9.24035	5	5	8936	90	3.23244e+06	TRUE	GObp
mesh:D006937,mesh:D008661	0.00502512	1	3	8938	15	0.00755338	TRUE	GObp
mesh:D006937,mesh:D010003	0.000447352	1	2	8939	2	0.00149957	TRUE	GObp
mesh:D006937,mesh:D015211	0.000559222	1	1	8940	5	0.00179324	TRUE	GObp
mesh:D006937,mesh:D016142	0.00201207	1	3	8938	6	0.00413382	TRUE	GObp
mesh:D006937,mesh:D003324	2.78716e-06	8	16	8925	27	0.00315441	TRUE	GObp
mesh:D006938,mesh:D003324	17.2052	5	9	8932	40	5.8075e+06	TRUE	GObp
mesh:D006943,mesh:D007249	0.00446677	1	5	8936	8	0.00686772	TRUE	GObp
mesh:D006943,mesh:D009203	0.000894604	1	2	8939	4	0.00245229	TRUE	GObp
mesh:D006943,mesh:D020521	0.000894604	1	2	8939	4	0.00245229	TRUE	GObp
mesh:D006943,mesh:D020246	0.00167691	1	5	8936	3	0.00369317	TRUE	GObp
mesh:D006967,mesh:D006969	0.00231594	2	18	8923	36	0.0045561	TRUE	GObp
mesh:D006967,mesh:D006973	0.0207287	1	17	8924	11	0.0228812	TRUE	GObp
mesh:D006967,mesh:D007153	0.00178881	1	2	8939	8	0.00384265	TRUE	GObp
mesh:D006967,mesh:D007249	7.89008e+06	2	33	8908	4	0.000371162	TRUE	GObp
mesh:D006967,mesh:D015212	0.00446702	1	10	8931	4	0.00686772	TRUE	GObp
mesh:D006967,mesh:D007938	2.25056e+10	2	4	8937	6	2.09182e+10	TRUE	GObp
mesh:D006967,mesh:D015451	0.00134176	1	6	8935	2	0.00314144	TRUE	GObp
mesh:D006967,mesh:D015470	0.002906	1	2	8939	13	0.00521912	TRUE	GObp
mesh:D006967,mesh:D008107	0.0212817	1	8	8933	24	0.0233443	TRUE	GObp
mesh:D006967,mesh:D008171	0.0317679	1	9	8932	32	0.0335832	TRUE	GObp
mesh:D006967,mesh:D029424	1.94685e+06	2	5	8936	13	0.000117711	TRUE	GObp
mesh:D006967,mesh:D008180	4.48502e+06	2	6	8935	16	0.000233221	TRUE	GObp
mesh:D006967,mesh:D008228	0.00268216	1	8	8933	3	0.00491072	TRUE	GObp
mesh:D006967,mesh:D008545	0.0024592	1	11	8930	2	0.00469192	TRUE	GObp
mesh:D006967,mesh:D009101	0.00713845	1	8	8933	8	0.00979147	TRUE	GObp
mesh:D006967,mesh:D009103	0.000278829	2	19	8922	12	0.00106866	TRUE	GObp
mesh:D006967,mesh:D009203	0.00190135	1	1	8940	17	0.00403775	TRUE	GObp
mesh:D006967,mesh:D009914	0.00936658	1	3	8938	28	0.0120062	TRUE	GObp
mesh:D006967,mesh:D010003	699651	2	8	8933	5	5.25831e+10	TRUE	GObp
mesh:D006967,mesh:D010024	0.000671066	1	1	8940	6	0.00202689	TRUE	GObp
mesh:D006967,mesh:D011565	0.00848258	1	2	8939	38	0.0111479	TRUE	GObp
mesh:D006967,mesh:D011658	0.000902358	2	14	8927	29	0.0024661	TRUE	GObp
mesh:D006967,mesh:D012130	0.0386935	1	11	8930	32	0.0402847	TRUE	GObp
mesh:D006967,mesh:D012221	2.10083e+10	2	8	8933	3	2.01095e+10	TRUE	GObp
mesh:D006967,mesh:D012871	0.00491537	1	2	8939	22	0.00743488	TRUE	GObp
mesh:D006967,mesh:D013276	0.0376566	1	6	8935	57	0.039269	TRUE	GObp
mesh:D006967,mesh:D014376	0.00337713	2	12	8929	66	0.00571468	TRUE	GObp
mesh:D006967,mesh:D020246	0.00134176	1	2	8939	6	0.00314144	TRUE	GObp
mesh:D006967,mesh:D016481	0.00368674	1	3	8938	11	0.00606942	TRUE	GObp
mesh:D006967,mesh:D018805	0.0132382	1	7	8934	17	0.0158496	TRUE	GObp
mesh:D006967,mesh:D019694	0.00446677	1	5	8936	8	0.00686772	TRUE	GObp
mesh:D006967,mesh:D013967	0.0039093	1	5	8936	7	0.00632907	TRUE	GObp
mesh:D006967,mesh:D003324	0.0144587	1	5	8936	26	0.0169521	TRUE	GObp
mesh:D006969,mesh:D006973	3.81307e+07	3	5	8936	15	6.74935e+08	TRUE	GObp
mesh:D006969,mesh:D007153	0.00268426	1	1	8940	24	0.00491072	TRUE	GObp
mesh:D006969,mesh:D007249	2.62981e+06	2	27	8914	3	0.000148816	TRUE	GObp
mesh:D006969,mesh:D015212	0.00335195	1	10	8931	3	0.00568388	TRUE	GObp
mesh:D006969,mesh:D007938	4791.16	3	6	8935	13	83046.8	TRUE	GObp
mesh:D006969,mesh:D015451	0.00335158	1	5	8936	6	0.00568388	TRUE	GObp
mesh:D006969,mesh:D015470	0.00759138	1	2	8939	34	0.0102353	TRUE	GObp
mesh:D006969,mesh:D008103	0.00246057	1	1	8940	22	0.00469192	TRUE	GObp
mesh:D006969,mesh:D008107	0.0186485	1	6	8935	28	0.0208846	TRUE	GObp
mesh:D006969,mesh:D029424	3.35324	5	12	8929	21	1.37501e+06	TRUE	GObp
mesh:D006969,mesh:D008180	0.0562764	6	14	8927	24	37336.5	TRUE	GObp
mesh:D006969,mesh:D008228	0.00535952	1	16	8925	3	0.00789874	TRUE	GObp
mesh:D006969,mesh:D008527	0.000447352	1	2	8939	2	0.00149957	TRUE	GObp
mesh:D006969,mesh:D008545	0.00268201	1	6	8935	4	0.00491072	TRUE	GObp
mesh:D006969,mesh:D009101	0.0134577	1	11	8930	11	0.0159339	TRUE	GObp
mesh:D006969,mesh:D009103	0.00119571	2	13	8928	36	0.00298385	TRUE	GObp
mesh:D006969,mesh:D009203	0.010913	1	7	8934	14	0.0135027	TRUE	GObp
mesh:D006969,mesh:D009369	0.00902702	1	9	8932	9	0.0117114	TRUE	GObp
mesh:D006969,mesh:D009436	0.0356633	1	12	8929	27	0.0372914	TRUE	GObp
mesh:D006969,mesh:D009914	0.00279611	1	1	8940	25	0.00505137	TRUE	GObp
mesh:D006969,mesh:D010003	41997.8	2	4	8937	8	3.52855e+10	TRUE	GObp
mesh:D006969,mesh:D010024	0.00312936	1	2	8939	14	0.00544781	TRUE	GObp
mesh:D006969,mesh:D015663	0.00402257	1	2	8939	18	0.00639093	TRUE	GObp
mesh:D006969,mesh:D011225	75046.5	2	3	8938	5	8.4935e+09	TRUE	GObp
mesh:D006969,mesh:D011471	0.0267506	1	11	8930	22	0.028721	TRUE	GObp
mesh:D006969,mesh:D011565	1.85406e+06	2	2	8939	39	0.000114334	TRUE	GObp
mesh:D006969,mesh:D011658	5.10546e+08	6	68	8873	28	8.69284e+08	TRUE	GObp
mesh:D006969,mesh:D012130	0.00143538	3	56	8885	36	0.0033394	TRUE	GObp
mesh:D006969,mesh:D012221	114392	3	60	8881	4	1.23646e+10	TRUE	GObp
mesh:D006969,mesh:D012871	1.65139e+10	2	2	8939	12	1.67225e+10	TRUE	GObp
mesh:D006969,mesh:D013276	0.00111819	1	2	8939	5	0.00280193	TRUE	GObp
mesh:D006969,mesh:D014376	0.000158359	4	55	8886	45	0.000671109	TRUE	GObp
mesh:D006969,mesh:D020246	4.08167e+06	2	13	8928	7	0.000217538	TRUE	GObp
mesh:D006969,mesh:D016481	0.00446702	1	4	8937	10	0.00686772	TRUE	GObp
mesh:D006969,mesh:D018805	0.0133472	1	12	8929	10	0.0158527	TRUE	GObp
mesh:D006969,mesh:D019694	0.00446702	1	4	8937	10	0.00686772	TRUE	GObp
mesh:D006969,mesh:D009202	0.0020123	1	2	8939	9	0.00413382	TRUE	GObp
mesh:D006969,mesh:D013967	3050.97	3	5	8936	14	564429	TRUE	GObp
mesh:D006969,mesh:D001169	0.0212817	1	8	8933	24	0.0233443	TRUE	GObp
mesh:D006969,mesh:D001943	0.00312849	1	7	8934	4	0.00544781	TRUE	GObp
mesh:D006969,mesh:D003324	0.0232599	1	7	8934	30	0.0252122	TRUE	GObp
mesh:D006973,mesh:D007006	0.013799	1	4	8937	31	0.016318	TRUE	GObp
mesh:D006973,mesh:D007249	0.00022209	2	17	8924	12	0.000876531	TRUE	GObp
mesh:D006973,mesh:D007333	4.61788e+08	5	28	8913	33	8.0771e+07	TRUE	GObp
mesh:D006973,mesh:D007674	19242.5	3	5	8936	25	2.64447e+10	TRUE	GObp
mesh:D006973,mesh:D007938	4.86166e+06	2	4	8937	26	0.000250103	TRUE	GObp
mesh:D006973,mesh:D008103	0.0363156	1	11	8930	30	0.0379528	TRUE	GObp
mesh:D006973,mesh:D008107	5.75405e+06	2	5	8936	22	0.000286067	TRUE	GObp
mesh:D006973,mesh:D029424	2.73942e+09	3	5	8936	28	3.61003e+10	TRUE	GObp
mesh:D006973,mesh:D008180	116907	2	4	8937	13	7.89223e+10	TRUE	GObp
mesh:D006973,mesh:D008527	5.0815e+06	2	6	8935	17	0.000257963	TRUE	GObp
mesh:D006973,mesh:D008661	0.0024592	1	2	8939	11	0.00469192	TRUE	GObp
mesh:D006973,mesh:D009101	0.00368674	1	3	8938	11	0.00606942	TRUE	GObp
mesh:D006973,mesh:D009103	1844.61	3	5	8936	12	3.73583e+08	TRUE	GObp
mesh:D006973,mesh:D009203	0.00126847	2	16	8925	30	0.00311294	TRUE	GObp
mesh:D006973,mesh:D009369	1.71755e+10	3	15	8926	15	1.71722e+11	TRUE	GObp
mesh:D006973,mesh:D009436	0.00413824	1	1	8940	37	0.00655306	TRUE	GObp
mesh:D006973,mesh:D009765	6.7259e+06	3	22	8919	33	0.000324327	TRUE	GObp
mesh:D006973,mesh:D010003	3.40317e+06	2	6	8935	14	0.000186544	TRUE	GObp
mesh:D006973,mesh:D015663	0.0390877	1	5	8936	71	0.0406732	TRUE	GObp
mesh:D006973,mesh:D011085	0.016881	1	8	8933	19	0.0192184	TRUE	GObp
mesh:D006973,mesh:D011225	466318	4	17	8924	62	3.86722e+11	TRUE	GObp
mesh:D006973,mesh:D011471	5.5312e+06	3	18	8923	38	0.000276527	TRUE	GObp
mesh:D006973,mesh:D011658	40962.9	4	11	8930	55	5.1177e+09	TRUE	GObp
mesh:D006973,mesh:D012130	7.0928e+06	2	6	8935	20	0.000339467	TRUE	GObp
mesh:D006973,mesh:D012221	0.00357482	1	4	8937	8	0.00598785	TRUE	GObp
mesh:D006973,mesh:D012559	0.00669641	1	3	8938	20	0.00927364	TRUE	GObp
mesh:D006973,mesh:D012871	0.0010066	1	1	8940	9	0.0026603	TRUE	GObp
mesh:D006973,mesh:D013276	0.0110232	1	11	8930	9	0.0135986	TRUE	GObp
mesh:D006973,mesh:D020521	0.0330621	1	12	8929	25	0.0347851	TRUE	GObp
mesh:D006973,mesh:D013851	0.00199174	2	20	8921	30	0.00413382	TRUE	GObp
mesh:D006973,mesh:D013964	0.000894604	1	4	8937	2	0.00245229	TRUE	GObp
mesh:D006973,mesh:D014376	1.73138e+06	2	3	8938	22	0.000108155	TRUE	GObp
mesh:D006973,mesh:D018805	0.0166644	1	6	8935	25	0.0190281	TRUE	GObp
mesh:D006973,mesh:D019851	0.00891906	1	4	8937	20	0.0116064	TRUE	GObp
mesh:D006973,mesh:D024821	3.15676e+06	3	6	8935	106	0.000174029	TRUE	GObp
mesh:D006973,mesh:D019694	0.0116886	1	7	8934	15	0.0142187	TRUE	GObp
mesh:D006973,mesh:D009202	0.0255489	1	21	8920	11	0.027523	TRUE	GObp
mesh:D006973,mesh:D013967	1.36371e+06	2	4	8937	14	8.9244e+10	TRUE	GObp
mesh:D006973,mesh:D001943	0.00111223	2	15	8926	30	0.00280193	TRUE	GObp
mesh:D007006,mesh:D007249	0.00111819	1	2	8939	5	0.00280193	TRUE	GObp
mesh:D007006,mesh:D008107	0.00268261	1	2	8939	12	0.00491072	TRUE	GObp
mesh:D007006,mesh:D009101	0.000894755	1	1	8940	8	0.00245229	TRUE	GObp
mesh:D007006,mesh:D009103	0.0010066	1	1	8940	9	0.0026603	TRUE	GObp
mesh:D007006,mesh:D009765	2.24804e+06	2	3	8938	25	0.000132676	TRUE	GObp
mesh:D007006,mesh:D010003	0.00212504	1	1	8940	19	0.00432197	TRUE	GObp
mesh:D007006,mesh:D011085	0.0492025	1	15	8926	30	0.0504883	FALSE	GObp
mesh:D007006,mesh:D011225	0.0232522	1	10	8931	21	0.0252122	TRUE	GObp
mesh:D007006,mesh:D011471	0.00892803	1	2	8939	40	0.0116064	TRUE	GObp
mesh:D007006,mesh:D011658	0.022245	1	2	8939	100	0.0242627	TRUE	GObp
mesh:D007006,mesh:D013851	0.0130302	1	3	8938	39	0.0156201	TRUE	GObp
mesh:D007006,mesh:D013964	0.00123029	1	1	8940	11	0.00303471	TRUE	GObp
mesh:D007006,mesh:D014376	0.00223576	1	2	8939	10	0.0044096	TRUE	GObp
mesh:D007006,mesh:D019851	0.00223576	1	2	8939	10	0.0044096	TRUE	GObp
mesh:D007006,mesh:D019694	0.00491537	1	2	8939	22	0.00743488	TRUE	GObp
mesh:D007153,mesh:D007249	0.0020123	1	2	8939	9	0.00413382	TRUE	GObp
mesh:D007153,mesh:D015212	0.00111819	1	2	8939	5	0.00280193	TRUE	GObp
mesh:D007153,mesh:D007938	0.00134213	1	1	8940	12	0.00314144	TRUE	GObp
mesh:D007153,mesh:D015451	0.000894755	1	1	8940	8	0.00245229	TRUE	GObp
mesh:D007153,mesh:D015470	0.00369086	1	1	8940	33	0.00606942	TRUE	GObp
mesh:D007153,mesh:D008107	0.00178951	1	1	8940	16	0.00384265	TRUE	GObp
mesh:D007153,mesh:D029424	0.00212504	1	1	8940	19	0.00432197	TRUE	GObp
mesh:D007153,mesh:D008180	0.00513851	1	2	8939	23	0.00769377	TRUE	GObp
mesh:D007153,mesh:D008228	0.000894755	1	1	8940	8	0.00245229	TRUE	GObp
mesh:D007153,mesh:D008545	0.00156529	1	2	8939	7	0.003499	TRUE	GObp
mesh:D007153,mesh:D009101	0.000559222	1	1	8940	5	0.00179324	TRUE	GObp
mesh:D007153,mesh:D009103	0.00892803	1	2	8939	40	0.0116064	TRUE	GObp
mesh:D007153,mesh:D009203	0.000671066	1	1	8940	6	0.00202689	TRUE	GObp
mesh:D007153,mesh:D009914	0.0020123	1	2	8939	9	0.00413382	TRUE	GObp
mesh:D007153,mesh:D010003	0.000335533	1	1	8940	3	0.00122498	TRUE	GObp
mesh:D007153,mesh:D010024	0.000894755	1	1	8940	8	0.00245229	TRUE	GObp
mesh:D007153,mesh:D011565	0.00803209	1	3	8938	24	0.0107086	TRUE	GObp
mesh:D007153,mesh:D011658	0.00134213	1	1	8940	12	0.00314144	TRUE	GObp
mesh:D007153,mesh:D012221	0.000335533	1	1	8940	3	0.00122498	TRUE	GObp
mesh:D007153,mesh:D012871	0.000559222	1	1	8940	5	0.00179324	TRUE	GObp
mesh:D007153,mesh:D014376	0.00580777	1	2	8939	26	0.00835763	TRUE	GObp
mesh:D007153,mesh:D020246	0.0024592	1	2	8939	11	0.00469192	TRUE	GObp
mesh:D007153,mesh:D016481	0.00402257	1	2	8939	18	0.00639093	TRUE	GObp
mesh:D007153,mesh:D018805	0.00156529	1	2	8939	7	0.003499	TRUE	GObp
mesh:D007153,mesh:D019694	0.00424581	1	2	8939	19	0.00666435	TRUE	GObp
mesh:D007153,mesh:D013967	0.00156582	1	1	8940	14	0.003499	TRUE	GObp
mesh:D007153,mesh:D003324	0.00223576	1	2	8939	10	0.0044096	TRUE	GObp
mesh:D007249,mesh:D015212	0.0163312	1	21	8920	7	0.0187365	TRUE	GObp
mesh:D007249,mesh:D007938	6.74764e+09	2	10	8931	4	5.18961e+10	TRUE	GObp
mesh:D007249,mesh:D015451	0.00736851	1	33	8908	2	0.00996277	TRUE	GObp
mesh:D007249,mesh:D015470	0.00156529	1	2	8939	7	0.003499	TRUE	GObp
mesh:D007249,mesh:D008103	0.00624963	1	4	8937	14	0.00880846	TRUE	GObp
mesh:D007249,mesh:D008107	0.0398804	1	11	8930	33	0.0414308	TRUE	GObp
mesh:D007249,mesh:D029424	0.00144334	2	16	8925	32	0.00335024	TRUE	GObp
mesh:D007249,mesh:D008180	286789	3	40	8901	7	2.57842e+11	TRUE	GObp
mesh:D007249,mesh:D008228	0.0366497	1	37	8904	9	0.0382812	TRUE	GObp
mesh:D007249,mesh:D008545	0.00580777	1	26	8915	2	0.00835763	TRUE	GObp
mesh:D007249,mesh:D009101	0.00936344	1	21	8920	4	0.0120062	TRUE	GObp
mesh:D007249,mesh:D009103	0.000267765	2	47	8894	5	0.0010345	TRUE	GObp
mesh:D007249,mesh:D009203	4.93095e+06	2	9	8932	11	0.000252318	TRUE	GObp
mesh:D007249,mesh:D009765	0.00223539	1	4	8937	5	0.0044096	TRUE	GObp
mesh:D007249,mesh:D009914	0.00535863	1	4	8937	12	0.00789874	TRUE	GObp
mesh:D007249,mesh:D010003	824588	2	11	8930	4	6.0095e+11	TRUE	GObp
mesh:D007249,mesh:D010024	0.00279361	1	5	8936	5	0.00505137	TRUE	GObp
mesh:D007249,mesh:D011471	0.0930077	1	29	8912	30	0.0934449	FALSE	GObp
mesh:D007249,mesh:D011565	0.0133502	1	6	8935	20	0.0158527	TRUE	GObp
mesh:D007249,mesh:D011658	0.00491416	2	35	8906	27	0.00743488	TRUE	GObp
mesh:D007249,mesh:D012130	0.0160023	1	24	8917	6	0.0183917	TRUE	GObp
mesh:D007249,mesh:D012221	4.12991e+06	2	24	8917	4	0.000218616	TRUE	GObp
mesh:D007249,mesh:D012871	0.00100637	1	3	8938	3	0.0026603	TRUE	GObp
mesh:D007249,mesh:D013276	1.10137e+06	2	7	8934	7	7.56802e+10	TRUE	GObp
mesh:D007249,mesh:D020521	0.00402077	1	6	8935	6	0.00639093	TRUE	GObp
mesh:D007249,mesh:D013851	0.00357482	1	8	8933	4	0.00598785	TRUE	GObp
mesh:D007249,mesh:D014376	1471.98	4	31	8910	9	3.11219e+08	TRUE	GObp
mesh:D007249,mesh:D020246	1.34832e+06	2	9	8932	6	8.91467e+10	TRUE	GObp
mesh:D007249,mesh:D016481	0.0278389	1	18	8923	14	0.0297401	TRUE	GObp
mesh:D007249,mesh:D008268	0.00156529	1	2	8939	7	0.003499	TRUE	GObp
mesh:D007249,mesh:D018805	0.000107304	2	16	8925	9	0.00048577	TRUE	GObp
mesh:D007249,mesh:D019694	0.0150047	1	15	8926	9	0.0174986	TRUE	GObp
mesh:D007249,mesh:D013967	0.00223576	1	10	8931	2	0.0044096	TRUE	GObp
mesh:D007249,mesh:D003324	0.0741031	1	14	8927	49	0.0749208	FALSE	GObp
mesh:D015212,mesh:D007938	0.0060261	1	9	8932	6	0.00858231	TRUE	GObp
mesh:D015212,mesh:D015451	0.00078291	1	7	8934	1	0.00228924	TRUE	GObp
mesh:D015212,mesh:D015470	0.0020123	1	2	8939	9	0.00413382	TRUE	GObp
mesh:D015212,mesh:D015473	0.00100637	1	3	8938	3	0.0026603	TRUE	GObp
mesh:D015212,mesh:D008107	0.00624859	1	8	8933	7	0.00880846	TRUE	GObp
mesh:D015212,mesh:D029424	0.00234715	1	3	8938	7	0.00456922	TRUE	GObp
mesh:D015212,mesh:D008180	6.15955e+06	2	10	8931	11	0.000303871	TRUE	GObp
mesh:D015212,mesh:D008228	0.000671066	1	6	8935	1	0.00202689	TRUE	GObp
mesh:D015212,mesh:D008545	0.000894755	1	8	8933	1	0.00245229	TRUE	GObp
mesh:D015212,mesh:D009101	0.0024592	1	11	8930	2	0.00469192	TRUE	GObp
mesh:D015212,mesh:D009103	0.00936031	1	7	8934	12	0.0120062	TRUE	GObp
mesh:D015212,mesh:D009203	0.00134168	1	4	8937	3	0.00314144	TRUE	GObp
mesh:D015212,mesh:D009914	0.00111819	1	2	8939	5	0.00280193	TRUE	GObp
mesh:D015212,mesh:D010003	0.00134176	1	6	8935	2	0.00314144	TRUE	GObp
mesh:D015212,mesh:D010024	0.000223689	1	2	8939	1	0.000876531	TRUE	GObp
mesh:D015212,mesh:D011471	0.0438477	1	16	8925	25	0.045138	TRUE	GObp
mesh:D015212,mesh:D011565	0.00368674	1	3	8938	11	0.00606942	TRUE	GObp
mesh:D015212,mesh:D011658	0.00446677	1	5	8936	8	0.00686772	TRUE	GObp
mesh:D015212,mesh:D012221	0.000671066	1	6	8935	1	0.00202689	TRUE	GObp
mesh:D015212,mesh:D012871	0.000335533	1	1	8940	3	0.00122498	TRUE	GObp
mesh:D015212,mesh:D014376	0.0221598	1	8	8933	25	0.0241834	TRUE	GObp
mesh:D015212,mesh:D020246	0.00134213	1	1	8940	12	0.00314144	TRUE	GObp
mesh:D015212,mesh:D016481	0.0120219	1	18	8923	6	0.0145656	TRUE	GObp
mesh:D015212,mesh:D018805	1.57327e+06	2	15	8926	4	0.000100759	TRUE	GObp
mesh:D015212,mesh:D019694	0.00178881	1	8	8933	2	0.00384265	TRUE	GObp
mesh:D015212,mesh:D009202	0.00535863	1	12	8929	4	0.00789874	TRUE	GObp
mesh:D015212,mesh:D013967	0.00558097	1	5	8936	10	0.00815249	TRUE	GObp
mesh:D015212,mesh:D003324	0.00402144	1	3	8938	12	0.00639093	TRUE	GObp
mesh:D007333,mesh:D029424	0.000894755	1	1	8940	8	0.00245229	TRUE	GObp
mesh:D007333,mesh:D008661	0.000335533	1	3	8938	1	0.00122498	TRUE	GObp
mesh:D007333,mesh:D009103	0.0010066	1	1	8940	9	0.0026603	TRUE	GObp
mesh:D007333,mesh:D009203	0.00335158	1	5	8936	6	0.00568388	TRUE	GObp
mesh:D007333,mesh:D009765	1.90335e+06	4	22	8919	67	0.000116278	TRUE	GObp
mesh:D007333,mesh:D011471	0.0201857	1	7	8934	26	0.0223588	TRUE	GObp
mesh:D007333,mesh:D012130	0.00446677	1	5	8936	8	0.00686772	TRUE	GObp
mesh:D007333,mesh:D012559	0.00078291	1	1	8940	7	0.00228924	TRUE	GObp
mesh:D007333,mesh:D012871	0.000335533	1	1	8940	3	0.00122498	TRUE	GObp
mesh:D007333,mesh:D020521	0.0060261	1	9	8932	6	0.00858231	TRUE	GObp
mesh:D007333,mesh:D013851	0.0101563	2	28	8913	49	0.0127384	TRUE	GObp
mesh:D007674,mesh:D011225	0.0020132	1	1	8940	18	0.00413382	TRUE	GObp
mesh:D007674,mesh:D024821	1.3261e+10	3	10	8931	21	1.42537e+11	TRUE	GObp
mesh:D007888,mesh:D029242	0.00789183	4	4	8937	10	473198	TRUE	GObp
mesh:D007938,mesh:D015451	0.00279361	1	5	8936	5	0.00505137	TRUE	GObp
mesh:D007938,mesh:D015470	0.00669641	1	3	8938	20	0.00927364	TRUE	GObp
mesh:D007938,mesh:D008103	0.00781421	1	2	8939	35	0.0104843	TRUE	GObp
mesh:D007938,mesh:D008106	0.00759138	1	2	8939	34	0.0102353	TRUE	GObp
mesh:D007938,mesh:D008107	4.76018e+06	2	7	8934	14	0.000246198	TRUE	GObp
mesh:D007938,mesh:D029424	3823.7	3	4	8937	20	6.74935e+08	TRUE	GObp
mesh:D007938,mesh:D008175	4.43324e+09	3	4	8937	44	5.41501e+09	TRUE	GObp
mesh:D007938,mesh:D008180	0.000118893	2	8	8933	19	0.000524655	TRUE	GObp
mesh:D007938,mesh:D008228	4.93095e+06	2	9	8932	11	0.000252318	TRUE	GObp
mesh:D007938,mesh:D008527	0.0186433	1	8	8933	21	0.0208846	TRUE	GObp
mesh:D007938,mesh:D008545	11380.1	3	17	8924	6	1.69731e+10	TRUE	GObp
mesh:D007938,mesh:D009101	0.0100267	1	15	8926	6	0.012627	TRUE	GObp
mesh:D007938,mesh:D009103	6446.4	3	7	8934	12	1.06921e+09	TRUE	GObp
mesh:D007938,mesh:D009203	0.00201207	1	3	8938	6	0.00413382	TRUE	GObp
mesh:D007938,mesh:D009369	252003	6	20	8921	29	1.07745e+07	TRUE	GObp
mesh:D007938,mesh:D009373	0.0020123	1	2	8939	9	0.00413382	TRUE	GObp
mesh:D007938,mesh:D009436	0.00725039	1	5	8936	13	0.00987942	TRUE	GObp
mesh:D007938,mesh:D009914	0.00825982	1	2	8939	37	0.0109524	TRUE	GObp
mesh:D007938,mesh:D010003	58501.3	2	3	8938	13	4.61297e+10	TRUE	GObp
mesh:D007938,mesh:D010024	0.00369086	1	1	8940	33	0.00606942	TRUE	GObp
mesh:D007938,mesh:D011225	0.00714004	1	4	8937	16	0.00979147	TRUE	GObp
mesh:D007938,mesh:D011471	3.9416	7	18	8923	70	1.57992e+07	TRUE	GObp
mesh:D007938,mesh:D011565	0.00970001	1	3	8938	29	0.012335	TRUE	GObp
mesh:D007938,mesh:D011658	56.7086	4	6	8935	41	1.4268e+09	TRUE	GObp
mesh:D007938,mesh:D012130	0.00959602	1	2	8939	43	0.0122513	TRUE	GObp
mesh:D007938,mesh:D012221	2.50211e+09	2	5	8936	2	3.36648e+10	TRUE	GObp
mesh:D007938,mesh:D012871	0.000894755	1	1	8940	8	0.00245229	TRUE	GObp
mesh:D007938,mesh:D012878	0.00324349	1	1	8940	29	0.00561698	TRUE	GObp
mesh:D007938,mesh:D013274	4077.64	6	10	8931	49	1.96134e+06	TRUE	GObp
mesh:D007938,mesh:D013276	0.000894755	1	1	8940	8	0.00245229	TRUE	GObp
mesh:D007938,mesh:D013964	0.709629	4	9	8932	6	325078	TRUE	GObp
mesh:D007938,mesh:D014376	5.26278e+06	2	3	8938	38	0.000265764	TRUE	GObp
mesh:D007938,mesh:D020246	0.00268426	1	1	8940	24	0.00491072	TRUE	GObp
mesh:D007938,mesh:D016481	0.00134176	1	2	8939	6	0.00314144	TRUE	GObp
mesh:D007938,mesh:D018805	4.45527e+06	2	3	8938	35	0.000232933	TRUE	GObp
mesh:D007938,mesh:D019694	1.57327e+06	2	4	8937	15	0.000100759	TRUE	GObp
mesh:D007938,mesh:D010051	0.00891757	1	5	8936	16	0.0116064	TRUE	GObp
mesh:D007938,mesh:D013967	6446.4	3	7	8934	12	1.06921e+09	TRUE	GObp
mesh:D007938,mesh:D001943	0.000494448	8	18	8923	42	3963.83	TRUE	GObp
mesh:D007938,mesh:D003324	7.413e+06	2	4	8937	32	0.000353035	TRUE	GObp
mesh:D007938,mesh:D006528	0.00043983	2	9	8932	32	0.00149957	TRUE	GObp
mesh:D015451,mesh:D015470	0.000559222	1	1	8940	5	0.00179324	TRUE	GObp
mesh:D015451,mesh:D008107	0.00368674	1	3	8938	11	0.00606942	TRUE	GObp
mesh:D015451,mesh:D029424	0.00178881	1	2	8939	8	0.00384265	TRUE	GObp
mesh:D015451,mesh:D008180	1.73138e+06	2	22	8919	3	0.000108155	TRUE	GObp
mesh:D015451,mesh:D008228	0.0343635	1	26	8915	12	0.0360498	TRUE	GObp
mesh:D015451,mesh:D008545	8.72494e+06	2	10	8931	13	0.000405478	TRUE	GObp
mesh:D015451,mesh:D009101	0.0265339	1	24	8917	10	0.0285106	TRUE	GObp
mesh:D015451,mesh:D009103	2.56066e+06	2	19	8922	4	0.000146819	TRUE	GObp
mesh:D015451,mesh:D009203	0.00111819	1	5	8936	2	0.00280193	TRUE	GObp
mesh:D015451,mesh:D009914	0.00156529	1	2	8939	7	0.003499	TRUE	GObp
mesh:D015451,mesh:D010003	0.00435608	1	13	8928	3	0.00678631	TRUE	GObp
mesh:D015451,mesh:D010024	0.00134168	1	3	8938	4	0.00314144	TRUE	GObp
mesh:D015451,mesh:D011565	699651	2	5	8936	8	5.25831e+10	TRUE	GObp
mesh:D015451,mesh:D011658	0.00468959	1	7	8934	6	0.00714791	TRUE	GObp
mesh:D015451,mesh:D012221	0.000559222	1	5	8936	1	0.00179324	TRUE	GObp
mesh:D015451,mesh:D012871	0.000447352	1	2	8939	2	0.00149957	TRUE	GObp
mesh:D015451,mesh:D014376	0.00223539	1	4	8937	5	0.0044096	TRUE	GObp
mesh:D015451,mesh:D020246	0.00402257	1	2	8939	18	0.00639093	TRUE	GObp
mesh:D015451,mesh:D016481	0.00201207	1	3	8938	6	0.00413382	TRUE	GObp
mesh:D015451,mesh:D018805	0.00558097	1	10	8931	5	0.00815249	TRUE	GObp
mesh:D015451,mesh:D019694	0.00402144	1	12	8929	3	0.00639093	TRUE	GObp
mesh:D015451,mesh:D013967	0.000223689	1	2	8939	1	0.000876531	TRUE	GObp
mesh:D015451,mesh:D003324	0.00402077	1	6	8935	6	0.00639093	TRUE	GObp
mesh:D015470,mesh:D008107	0.00178951	1	1	8940	16	0.00384265	TRUE	GObp
mesh:D015470,mesh:D029424	0.00279611	1	1	8940	25	0.00505137	TRUE	GObp
mesh:D015470,mesh:D008180	0.00525668	1	1	8940	47	0.00784628	TRUE	GObp
mesh:D015470,mesh:D008228	0.00100637	1	3	8938	3	0.0026603	TRUE	GObp
mesh:D015470,mesh:D008545	0.000447377	1	1	8940	4	0.00149957	TRUE	GObp
mesh:D015470,mesh:D009101	0.00156529	1	2	8939	7	0.003499	TRUE	GObp
mesh:D015470,mesh:D009103	0.00369086	1	1	8940	33	0.00606942	TRUE	GObp
mesh:D015470,mesh:D009203	0.000894755	1	1	8940	8	0.00245229	TRUE	GObp
mesh:D015470,mesh:D009914	0.00268426	1	1	8940	24	0.00491072	TRUE	GObp
mesh:D015470,mesh:D010003	0.00145398	1	1	8940	13	0.00335024	TRUE	GObp
mesh:D015470,mesh:D010024	0.00290795	1	1	8940	26	0.00521912	TRUE	GObp
mesh:D015470,mesh:D011471	0.00615144	1	1	8940	55	0.00872815	TRUE	GObp
mesh:D015470,mesh:D011565	0.00816463	1	1	8940	73	0.0108561	TRUE	GObp
mesh:D015470,mesh:D011658	0.011033	1	3	8938	33	0.0135986	TRUE	GObp
mesh:D015470,mesh:D012221	0.000335533	1	1	8940	3	0.00122498	TRUE	GObp
mesh:D015470,mesh:D012871	0.00078291	1	1	8940	7	0.00228924	TRUE	GObp
mesh:D015470,mesh:D014376	0.00648697	1	1	8940	58	0.00912349	TRUE	GObp
mesh:D015470,mesh:D020246	0.00825982	1	2	8939	37	0.0109524	TRUE	GObp
mesh:D015470,mesh:D016481	0.00391455	1	1	8940	35	0.00632907	TRUE	GObp
mesh:D015470,mesh:D016142	0.00167766	1	1	8940	15	0.00369317	TRUE	GObp
mesh:D015470,mesh:D018805	0.00111844	1	1	8940	10	0.00280193	TRUE	GObp
mesh:D015470,mesh:D019694	0.000894755	1	1	8940	8	0.00245229	TRUE	GObp
mesh:D015470,mesh:D013967	0.00525668	1	1	8940	47	0.00784628	TRUE	GObp
mesh:D015470,mesh:D001943	0.00380271	1	1	8940	34	0.00621087	TRUE	GObp
mesh:D015470,mesh:D003324	0.00257242	1	1	8940	23	0.00487139	TRUE	GObp
mesh:D015470,mesh:D054198	0.00268261	1	2	8939	12	0.00491072	TRUE	GObp
mesh:D015473,mesh:D008103	0.0923969	1	27	8914	32	0.0928796	FALSE	GObp
mesh:D015473,mesh:D008180	0.0116912	1	5	8936	21	0.0142187	TRUE	GObp
mesh:D015473,mesh:D009203	0.0341527	1	10	8931	31	0.0358482	TRUE	GObp
mesh:D015473,mesh:D011471	0.00936031	1	7	8934	12	0.0120062	TRUE	GObp
mesh:D015473,mesh:D018805	0.00535863	1	4	8937	12	0.00789874	TRUE	GObp
mesh:D015473,mesh:D009202	0.000894604	1	2	8939	4	0.00245229	TRUE	GObp
mesh:D008103,mesh:D008171	0.0520204	1	5	8936	95	0.0531813	FALSE	GObp
mesh:D008103,mesh:D029424	0.0145398	1	1	8940	130	0.0170368	TRUE	GObp
mesh:D008103,mesh:D008527	0.00223689	1	1	8940	20	0.0044096	TRUE	GObp
mesh:D008103,mesh:D009203	0.0201857	1	7	8934	26	0.0223588	TRUE	GObp
mesh:D008103,mesh:D009369	0.00781421	1	2	8939	35	0.0104843	TRUE	GObp
mesh:D008103,mesh:D009436	0.011699	1	3	8938	35	0.0142192	TRUE	GObp
mesh:D008103,mesh:D011225	0.0204029	1	8	8933	23	0.0225735	TRUE	GObp
mesh:D008103,mesh:D011471	0.049809	1	7	8934	65	0.0510834	FALSE	GObp
mesh:D008103,mesh:D011658	0.0630557	1	3	8938	192	0.0640207	FALSE	GObp
mesh:D008103,mesh:D014376	0.00981863	1	2	8939	44	0.0124283	TRUE	GObp
mesh:D008103,mesh:D008268	0.0146926	1	3	8938	44	0.017174	TRUE	GObp
mesh:D008103,mesh:D013967	0.000894755	1	1	8940	8	0.00245229	TRUE	GObp
mesh:D008103,mesh:D001943	0.0209923	1	3	8938	63	0.023106	TRUE	GObp
mesh:D008106,mesh:D011471	0.000918363	2	5	8936	87	0.00250628	TRUE	GObp
mesh:D008106,mesh:D013274	0.00749357	1	1	8940	67	0.0101247	TRUE	GObp
mesh:D008106,mesh:D001943	0.000145932	2	3	8938	63	0.000626724	TRUE	GObp
mesh:D008106,mesh:D003324	0.0130858	1	1	8940	117	0.0156769	TRUE	GObp
mesh:D008107,mesh:D029424	0.0180377	1	2	8939	81	0.0203069	TRUE	GObp
mesh:D008107,mesh:D008180	0.00669379	1	6	8935	10	0.00927364	TRUE	GObp
mesh:D008107,mesh:D008228	0.000670991	1	2	8939	3	0.00202689	TRUE	GObp
mesh:D008107,mesh:D008545	0.0070273	1	7	8934	9	0.00969646	TRUE	GObp
mesh:D008107,mesh:D009101	0.00183251	2	11	8930	53	0.0039306	TRUE	GObp
mesh:D008107,mesh:D009103	7.38403	3	4	8937	12	1.77586e+09	TRUE	GObp
mesh:D008107,mesh:D009203	5.91405e+06	2	9	8932	12	0.000293264	TRUE	GObp
mesh:D008107,mesh:D009369	0.0212817	1	8	8933	24	0.0233443	TRUE	GObp
mesh:D008107,mesh:D009765	0.0020123	1	2	8939	9	0.00413382	TRUE	GObp
mesh:D008107,mesh:D009914	0.00805279	1	1	8940	72	0.0107222	TRUE	GObp
mesh:D008107,mesh:D010003	5.25443e+08	2	2	8939	7	6.20216e+09	TRUE	GObp
mesh:D008107,mesh:D010024	0.0033527	1	2	8939	15	0.00568388	TRUE	GObp
mesh:D008107,mesh:D015663	0.00268426	1	1	8940	24	0.00491072	TRUE	GObp
mesh:D008107,mesh:D011085	0.00312849	1	4	8937	7	0.00544781	TRUE	GObp
mesh:D008107,mesh:D011225	0.013348	1	15	8926	8	0.0158527	TRUE	GObp
mesh:D008107,mesh:D011471	0.0160112	1	4	8937	36	0.0183917	TRUE	GObp
mesh:D008107,mesh:D011565	0.00469221	1	2	8939	21	0.00714791	TRUE	GObp
mesh:D008107,mesh:D011658	0.00107133	2	5	8936	94	0.00280193	TRUE	GObp
mesh:D008107,mesh:D012221	0.00468959	1	6	8935	7	0.00714791	TRUE	GObp
mesh:D008107,mesh:D012871	0.0020132	1	1	8940	18	0.00413382	TRUE	GObp
mesh:D008107,mesh:D013964	0.00134168	1	4	8937	3	0.00314144	TRUE	GObp
mesh:D008107,mesh:D014376	0.00117888	2	4	8937	127	0.00294951	TRUE	GObp
mesh:D008107,mesh:D020246	0.000559222	1	1	8940	5	0.00179324	TRUE	GObp
mesh:D008107,mesh:D016481	0.00078291	1	1	8940	7	0.00228924	TRUE	GObp
mesh:D008107,mesh:D018805	0.00580777	1	2	8939	26	0.00835763	TRUE	GObp
mesh:D008107,mesh:D019851	0.0020132	1	1	8940	18	0.00413382	TRUE	GObp
mesh:D008107,mesh:D019694	2011.8	3	6	8935	10	3.99041e+08	TRUE	GObp
mesh:D008107,mesh:D013967	1.12394e+06	2	5	8936	10	7.66827e+10	TRUE	GObp
mesh:D008107,mesh:D003324	0.0758938	1	5	8936	140	0.0766767	FALSE	GObp
mesh:D008171,mesh:D011658	0.025241	2	13	8928	173	0.0272218	TRUE	GObp
mesh:D008171,mesh:D012130	0.0352367	1	10	8931	32	0.0369217	TRUE	GObp
mesh:D008171,mesh:D012878	0.020865	1	4	8937	47	0.0229921	TRUE	GObp
mesh:D008171,mesh:D014376	0.00261808	2	12	8929	58	0.00491072	TRUE	GObp
mesh:D008171,mesh:D024821	0.00480931	1	1	8940	43	0.00731471	TRUE	GObp
mesh:D029424,mesh:D008180	1.36371e+06	2	4	8937	14	8.9244e+10	TRUE	GObp
mesh:D029424,mesh:D008228	0.0058042	1	4	8937	13	0.00835763	TRUE	GObp
mesh:D029424,mesh:D008527	0.00936083	1	6	8935	14	0.0120062	TRUE	GObp
mesh:D029424,mesh:D008545	0.00312849	1	4	8937	7	0.00544781	TRUE	GObp
mesh:D029424,mesh:D009101	0.0521249	1	9	8932	53	0.0532316	FALSE	GObp
mesh:D029424,mesh:D009103	937.421	3	6	8935	16	1.42016e+10	TRUE	GObp
mesh:D029424,mesh:D009203	4.86166e+06	2	4	8937	26	0.000250103	TRUE	GObp
mesh:D029424,mesh:D009369	0.0160023	1	6	8935	24	0.0183917	TRUE	GObp
mesh:D029424,mesh:D009436	0.0140435	1	2	8939	63	0.0165359	TRUE	GObp
mesh:D029424,mesh:D009914	0.020803	1	1	8940	186	0.0229501	TRUE	GObp
mesh:D029424,mesh:D010003	0.00021275	2	3	8938	76	0.000872773	TRUE	GObp
mesh:D029424,mesh:D010024	0.0403835	1	3	8938	122	0.0419082	TRUE	GObp
mesh:D029424,mesh:D011225	0.0115986	1	2	8939	52	0.0141868	TRUE	GObp
mesh:D029424,mesh:D011471	0.00041758	2	6	8935	48	0.0014661	TRUE	GObp
mesh:D029424,mesh:D011565	0.00959602	1	2	8939	43	0.0122513	TRUE	GObp
mesh:D029424,mesh:D011658	1.33984	9	16	8925	203	599500	TRUE	GObp
mesh:D029424,mesh:D015427	0.0123029	1	1	8940	110	0.0148779	TRUE	GObp
mesh:D029424,mesh:D012130	0.000118641	8	11	8930	68	1037.57	TRUE	GObp
mesh:D029424,mesh:D012221	2.76553e+08	3	11	8930	6	5.16589e+08	TRUE	GObp
mesh:D029424,mesh:D012559	0.00369086	1	1	8940	33	0.00606942	TRUE	GObp
mesh:D029424,mesh:D012871	57.1015	3	3	8938	17	1.4268e+09	TRUE	GObp
mesh:D029424,mesh:D013276	0.0037993	1	2	8939	17	0.00621059	TRUE	GObp
mesh:D029424,mesh:D013851	0.00201207	1	3	8938	6	0.00413382	TRUE	GObp
mesh:D029424,mesh:D014376	5.81835e-07	10	18	8923	78	6.16985	TRUE	GObp
mesh:D029424,mesh:D020246	0.00234715	1	3	8938	7	0.00456922	TRUE	GObp
mesh:D029424,mesh:D016481	0.000130757	2	6	8935	27	0.000570466	TRUE	GObp
mesh:D029424,mesh:D008268	0.00603081	1	2	8939	27	0.00858231	TRUE	GObp
mesh:D029424,mesh:D018805	0.00133494	2	5	8936	105	0.00314144	TRUE	GObp
mesh:D029424,mesh:D019694	0.000529058	2	5	8936	66	0.00174598	TRUE	GObp
mesh:D029424,mesh:D013967	1.12394e+06	2	5	8936	10	7.66827e+10	TRUE	GObp
mesh:D029424,mesh:D001943	0.00021351	2	5	8936	42	0.000874028	TRUE	GObp
mesh:D029424,mesh:D003324	0.000347019	2	3	8938	97	0.00125031	TRUE	GObp
mesh:D008175,mesh:D008545	0.0060261	1	9	8932	6	0.00858231	TRUE	GObp
mesh:D008175,mesh:D009369	2.12947e+06	3	13	8928	39	0.000126845	TRUE	GObp
mesh:D008175,mesh:D011471	0.00291276	2	11	8930	67	0.00522287	TRUE	GObp
mesh:D008175,mesh:D011618	0.000670991	1	2	8939	3	0.00202689	TRUE	GObp
mesh:D008175,mesh:D015427	0.00223689	1	1	8940	20	0.0044096	TRUE	GObp
mesh:D008175,mesh:D013274	849798	3	8	8933	49	6.07811e+10	TRUE	GObp
mesh:D008175,mesh:D013964	4.95048e+09	2	3	8938	12	4.02114e+11	TRUE	GObp
mesh:D008175,mesh:D010051	0.00669977	1	2	8939	30	0.00927364	TRUE	GObp
mesh:D008175,mesh:D001943	162651	4	13	8928	64	1.65577e+11	TRUE	GObp
mesh:D008175,mesh:D006528	0.000537241	2	8	8933	40	0.00176995	TRUE	GObp
mesh:D008180,mesh:D008228	0.00669641	1	20	8921	3	0.00927364	TRUE	GObp
mesh:D008180,mesh:D008545	2.46971e+06	2	12	8929	6	0.000143556	TRUE	GObp
mesh:D008180,mesh:D009101	0.00424581	1	19	8922	2	0.00666435	TRUE	GObp
mesh:D008180,mesh:D009103	2.48472e+06	3	21	8920	25	0.000143994	TRUE	GObp
mesh:D008180,mesh:D009203	0.0155639	1	5	8936	28	0.0180391	TRUE	GObp
mesh:D008180,mesh:D009914	0.00714004	1	4	8937	16	0.00979147	TRUE	GObp
mesh:D008180,mesh:D010003	1.94685e+06	2	5	8936	13	0.000117711	TRUE	GObp
mesh:D008180,mesh:D010024	0.00111844	1	1	8940	10	0.00280193	TRUE	GObp
mesh:D008180,mesh:D015663	0.00569386	1	3	8938	17	0.00827415	TRUE	GObp
mesh:D008180,mesh:D011225	0.0020123	1	2	8939	9	0.00413382	TRUE	GObp
mesh:D008180,mesh:D011471	0.042479	1	9	8932	43	0.0438464	TRUE	GObp
mesh:D008180,mesh:D011565	411248	3	6	8935	54	3.52855e+10	TRUE	GObp
mesh:D008180,mesh:D011658	93335.6	3	11	8930	17	1.03802e+11	TRUE	GObp
mesh:D008180,mesh:D012130	0.0106999	1	3	8938	32	0.0132731	TRUE	GObp
mesh:D008180,mesh:D012221	2.10083e+10	2	8	8933	3	2.01095e+10	TRUE	GObp
mesh:D008180,mesh:D012871	0.00078291	1	1	8940	7	0.00228924	TRUE	GObp
mesh:D008180,mesh:D013276	1.12561e+10	2	3	8938	6	1.22355e+11	TRUE	GObp
mesh:D008180,mesh:D014376	1.64182e+06	3	7	8934	71	0.000104598	TRUE	GObp
mesh:D008180,mesh:D020246	0.00118489	2	10	8931	47	0.00296069	TRUE	GObp
mesh:D008180,mesh:D016481	0.00625382	1	2	8939	28	0.00880846	TRUE	GObp
mesh:D008180,mesh:D018805	4.03674e+09	3	12	8929	12	5.10966e+09	TRUE	GObp
mesh:D008180,mesh:D019694	0.0133502	1	6	8935	20	0.0158527	TRUE	GObp
mesh:D008180,mesh:D009202	7.46777e+06	2	5	8936	25	0.000354765	TRUE	GObp
mesh:D008180,mesh:D013967	0.000364457	2	7	8934	38	0.00130337	TRUE	GObp
mesh:D008180,mesh:D001169	0.0170166	1	3	8938	51	0.0193385	TRUE	GObp
mesh:D008180,mesh:D003324	0.00669491	1	4	8937	15	0.00927364	TRUE	GObp
mesh:D008223,mesh:D008228	0.000233783	2	21	8920	10	0.000912371	TRUE	GObp
mesh:D008223,mesh:D009369	0.0319814	1	29	8912	10	0.0337532	TRUE	GObp
mesh:D008223,mesh:D014983	0.00335195	1	3	8938	10	0.00568388	TRUE	GObp
mesh:D008223,mesh:D001943	0.0300314	1	34	8907	8	0.0319229	TRUE	GObp
mesh:D008228,mesh:D008545	1.34832e+06	2	9	8932	6	8.91467e+10	TRUE	GObp
mesh:D008228,mesh:D009101	0.0024592	1	11	8930	2	0.00469192	TRUE	GObp
mesh:D008228,mesh:D009103	0.0037993	1	17	8924	2	0.00621059	TRUE	GObp
mesh:D008228,mesh:D009203	0.00111819	1	2	8939	5	0.00280193	TRUE	GObp
mesh:D008228,mesh:D009369	0.000163594	2	11	8930	16	0.00069177	TRUE	GObp
mesh:D008228,mesh:D009914	0.00201207	1	3	8938	6	0.00413382	TRUE	GObp
mesh:D008228,mesh:D010003	0.00111844	1	10	8931	1	0.00280193	TRUE	GObp
mesh:D008228,mesh:D010024	0.00502399	1	9	8932	5	0.00755338	TRUE	GObp
mesh:D008228,mesh:D011471	0.0134577	1	11	8930	11	0.0159339	TRUE	GObp
mesh:D008228,mesh:D011565	0.000894755	1	1	8940	8	0.00245229	TRUE	GObp
mesh:D008228,mesh:D011658	0.0133524	1	24	8917	5	0.0158527	TRUE	GObp
mesh:D008228,mesh:D012221	0.000335533	1	3	8938	1	0.00122498	TRUE	GObp
mesh:D008228,mesh:D012871	0.000111844	1	1	8940	1	0.000496971	TRUE	GObp
mesh:D008228,mesh:D013274	0.0058042	1	4	8937	13	0.00835763	TRUE	GObp
mesh:D008228,mesh:D013964	0.00446902	1	20	8921	2	0.00686772	TRUE	GObp
mesh:D008228,mesh:D014376	0.00446677	1	5	8936	8	0.00686772	TRUE	GObp
mesh:D008228,mesh:D020246	0.0231415	1	11	8930	19	0.0251265	TRUE	GObp
mesh:D008228,mesh:D014983	0.00424581	1	2	8939	19	0.00666435	TRUE	GObp
mesh:D008228,mesh:D016481	0.0102518	1	4	8937	23	0.012808	TRUE	GObp
mesh:D008228,mesh:D018805	0.0100267	1	15	8926	6	0.012627	TRUE	GObp
mesh:D008228,mesh:D019694	0.00078291	1	1	8940	7	0.00228924	TRUE	GObp
mesh:D008228,mesh:D013967	0.000447377	1	4	8937	1	0.00149957	TRUE	GObp
mesh:D008228,mesh:D001943	50062.8	3	11	8930	14	5.98266e+09	TRUE	GObp
mesh:D008228,mesh:D003324	0.000447352	1	2	8939	2	0.00149957	TRUE	GObp
mesh:D008527,mesh:D009369	0.0354432	1	23	8918	14	0.0371016	TRUE	GObp
mesh:D008527,mesh:D009436	0.000670991	1	3	8938	2	0.00202689	TRUE	GObp
mesh:D008527,mesh:D011225	0.00268261	1	2	8939	12	0.00491072	TRUE	GObp
mesh:D008527,mesh:D011471	0.0504753	1	21	8920	22	0.051723	FALSE	GObp
mesh:D008527,mesh:D011658	0.0839984	1	34	8907	23	0.0845256	FALSE	GObp
mesh:D008527,mesh:D016142	0.00236024	2	5	8936	140	0.00458698	TRUE	GObp
mesh:D008527,mesh:D013967	0.000894604	1	2	8939	4	0.00245229	TRUE	GObp
mesh:D008527,mesh:D001943	0.00302526	2	19	8922	39	0.00536956	TRUE	GObp
mesh:D008545,mesh:D009101	0.00491537	1	22	8919	2	0.00743488	TRUE	GObp
mesh:D008545,mesh:D009103	5.49046e+06	2	15	8926	7	0.000275813	TRUE	GObp
mesh:D008545,mesh:D009203	0.00111819	1	2	8939	5	0.00280193	TRUE	GObp
mesh:D008545,mesh:D009369	0.00020855	2	34	8907	6	0.000857374	TRUE	GObp
mesh:D008545,mesh:D009914	0.00312849	1	4	8937	7	0.00544781	TRUE	GObp
mesh:D008545,mesh:D010003	0.00279361	1	5	8936	5	0.00505137	TRUE	GObp
mesh:D008545,mesh:D010024	0.000559222	1	1	8940	5	0.00179324	TRUE	GObp
mesh:D008545,mesh:D011471	0.000386142	2	30	8911	9	0.00137073	TRUE	GObp
mesh:D008545,mesh:D011565	374981	2	5	8936	6	3.26454e+11	TRUE	GObp
mesh:D008545,mesh:D011658	0.0130157	1	13	8928	9	0.0156124	TRUE	GObp
mesh:D008545,mesh:D012221	0.000671066	1	6	8935	1	0.00202689	TRUE	GObp
mesh:D008545,mesh:D012871	0.000223689	1	2	8939	1	0.000876531	TRUE	GObp
mesh:D008545,mesh:D013274	0.000202748	2	15	8926	13	0.000840706	TRUE	GObp
mesh:D008545,mesh:D013964	3.83776e+06	2	11	8930	8	0.000205678	TRUE	GObp
mesh:D008545,mesh:D014376	0.0039093	1	7	8934	5	0.00632907	TRUE	GObp
mesh:D008545,mesh:D020246	0.00435608	1	3	8938	13	0.00678631	TRUE	GObp
mesh:D008545,mesh:D016481	0.00268201	1	6	8935	4	0.00491072	TRUE	GObp
mesh:D008545,mesh:D018805	0.00312849	1	7	8934	4	0.00544781	TRUE	GObp
mesh:D008545,mesh:D019694	0.00167691	1	5	8936	3	0.00369317	TRUE	GObp
mesh:D008545,mesh:D010051	0.00312849	1	7	8934	4	0.00544781	TRUE	GObp
mesh:D008545,mesh:D013967	0.00111819	1	5	8936	2	0.00280193	TRUE	GObp
mesh:D008545,mesh:D001943	0.013799	1	31	8910	4	0.016318	TRUE	GObp
mesh:D008545,mesh:D003324	0.00802761	1	9	8932	8	0.0107086	TRUE	GObp
mesh:D008545,mesh:D006528	0.0210589	1	19	8922	10	0.0231527	TRUE	GObp
mesh:D008654,mesh:D015663	0.0127103	1	2	8939	57	0.0153129	TRUE	GObp
mesh:D008661,mesh:D009765	0.000894604	1	2	8939	4	0.00245229	TRUE	GObp
mesh:D008661,mesh:D003324	0.000894755	1	1	8940	8	0.00245229	TRUE	GObp
mesh:D009101,mesh:D009103	2.46971e+06	2	12	8929	6	0.000143556	TRUE	GObp
mesh:D009101,mesh:D009203	0.00335158	1	6	8935	5	0.00568388	TRUE	GObp
mesh:D009101,mesh:D009765	0.000670991	1	2	8939	3	0.00202689	TRUE	GObp
mesh:D009101,mesh:D009914	0.0396054	1	6	8935	60	0.0411896	TRUE	GObp
mesh:D009101,mesh:D010003	5.24855e+09	2	5	8936	7	4.21858e+10	TRUE	GObp
mesh:D009101,mesh:D010024	0.00223689	1	1	8940	20	0.0044096	TRUE	GObp
mesh:D009101,mesh:D011085	0.000335533	1	1	8940	3	0.00122498	TRUE	GObp
mesh:D009101,mesh:D011225	0.00178861	1	4	8937	4	0.00384265	TRUE	GObp
mesh:D009101,mesh:D011471	0.0183104	1	15	8926	11	0.0205899	TRUE	GObp
mesh:D009101,mesh:D011565	0.00902702	1	9	8932	9	0.0117114	TRUE	GObp
mesh:D009101,mesh:D011658	0.00246582	2	10	8931	68	0.00469726	TRUE	GObp
mesh:D009101,mesh:D012221	0.00335158	1	6	8935	5	0.00568388	TRUE	GObp
mesh:D009101,mesh:D012871	0.00190135	1	1	8940	17	0.00403775	TRUE	GObp
mesh:D009101,mesh:D013964	0.00156582	1	14	8927	1	0.003499	TRUE	GObp
mesh:D009101,mesh:D014376	0.000318956	2	4	8937	66	0.00120936	TRUE	GObp
mesh:D009101,mesh:D020246	0.0199594	1	12	8929	15	0.0221735	TRUE	GObp
mesh:D009101,mesh:D016481	0.00357482	1	4	8937	8	0.00598785	TRUE	GObp
mesh:D009101,mesh:D018805	0.0186454	1	7	8934	24	0.0208846	TRUE	GObp
mesh:D009101,mesh:D019851	0.00156582	1	1	8940	14	0.003499	TRUE	GObp
mesh:D009101,mesh:D019694	2.35745e+06	2	10	8931	7	0.000137864	TRUE	GObp
mesh:D009101,mesh:D013967	0.00335158	1	5	8936	6	0.00568388	TRUE	GObp
mesh:D009101,mesh:D003324	0.0737272	1	11	8930	62	0.07458	FALSE	GObp
mesh:D009103,mesh:D009203	0.00847453	1	4	8937	19	0.0111479	TRUE	GObp
mesh:D009103,mesh:D009765	0.00335195	1	3	8938	10	0.00568388	TRUE	GObp
mesh:D009103,mesh:D009914	0.00613769	1	5	8936	11	0.00871507	TRUE	GObp
mesh:D009103,mesh:D010003	335891	3	4	8937	3	1.37501e+06	TRUE	GObp
mesh:D009103,mesh:D010024	0.00111844	1	1	8940	10	0.00280193	TRUE	GObp
mesh:D009103,mesh:D011085	0.000223689	1	1	8940	2	0.000876531	TRUE	GObp
mesh:D009103,mesh:D011225	0.00223539	1	4	8937	5	0.0044096	TRUE	GObp
mesh:D009103,mesh:D011471	0.0301268	1	13	8928	21	0.0319713	TRUE	GObp
mesh:D009103,mesh:D011565	383920	3	7	8934	44	3.3273e+10	TRUE	GObp
mesh:D009103,mesh:D011658	161402	3	17	8924	13	1.65179e+11	TRUE	GObp
mesh:D009103,mesh:D012130	0.000343415	2	14	8927	18	0.00124197	TRUE	GObp
mesh:D009103,mesh:D012221	899819	2	16	8925	3	6.38838e+10	TRUE	GObp
mesh:D009103,mesh:D012559	0.00335158	1	6	8935	5	0.00568388	TRUE	GObp
mesh:D009103,mesh:D012871	150059	2	4	8937	5	1.57767e+11	TRUE	GObp
mesh:D009103,mesh:D013276	0.00100637	1	3	8938	3	0.0026603	TRUE	GObp
mesh:D009103,mesh:D013851	0.00134213	1	1	8940	12	0.00314144	TRUE	GObp
mesh:D009103,mesh:D013964	0.00178951	1	16	8925	1	0.00384265	TRUE	GObp
mesh:D009103,mesh:D014376	5.00225e+06	3	17	8924	39	0.000255287	TRUE	GObp
mesh:D009103,mesh:D020246	0.00301709	1	3	8938	9	0.00536481	TRUE	GObp
mesh:D009103,mesh:D016481	0.00736111	1	6	8935	11	0.00996277	TRUE	GObp
mesh:D009103,mesh:D018805	0.00558097	1	10	8931	5	0.00815249	TRUE	GObp
mesh:D009103,mesh:D019851	0.00111844	1	1	8940	10	0.00280193	TRUE	GObp
mesh:D009103,mesh:D019694	94342.6	3	8	8933	24	1.04319e+11	TRUE	GObp
mesh:D009103,mesh:D013967	0.000120475	2	7	8934	22	0.000530421	TRUE	GObp
mesh:D009103,mesh:D003324	0.0204029	1	8	8933	23	0.0225735	TRUE	GObp
mesh:D009203,mesh:D009369	0.00558097	1	5	8936	10	0.00815249	TRUE	GObp
mesh:D009203,mesh:D009765	0.00312849	1	4	8937	7	0.00544781	TRUE	GObp
mesh:D009203,mesh:D009914	0.00257242	1	1	8940	23	0.00487139	TRUE	GObp
mesh:D009203,mesh:D010003	0.000894755	1	1	8940	8	0.00245229	TRUE	GObp
mesh:D009203,mesh:D010024	0.00223576	1	2	8939	10	0.0044096	TRUE	GObp
mesh:D009203,mesh:D011565	0.00246057	1	1	8940	22	0.00469192	TRUE	GObp
mesh:D009203,mesh:D011658	0.0194244	1	5	8936	35	0.0216653	TRUE	GObp
mesh:D009203,mesh:D012221	0.00402077	1	6	8935	6	0.00639093	TRUE	GObp
mesh:D009203,mesh:D012871	0.000894755	1	1	8940	8	0.00245229	TRUE	GObp
mesh:D009203,mesh:D020521	0.00125209	2	12	8929	40	0.00308243	TRUE	GObp
mesh:D009203,mesh:D014376	7.83707e+06	2	6	8935	21	0.000369572	TRUE	GObp
mesh:D009203,mesh:D020246	41997.8	2	4	8937	8	3.52855e+10	TRUE	GObp
mesh:D009203,mesh:D016481	0.000671066	1	1	8940	6	0.00202689	TRUE	GObp
mesh:D009203,mesh:D018805	0.0033527	1	2	8939	15	0.00568388	TRUE	GObp
mesh:D009203,mesh:D019694	0.00603081	1	2	8939	27	0.00858231	TRUE	GObp
mesh:D009203,mesh:D013967	0.000671066	1	1	8940	6	0.00202689	TRUE	GObp
mesh:D009203,mesh:D003324	0.032643	1	8	8933	37	0.0343949	TRUE	GObp
mesh:D009369,mesh:D009373	0.00713845	1	8	8933	8	0.00979147	TRUE	GObp
mesh:D009369,mesh:D009436	0.00268201	1	4	8937	6	0.00491072	TRUE	GObp
mesh:D009369,mesh:D009447	0.0217238	1	7	8934	28	0.0237886	TRUE	GObp
mesh:D009369,mesh:D010003	0.00624859	1	8	8933	7	0.00880846	TRUE	GObp
mesh:D009369,mesh:D015663	0.00535952	1	3	8938	16	0.00789874	TRUE	GObp
mesh:D009369,mesh:D011225	0.010913	1	7	8934	14	0.0135027	TRUE	GObp
mesh:D009369,mesh:D011471	446272	6	48	8893	82	3.717e+10	TRUE	GObp
mesh:D009369,mesh:D011618	0.00167691	1	3	8938	5	0.00369317	TRUE	GObp
mesh:D009369,mesh:D011658	0.0759594	1	16	8925	44	0.0766767	FALSE	GObp
mesh:D009369,mesh:D015427	0.0320238	1	5	8936	58	0.0337795	TRUE	GObp
mesh:D009369,mesh:D012878	0.0037993	1	2	8939	17	0.00621059	TRUE	GObp
mesh:D009369,mesh:D013274	1.3791e+06	4	23	8918	59	8.93395e+09	TRUE	GObp
mesh:D009369,mesh:D013964	2.99314e+06	2	16	8925	5	0.000167407	TRUE	GObp
mesh:D009369,mesh:D014376	0.0319814	1	10	8931	29	0.0337532	TRUE	GObp
mesh:D009369,mesh:D014983	0.0115831	1	4	8937	26	0.0141858	TRUE	GObp
mesh:D009369,mesh:D018805	9.02188e+06	2	11	8930	12	0.000418267	TRUE	GObp
mesh:D009369,mesh:D010051	0.0159979	1	9	8932	16	0.0183917	TRUE	GObp
mesh:D009369,mesh:D013967	0.0265398	1	8	8933	30	0.0285106	TRUE	GObp
mesh:D009369,mesh:D001943	367.14	8	49	8892	71	1.00911e+09	TRUE	GObp
mesh:D009369,mesh:D006528	0.00106909	2	22	8919	20	0.00280193	TRUE	GObp
mesh:D009373,mesh:D011471	0.00469063	1	3	8938	14	0.00714791	TRUE	GObp
mesh:D009373,mesh:D001943	0.00446677	1	5	8936	8	0.00686772	TRUE	GObp
mesh:D009436,mesh:D011225	0.020865	1	4	8937	47	0.0229921	TRUE	GObp
mesh:D009436,mesh:D011471	0.016881	1	8	8933	19	0.0192184	TRUE	GObp
mesh:D009436,mesh:D013967	0.00167766	1	1	8940	15	0.00369317	TRUE	GObp
mesh:D009436,mesh:D001943	0.00446677	1	5	8936	8	0.00686772	TRUE	GObp
mesh:D009447,mesh:D010003	0.00223539	1	4	8937	5	0.0044096	TRUE	GObp
mesh:D009447,mesh:D015663	0.00134213	1	1	8940	12	0.00314144	TRUE	GObp
mesh:D009447,mesh:D011471	0.0127989	1	5	8936	23	0.0154004	TRUE	GObp
mesh:D009447,mesh:D001943	0.00736111	1	6	8935	11	0.00996277	TRUE	GObp
mesh:D009447,mesh:D006528	0.00134176	1	2	8939	6	0.00314144	TRUE	GObp
mesh:D009456,mesh:D011471	0.0168951	1	4	8937	38	0.019223	TRUE	GObp
mesh:D009456,mesh:D012162	0.000671066	1	1	8940	6	0.00202689	TRUE	GObp
mesh:D009456,mesh:D001289	0.00424581	1	19	8922	2	0.00666435	TRUE	GObp
mesh:D009634,mesh:D011471	0.00669977	1	2	8939	30	0.00927364	TRUE	GObp
mesh:D009765,mesh:D009771	2.70087e+10	2	3	8938	9	2.45117e+11	TRUE	GObp
mesh:D009765,mesh:D010003	0.00178881	1	2	8939	8	0.00384265	TRUE	GObp
mesh:D009765,mesh:D011085	0.0100255	1	10	8931	9	0.012627	TRUE	GObp
mesh:D009765,mesh:D011225	0.0210752	1	5	8936	38	0.0231575	TRUE	GObp
mesh:D009765,mesh:D011471	0.0127989	1	5	8936	23	0.0154004	TRUE	GObp
mesh:D009765,mesh:D011658	0.00802985	1	4	8937	18	0.0107086	TRUE	GObp
mesh:D009765,mesh:D012559	0.00301709	1	3	8938	9	0.00536481	TRUE	GObp
mesh:D009765,mesh:D020521	0.000894604	1	2	8939	4	0.00245229	TRUE	GObp
mesh:D009765,mesh:D013851	0.000110465	4	21	8920	110	0.000495008	TRUE	GObp
mesh:D009765,mesh:D013964	0.00111819	1	2	8939	5	0.00280193	TRUE	GObp
mesh:D009765,mesh:D014376	0.00234715	1	3	8938	7	0.00456922	TRUE	GObp
mesh:D009765,mesh:D019851	0.00156529	1	2	8939	7	0.003499	TRUE	GObp
mesh:D009765,mesh:D019694	0.000894604	1	2	8939	4	0.00245229	TRUE	GObp
mesh:D009765,mesh:D001289	6.27247e+06	2	16	8925	7	0.0003063	TRUE	GObp
mesh:D009771,mesh:D012559	0.0101369	1	7	8934	13	0.0127224	TRUE	GObp
mesh:D009771,mesh:D001289	374981	2	6	8935	5	3.26454e+11	TRUE	GObp
mesh:D009914,mesh:D010003	0.00771726	1	1	8940	69	0.0103905	TRUE	GObp
mesh:D009914,mesh:D010024	0.0176714	1	1	8940	158	0.0199646	TRUE	GObp
mesh:D009914,mesh:D011565	0.0430277	1	8	8933	49	0.0443797	TRUE	GObp
mesh:D009914,mesh:D011658	0.0300861	1	1	8940	269	0.0319634	TRUE	GObp
mesh:D009914,mesh:D012221	0.00156529	1	2	8939	7	0.003499	TRUE	GObp
mesh:D009914,mesh:D012871	0.00279611	1	1	8940	25	0.00505137	TRUE	GObp
mesh:D009914,mesh:D014376	0.000361498	2	3	8938	99	0.0012952	TRUE	GObp
mesh:D009914,mesh:D020246	0.0020123	1	2	8939	9	0.00413382	TRUE	GObp
mesh:D009914,mesh:D016481	0.0037993	1	2	8939	17	0.00621059	TRUE	GObp
mesh:D009914,mesh:D018805	0.0271053	1	2	8939	122	0.0290533	TRUE	GObp
mesh:D009914,mesh:D019694	0.0171508	1	2	8939	77	0.0194565	TRUE	GObp
mesh:D009914,mesh:D013967	0.00368674	1	3	8938	11	0.00606942	TRUE	GObp
mesh:D009914,mesh:D003324	0.0114081	1	1	8940	102	0.0140072	TRUE	GObp
mesh:D010003,mesh:D010024	3.46637e+06	3	8	8933	78	0.000188932	TRUE	GObp
mesh:D010003,mesh:D015663	0.00825982	1	2	8939	37	0.0109524	TRUE	GObp
mesh:D010003,mesh:D011085	0.00973046	1	1	8940	87	0.0123574	TRUE	GObp
mesh:D010003,mesh:D011225	0.00592775	1	1	8940	53	0.00851119	TRUE	GObp
mesh:D010003,mesh:D011471	418244	3	13	8928	23	3.52855e+10	TRUE	GObp
mesh:D010003,mesh:D011565	0.00078291	1	1	8940	7	0.00228924	TRUE	GObp
mesh:D010003,mesh:D011658	1.80383e+06	3	6	8935	88	0.000111594	TRUE	GObp
mesh:D010003,mesh:D012130	0.00156529	1	2	8939	7	0.003499	TRUE	GObp
mesh:D010003,mesh:D012221	4.50313e+09	2	4	8937	3	5.41501e+09	TRUE	GObp
mesh:D010003,mesh:D012871	0.000671066	1	1	8940	6	0.00202689	TRUE	GObp
mesh:D010003,mesh:D013276	0.000223689	1	1	8940	2	0.000876531	TRUE	GObp
mesh:D010003,mesh:D013964	0.00134168	1	4	8937	3	0.00314144	TRUE	GObp
mesh:D010003,mesh:D014376	402.833	3	4	8937	10	1.06171e+09	TRUE	GObp
mesh:D010003,mesh:D020246	0.00301709	1	3	8938	9	0.00536481	TRUE	GObp
mesh:D010003,mesh:D016481	0.00134168	1	3	8938	4	0.00314144	TRUE	GObp
mesh:D010003,mesh:D018805	0.019543	1	4	8937	44	0.0217723	TRUE	GObp
mesh:D010003,mesh:D019851	0.00246057	1	1	8940	22	0.00469192	TRUE	GObp
mesh:D010003,mesh:D019694	1.08842e+06	2	2	8939	30	7.53279e+10	TRUE	GObp
mesh:D010003,mesh:D013967	0.000447377	1	1	8940	4	0.00149957	TRUE	GObp
mesh:D010003,mesh:D001943	0.0199616	1	9	8932	20	0.0221735	TRUE	GObp
mesh:D010003,mesh:D003324	0.00580777	1	2	8939	26	0.00835763	TRUE	GObp
mesh:D010003,mesh:D006528	0.00268201	1	4	8937	6	0.00491072	TRUE	GObp
mesh:D010009,mesh:D015427	0.0134213	1	1	8940	120	0.0159202	TRUE	GObp
mesh:D010024,mesh:D011565	0.00425008	1	1	8940	38	0.00666435	TRUE	GObp
mesh:D010024,mesh:D011658	0.000897092	2	3	8938	156	0.0024552	TRUE	GObp
mesh:D010024,mesh:D012221	0.000447352	1	2	8939	2	0.00149957	TRUE	GObp
mesh:D010024,mesh:D012871	0.000559222	1	1	8940	5	0.00179324	TRUE	GObp
mesh:D010024,mesh:D014376	0.0030198	1	1	8940	27	0.00536481	TRUE	GObp
mesh:D010024,mesh:D020246	0.00078291	1	1	8940	7	0.00228924	TRUE	GObp
mesh:D010024,mesh:D016481	0.00502399	1	5	8936	9	0.00755338	TRUE	GObp
mesh:D010024,mesh:D016142	0.00704619	1	1	8940	63	0.00970428	TRUE	GObp
mesh:D010024,mesh:D018805	0.0289114	1	3	8938	87	0.0308005	TRUE	GObp
mesh:D010024,mesh:D019694	0.0219845	1	3	8938	66	0.0240195	TRUE	GObp
mesh:D010024,mesh:D013967	0.00111844	1	1	8940	10	0.00280193	TRUE	GObp
mesh:D010024,mesh:D003324	0.0614482	1	3	8938	187	0.0624875	FALSE	GObp
mesh:D015663,mesh:D011225	0.0116912	1	5	8936	21	0.0142187	TRUE	GObp
mesh:D015663,mesh:D011471	0.0150248	1	3	8938	45	0.0174986	TRUE	GObp
mesh:D015663,mesh:D009202	0.00424581	1	2	8939	19	0.00666435	TRUE	GObp
mesh:D015663,mesh:D013967	0.00123029	1	1	8940	11	0.00303471	TRUE	GObp
mesh:D015663,mesh:D001943	0.0216539	1	3	8938	65	0.0237255	TRUE	GObp
mesh:D015663,mesh:D006528	0.00190135	1	1	8940	17	0.00403775	TRUE	GObp
mesh:D010190,mesh:D011471	0.0470887	1	10	8931	43	0.0483967	TRUE	GObp
mesh:D010190,mesh:D011658	0.0219845	1	3	8938	66	0.0240195	TRUE	GObp
mesh:D010190,mesh:D013274	0.0146844	1	4	8937	33	0.017174	TRUE	GObp
mesh:D010190,mesh:D016142	0.0175943	1	2	8939	79	0.0198892	TRUE	GObp
mesh:D010190,mesh:D016135	0.00178881	1	2	8939	8	0.00384265	TRUE	GObp
mesh:D010190,mesh:D001943	0.0224921	1	7	8934	29	0.0244906	TRUE	GObp
mesh:D011085,mesh:D011225	672.258	7	9	8932	101	417234	TRUE	GObp
mesh:D011085,mesh:D011471	0.0188737	1	5	8936	34	0.0210999	TRUE	GObp
mesh:D011085,mesh:D011658	0.00961861	1	1	8940	86	0.012272	TRUE	GObp
mesh:D011085,mesh:D013964	0.000447377	1	1	8940	4	0.00149957	TRUE	GObp
mesh:D011085,mesh:D014376	0.000894755	1	1	8940	8	0.00245229	TRUE	GObp
mesh:D011085,mesh:D019851	0.0060261	1	9	8932	6	0.00858231	TRUE	GObp
mesh:D011085,mesh:D019694	0.00369086	1	1	8940	33	0.00606942	TRUE	GObp
mesh:D011225,mesh:D011471	0.000151155	2	6	8935	29	0.000644839	TRUE	GObp
mesh:D011225,mesh:D011658	0.0292064	1	4	8937	66	0.0310975	TRUE	GObp
mesh:D011225,mesh:D013964	0.000447377	1	1	8940	4	0.00149957	TRUE	GObp
mesh:D011225,mesh:D014376	0.00368674	1	3	8938	11	0.00606942	TRUE	GObp
mesh:D011225,mesh:D019851	0.00134213	1	1	8940	12	0.00314144	TRUE	GObp
mesh:D011225,mesh:D024821	0.0219845	1	3	8938	66	0.0240195	TRUE	GObp
mesh:D011225,mesh:D019694	0.0371753	1	13	8928	26	0.0387881	TRUE	GObp
mesh:D011225,mesh:D009202	0.00178861	1	4	8937	4	0.00384265	TRUE	GObp
mesh:D011225,mesh:D013967	2.27081e+06	2	5	8936	14	0.00013361	TRUE	GObp
mesh:D011225,mesh:D001943	0.00669491	1	4	8937	15	0.00927364	TRUE	GObp
mesh:D011471,mesh:D011658	0.00109251	3	20	8921	93	0.00280193	TRUE	GObp
mesh:D011471,mesh:D015427	0.000939509	2	5	8936	88	0.00256036	TRUE	GObp
mesh:D011471,mesh:D012130	0.00132363	2	11	8930	45	0.00314144	TRUE	GObp
mesh:D011471,mesh:D012878	0.0142418	1	4	8937	32	0.0167387	TRUE	GObp
mesh:D011471,mesh:D013274	1023.38	6	16	8925	97	2.37227e+09	TRUE	GObp
mesh:D011471,mesh:D013964	507761	4	19	8922	7	1.5757e+07	TRUE	GObp
mesh:D011471,mesh:D014376	0.00335597	2	11	8930	72	0.00568388	TRUE	GObp
mesh:D011471,mesh:D016142	0.0002891	2	9	8932	26	0.00110582	TRUE	GObp
mesh:D011471,mesh:D016135	0.016881	1	8	8933	19	0.0192184	TRUE	GObp
mesh:D011471,mesh:D018805	40760.9	4	15	8926	39	5.1177e+09	TRUE	GObp
mesh:D011471,mesh:D019851	0.00357602	1	2	8939	16	0.00598785	TRUE	GObp
mesh:D011471,mesh:D019694	0.0206293	1	6	8935	31	0.0227846	TRUE	GObp
mesh:D011471,mesh:D009202	7.58714e+06	3	29	8912	26	0.000359548	TRUE	GObp
mesh:D011471,mesh:D010051	0.000329108	2	13	8928	19	0.00122498	TRUE	GObp
mesh:D011471,mesh:D013967	0.0205252	1	5	8936	37	0.0226827	TRUE	GObp
mesh:D011471,mesh:D001943	85.8019	14	62	8879	125	61141.8	TRUE	GObp
mesh:D011471,mesh:D003324	0.0473674	1	6	8935	72	0.0486572	TRUE	GObp
mesh:D011471,mesh:D054198	75046.5	2	5	8936	3	8.4935e+09	TRUE	GObp
mesh:D011471,mesh:D006528	3.66085e+10	4	25	8916	39	3.2162e+09	TRUE	GObp
mesh:D011546,mesh:D013398	0.000223689	1	1	8940	2	0.000876531	TRUE	GObp
mesh:D011565,mesh:D011658	0.00659881	1	1	8940	59	0.00926724	TRUE	GObp
mesh:D011565,mesh:D012221	0.00134168	1	3	8938	4	0.00314144	TRUE	GObp
mesh:D011565,mesh:D012871	0.0033527	1	2	8939	15	0.00568388	TRUE	GObp
mesh:D011565,mesh:D014376	0.0379292	1	4	8937	86	0.0395318	TRUE	GObp
mesh:D011565,mesh:D020246	0.0164532	1	4	8937	37	0.0188541	TRUE	GObp
mesh:D011565,mesh:D016481	0.011821	1	2	8939	53	0.0143584	TRUE	GObp
mesh:D011565,mesh:D018805	0.0102518	1	4	8937	23	0.012808	TRUE	GObp
mesh:D011565,mesh:D019694	0.00736851	1	2	8939	33	0.00996277	TRUE	GObp
mesh:D011565,mesh:D013967	0.0150248	1	3	8938	45	0.0174986	TRUE	GObp
mesh:D011565,mesh:D001169	0.0164854	1	2	8939	74	0.0188797	TRUE	GObp
mesh:D011565,mesh:D003324	0.00870532	1	2	8939	39	0.0113862	TRUE	GObp
mesh:D011618,mesh:D015427	0.00201207	1	3	8938	6	0.00413382	TRUE	GObp
mesh:D011618,mesh:D001943	0.000670991	1	3	8938	2	0.00202689	TRUE	GObp
mesh:D011658,mesh:D015427	0.00121977	2	3	8938	182	0.00303471	TRUE	GObp
mesh:D011658,mesh:D012130	3.60651e-18	24	55	8886	95	6.93893e-16	TRUE	GObp
mesh:D011658,mesh:D012221	677023	3	53	8888	7	5.18961e+10	TRUE	GObp
mesh:D011658,mesh:D012871	813186	2	2	8939	26	5.97164e+11	TRUE	GObp
mesh:D011658,mesh:D012878	0.0336576	1	5	8936	61	0.0353479	TRUE	GObp
mesh:D011658,mesh:D013274	0.00128491	2	5	8936	103	0.00314144	TRUE	GObp
mesh:D011658,mesh:D013276	0.00803703	1	2	8939	36	0.0107086	TRUE	GObp
mesh:D011658,mesh:D013964	0.00624859	1	8	8933	7	0.00880846	TRUE	GObp
mesh:D011658,mesh:D014376	1.77223e-17	24	51	8890	110	1.70488e-14	TRUE	GObp
mesh:D011658,mesh:D020246	0.0187501	1	13	8928	13	0.020974	TRUE	GObp
mesh:D011658,mesh:D016481	0.0105825	1	5	8936	19	0.0131699	TRUE	GObp
mesh:D011658,mesh:D016142	0.028203	1	5	8936	51	0.0300791	TRUE	GObp
mesh:D011658,mesh:D018805	0.0022751	3	20	8921	120	0.00448034	TRUE	GObp
mesh:D011658,mesh:D019851	0.00659881	1	1	8940	59	0.00926724	TRUE	GObp
mesh:D011658,mesh:D019694	65560.7	3	5	8936	79	5.10684e+11	TRUE	GObp
mesh:D011658,mesh:D013967	0.00569386	1	3	8938	17	0.00827415	TRUE	GObp
mesh:D011658,mesh:D001943	1.73828e+06	4	16	8925	92	0.000108235	TRUE	GObp
mesh:D011658,mesh:D003324	0.000110256	3	7	8934	134	0.000495008	TRUE	GObp
mesh:D015427,mesh:D012130	3.58052e+06	2	2	8939	54	0.000193509	TRUE	GObp
mesh:D015427,mesh:D014376	0.0098423	1	1	8940	88	0.0124501	TRUE	GObp
mesh:D015427,mesh:D001943	0.000876779	2	5	8936	85	0.00245229	TRUE	GObp
mesh:D015427,mesh:D003324	0.114488	1	10	8931	108	0.114666	FALSE	GObp
mesh:D012130,mesh:D012221	0.000850587	2	58	8883	7	0.00245229	TRUE	GObp
mesh:D012130,mesh:D012559	0.00335533	1	1	8940	30	0.00568388	TRUE	GObp
mesh:D012130,mesh:D012871	1116.84	3	3	8938	21	2.4986e+08	TRUE	GObp
mesh:D012130,mesh:D013276	0.0033527	1	2	8939	15	0.00568388	TRUE	GObp
mesh:D012130,mesh:D013851	0.00223539	1	4	8937	5	0.0044096	TRUE	GObp
mesh:D012130,mesh:D014376	5.39859e-21	28	47	8894	255	3.4623e-15	TRUE	GObp
mesh:D012130,mesh:D016481	0.00558097	1	5	8936	10	0.00815249	TRUE	GObp
mesh:D012130,mesh:D016135	0.0662977	1	4	8937	152	0.0672059	FALSE	GObp
mesh:D012130,mesh:D018805	0.0146926	1	3	8938	44	0.017174	TRUE	GObp
mesh:D012130,mesh:D001943	0.00847453	1	4	8937	19	0.0111479	TRUE	GObp
mesh:D012130,mesh:D003324	0.00298307	2	6	8935	129	0.00533403	TRUE	GObp
mesh:D012162,mesh:D012174	162.234	5	6	8935	13	12485.5	TRUE	GObp
mesh:D012221,mesh:D012871	4.50313e+09	2	3	8938	4	5.41501e+09	TRUE	GObp
mesh:D012221,mesh:D013276	0.000335533	1	1	8940	3	0.00122498	TRUE	GObp
mesh:D012221,mesh:D014376	844489	3	57	8884	7	6.07811e+10	TRUE	GObp
mesh:D012221,mesh:D020246	0.000670991	1	2	8939	3	0.00202689	TRUE	GObp
mesh:D012221,mesh:D016481	0.000559222	1	5	8936	1	0.00179324	TRUE	GObp
mesh:D012221,mesh:D018805	0.00558097	1	10	8931	5	0.00815249	TRUE	GObp
mesh:D012221,mesh:D019694	0.000447377	1	4	8937	1	0.00149957	TRUE	GObp
mesh:D012221,mesh:D013967	0.00279361	1	5	8936	5	0.00505137	TRUE	GObp
mesh:D012221,mesh:D003324	0.00546935	1	7	8934	7	0.00805128	TRUE	GObp
mesh:D012559,mesh:D012871	0.00111844	1	1	8940	10	0.00280193	TRUE	GObp
mesh:D012559,mesh:D013851	0.000671066	1	1	8940	6	0.00202689	TRUE	GObp
mesh:D012559,mesh:D001289	0.0147857	1	19	8922	7	0.0172725	TRUE	GObp
mesh:D012871,mesh:D013851	0.000335533	1	1	8940	3	0.00122498	TRUE	GObp
mesh:D012871,mesh:D014376	945798	2	2	8939	28	6.69013e+10	TRUE	GObp
mesh:D012871,mesh:D020246	0.000335533	1	1	8940	3	0.00122498	TRUE	GObp
mesh:D012871,mesh:D016481	0.00234715	1	3	8938	7	0.00456922	TRUE	GObp
mesh:D012871,mesh:D018805	0.0037993	1	2	8939	17	0.00621059	TRUE	GObp
mesh:D012871,mesh:D019694	0.000447377	1	1	8940	4	0.00149957	TRUE	GObp
mesh:D012871,mesh:D013967	0.00111819	1	2	8939	5	0.00280193	TRUE	GObp
mesh:D012871,mesh:D003324	0.00212504	1	1	8940	19	0.00432197	TRUE	GObp
mesh:D012878,mesh:D013274	0.00413824	1	1	8940	37	0.00655306	TRUE	GObp
mesh:D012878,mesh:D018805	0.0588094	1	10	8931	54	0.0598991	FALSE	GObp
mesh:D012878,mesh:D001943	0.00669641	1	3	8938	20	0.00927364	TRUE	GObp
mesh:D013274,mesh:D013964	2.86506e+09	3	10	8931	13	3.72458e+10	TRUE	GObp
mesh:D013274,mesh:D014376	0.0153758	1	2	8939	69	0.0178642	TRUE	GObp
mesh:D013274,mesh:D016135	0.00669641	1	3	8938	20	0.00927364	TRUE	GObp
mesh:D013274,mesh:D018805	0.0204245	1	4	8937	46	0.0225843	TRUE	GObp
mesh:D013274,mesh:D010051	634122	2	8	8933	14	0.000307318	TRUE	GObp
mesh:D013274,mesh:D001943	841.193	5	18	8923	93	9.46465e+09	TRUE	GObp
mesh:D013274,mesh:D003324	0.0314787	1	5	8936	57	0.0333325	TRUE	GObp
mesh:D013274,mesh:D006528	0.000587481	2	11	8930	30	0.00187448	TRUE	GObp
mesh:D013276,mesh:D014376	2.70478e+06	2	2	8939	47	0.000152318	TRUE	GObp
mesh:D013276,mesh:D018805	0.0103667	1	3	8938	31	0.0129097	TRUE	GObp
mesh:D020521,mesh:D020246	0.00223539	1	4	8937	5	0.0044096	TRUE	GObp
mesh:D013964,mesh:D014376	0.00167691	1	5	8936	3	0.00369317	TRUE	GObp
mesh:D013964,mesh:D019851	0.000111844	1	1	8940	1	0.000496971	TRUE	GObp
mesh:D013964,mesh:D019694	0.000335533	1	3	8938	1	0.00122498	TRUE	GObp
mesh:D013964,mesh:D010051	0.00234715	1	3	8938	7	0.00456922	TRUE	GObp
mesh:D013964,mesh:D001943	989358	2	12	8929	4	6.92191e+10	TRUE	GObp
mesh:D013964,mesh:D006528	0.000190594	2	10	8931	19	0.000795449	TRUE	GObp
mesh:D014376,mesh:D020246	0.00937338	1	2	8939	42	0.0120069	TRUE	GObp
mesh:D014376,mesh:D016481	0.000304196	2	6	8935	41	0.00115896	TRUE	GObp
mesh:D014376,mesh:D016135	0.0352522	1	2	8939	159	0.0369217	TRUE	GObp
mesh:D014376,mesh:D008268	3.04143e+06	2	3	8938	29	0.000169125	TRUE	GObp
mesh:D014376,mesh:D018805	2.56398e+06	3	10	8931	55	0.000146819	TRUE	GObp
mesh:D014376,mesh:D019851	0.00580777	1	2	8939	26	0.00835763	TRUE	GObp
mesh:D014376,mesh:D019694	417896	3	12	8929	25	3.52855e+10	TRUE	GObp
mesh:D014376,mesh:D013967	0.0613247	1	12	8929	47	0.0623948	FALSE	GObp
mesh:D014376,mesh:D001943	0.0317907	1	6	8935	48	0.0335889	TRUE	GObp
mesh:D014376,mesh:D003324	6.22921e+06	3	6	8935	133	0.0003063	TRUE	GObp
mesh:D020246,mesh:D016481	0.0030198	1	1	8940	27	0.00536481	TRUE	GObp
mesh:D020246,mesh:D018805	0.00936031	1	7	8934	12	0.0120062	TRUE	GObp
mesh:D020246,mesh:D019694	0.000447377	1	1	8940	4	0.00149957	TRUE	GObp
mesh:D020246,mesh:D013967	0.00870532	1	2	8939	39	0.0113862	TRUE	GObp
[truncated: 913 more rows]
