# Supplementary material for: Genetic and functional characterization of disease associations explains comorbidity
Source: Sci Rep. 2017 Jul 24;7:6207. doi: 10.1038/s41598-017-04939-4 (PMC5524755; doi:10.1038/s41598-017-04939-4)
Supplement: Supplementary file 4 — Table S3 [file 41598_2017_4939_MOESM4_ESM.xls]

## Sheet: Table S3A
Disease 1 ID	Disease 1 name	Disease 2 ID	Disease 2 name	CG	FCF-GObp	FCF-GOmf	FCF-Reactome	FCG-GObp	FCG-GOmf	FCG-Reactome	Composite_score
mesh:D001172	Arthritis, Rheumatoid	mesh:D001249	Asthma		1.79080834865e-13	1.23776289565e-08	5.26629734103e-05	7.43207320673e-16	0.00203583844726	2.17260045572e-09	6
mesh:D011658	Pulmonary Fibrosis	mesh:D012130	Respiratory Hypersensitivity	0.00736247133439	0.00159524519051			4.65315942907e-06	2.82582333872e-12	1.03294929164e-10	5
mesh:D001172	Arthritis, Rheumatoid	mesh:D006969	Hypersensitivity, Immediate		0.00113869602599			0.000155680618272	0.0183295783165	1.26370278519e-08	4
mesh:D001172	Arthritis, Rheumatoid	mesh:D012130	Respiratory Hypersensitivity	0.00652768131948				3.75081579917e-06	4.74060794974e-13	1.03294929164e-10	4
mesh:D001172	Arthritis, Rheumatoid	mesh:D014376	Tuberculosis	0.031100757196	0.0102551476533			0.0399191457396	1.72031786219e-07		4
mesh:D012162	Retinal Degeneration	mesh:D012174	Retinitis Pigmentosa		0.000310669344114	0.031654676259		1.6193157424e-12	0.00257552545081		4
mesh:D001172	Arthritis, Rheumatoid	mesh:D003424	Crohn Disease		1.16095109705e-07		0.0189090909091	0.0448134787795			3
mesh:D001172	Arthritis, Rheumatoid	mesh:D011658	Pulmonary Fibrosis		0.00207174700066			3.02427896993e-07	0.00138976310143		3
mesh:D001172	Arthritis, Rheumatoid	mesh:D029424	Pulmonary Disease, Chronic Obstructive					2.40600804031e-07	0.00663675480648	2.65806013169e-13	3
mesh:D001249	Asthma	mesh:D003424	Crohn Disease		1.80081375938e-05		0.0378181818183	0.0275672506596			3
mesh:D002311	Cardiomyopathy, Dilated	mesh:D002312	Hypertrophic Cardiomyopathy					0.000945997712571	0.00147314272934	7.9396585947e-05	3
mesh:D002446	Celiac Disease	mesh:D009103	Multiple Sclerosis	0.0219043953046				0.000472495778731		0.000561599777875	3
mesh:D003110	Colonic Neoplasms	mesh:D011658	Pulmonary Fibrosis					0.00942826596706	0.00491047576445	0.0132610130516	3
mesh:D008103	Liver Cirrhosis	mesh:D008171	Lung Diseases					0.0159962630728	0.00184142841168	3.54043369711e-08	3
mesh:D008171	Lung Diseases	mesh:D003324	Coronary Arteriosclerosis					0.000695119742876	0.000245523788223	2.52888121222e-09	3
mesh:D016889	Endometrial Neoplasms	mesh:D008103	Liver Cirrhosis					0.0063128585638	0.00147314272934	5.06282018686e-07	3
mesh:D050197	Atherosclerosis	mesh:D029424	Pulmonary Disease, Chronic Obstructive	0.0319743336825					5.70540891299e-10	2.86244064411e-05	3
mesh:D000544	Alzheimer Disease	mesh:D006528	Carcinoma, Hepatocellular		0.000310762050099			0.00356383486592			2
mesh:D000544	Alzheimer Disease	mesh:D006937	Hypercholesterolemia					6.50376124998e-19	5.81219717245e-05		2
mesh:D000544	Alzheimer Disease	mesh:D015179	Colorectal Neoplasms		0.000103587350033			0.00624954053698			2
mesh:D001172	Arthritis, Rheumatoid	mesh:D006526	Hepatitis C		0.0289725789766			0.01276877156			2
mesh:D001249	Asthma	mesh:D003093	Colitis, Ulcerative		0.00435066870138			1.77341485307e-06			2
mesh:D001249	Asthma	mesh:D011658	Pulmonary Fibrosis					3.39697996178e-09	0.00514577349338		2
mesh:D001249	Asthma	mesh:D014376	Tuberculosis		0.00459927834146			2.43530107902e-05			2
mesh:D001249	Asthma	mesh:D029424	Pulmonary Disease, Chronic Obstructive					1.72013894258e-14		1.46088542675e-09	2
mesh:D001321	Autistic Disorder	mesh:D013964	Thyroid Neoplasms					2.56490646007e-06	2.82596808092e-06		2
mesh:D002277	Carcinoma	mesh:D007938	Leukemia		0.015773359176			0.00208093677228			2
mesh:D002277	Carcinoma	mesh:D008175	Lung Neoplasms		0.000310762050099			0.00226065629842			2
mesh:D002446	Celiac Disease	mesh:D006526	Hepatitis C		4.14349400133e-05			7.21278172072e-08			2
mesh:D003327	Coronary heart disease	mesh:D006937	Hypercholesterolemia					1.64871356718e-07	0.00119489660431		2
mesh:D003327	Coronary heart disease	mesh:D006938	Hyperlipoproteinemia Type II					0.0061668866133		0.0066498833194	2
mesh:D003327	Coronary heart disease	mesh:D029424	Pulmonary Disease, Chronic Obstructive						0.0223899019486	0.0132610130516	2
mesh:D006526	Hepatitis C	mesh:D011658	Pulmonary Fibrosis					1.36881110532e-05	1.13457033433e-11		2
mesh:D006526	Hepatitis C	mesh:D012130	Respiratory Hypersensitivity					2.45978225913e-07	5.16759707948e-12		2
mesh:D006526	Hepatitis C	mesh:D014376	Tuberculosis					3.29112194762e-06	3.18822126109e-11		2
mesh:D006627	Hirschsprung Disease	mesh:D013964	Thyroid Neoplasms					0.00162633723279		0.00166732830488	2
mesh:D006969	Hypersensitivity, Immediate	mesh:D011658	Pulmonary Fibrosis					0.0151169901066		0.00498984122707	2
mesh:D006969	Hypersensitivity, Immediate	mesh:D012130	Respiratory Hypersensitivity					0.014018533782		0.00237842795338	2
mesh:D006973	Hypertension	mesh:D007006	Hypogonadism			0.0158273381295			0.0110146625181		2
mesh:D006973	Hypertension	mesh:D007674	Kidney Diseases					0.00218783106637	0.00685883893863		2
mesh:D007006	Hypogonadism	mesh:D011085	Polycystic Ovary Syndrome			0.0474820143885	0.0378181818183				2
mesh:D007674	Kidney Diseases	mesh:D024821	Metabolic Syndrome X					8.4229636743e-05	0.0335268314155		2
mesh:D007888	Leigh Disease	mesh:D029242	Optic Atrophy, Hereditary, Leber		0.000145022290046			1.30728874555e-07			2
mesh:D008103	Liver Cirrhosis	mesh:D009103	Multiple Sclerosis					5.84495783777e-16		7.9396585947e-05	2
mesh:D008103	Liver Cirrhosis	mesh:D011658	Pulmonary Fibrosis						0.00859333258782	0.000550502035564	2
mesh:D011085	Polycystic Ovary Syndrome	mesh:D011225	Pre-Eclampsia					1.61498277457e-15		0.0066498833194	2
mesh:D011471	Prostatic Neoplasms	mesh:D001943	Breast Neoplasms		5.69014703014e-06			0.000231558978734			2
mesh:D011658	Pulmonary Fibrosis	mesh:D014376	Tuberculosis					4.60756325192e-05	1.62929290962e-11		2
mesh:D012130	Respiratory Hypersensitivity	mesh:D014376	Tuberculosis					9.70268491234e-05	3.4278998083e-09		2
mesh:D015179	Colorectal Neoplasms	mesh:D011471	Prostatic Neoplasms		0.000248535478403			0.000986120225373			2
mesh:D029424	Pulmonary Disease, Chronic Obstructive	mesh:D012130	Respiratory Hypersensitivity					0.00197303985875	3.70653466946e-10		2
mesh:D029424	Pulmonary Disease, Chronic Obstructive	mesh:D018805	Sepsis						0.0256859733932	0.00436681222708	2
mesh:D050197	Atherosclerosis	mesh:D006937	Hypercholesterolemia					2.34483782142e-05	0.0128405764801		2
mesh:D050197	Atherosclerosis	mesh:D011658	Pulmonary Fibrosis					2.35608023009e-05	2.29784786686e-11		2
mesh:D050197	Atherosclerosis	mesh:D012130	Respiratory Hypersensitivity					3.17604934999e-07	5.16759707948e-12		2
mesh:D000230	Adenocarcinoma	mesh:D004938	Esophageal Neoplasms	0.0171714250102							1
mesh:D000437	Alcoholism	mesh:D001172	Arthritis, Rheumatoid				0.000165144898769				1
mesh:D000437	Alcoholism	mesh:D001249	Asthma				0.00024759706782				1
mesh:D000437	Alcoholism	mesh:D003866	Depressive Disorder						0.00612396486378		1
mesh:D000437	Alcoholism	mesh:D006973	Hypertension				0.00172981162538				1
mesh:D000437	Alcoholism	mesh:D009765	Obesity				0.000770676194257				1
mesh:D000437	Alcoholism	mesh:D010300	Parkinson Disease							0.00356590711756	1
mesh:D000437	Alcoholism	mesh:D013851	Leanness				0.000990869392617				1
mesh:D000544	Alzheimer Disease	mesh:D002277	Carcinoma		0.00217322528953						1
mesh:D000544	Alzheimer Disease	mesh:D003327	Coronary heart disease					8.83746936667e-05			1
mesh:D000544	Alzheimer Disease	mesh:D008175	Lung Neoplasms		0.000538654220172						1
mesh:D000544	Alzheimer Disease	mesh:D013964	Thyroid Neoplasms		0.0308690303099						1
mesh:D001172	Arthritis, Rheumatoid	mesh:D002446	Celiac Disease		0.00939275056777						1
mesh:D001172	Arthritis, Rheumatoid	mesh:D003093	Colitis, Ulcerative		0.027451810456						1
mesh:D001172	Arthritis, Rheumatoid	mesh:D003327	Coronary heart disease						0.0468564742943		1
mesh:D001172	Arthritis, Rheumatoid	mesh:D008180	Systemic lupus erythematosus		0.00867669623388						1
mesh:D001172	Arthritis, Rheumatoid	mesh:D009765	Obesity				0.000165144898769				1
mesh:D001172	Arthritis, Rheumatoid	mesh:D011471	Prostatic Neoplasms					0.0391788980551			1
mesh:D001172	Arthritis, Rheumatoid	mesh:D016889	Endometrial Neoplasms							6.07184379054e-06	1
mesh:D001249	Asthma	mesh:D001943	Breast Neoplasms			0.031654676259					1
mesh:D001249	Asthma	mesh:D003876	Dermatitis, Atopic					0.0250808223531			1
mesh:D001249	Asthma	mesh:D006526	Hepatitis C						0.00158923950364		1
mesh:D001249	Asthma	mesh:D006969	Hypersensitivity, Immediate		0.000455784340146						1
mesh:D001249	Asthma	mesh:D006973	Hypertension				8.25724493846e-05				1
mesh:D001249	Asthma	mesh:D008180	Systemic lupus erythematosus			0.0474820143885					1
mesh:D001249	Asthma	mesh:D009765	Obesity				2.40560668273e-07				1
mesh:D001249	Asthma	mesh:D011085	Polycystic Ovary Syndrome							0.00023818975784	1
mesh:D001249	Asthma	mesh:D012130	Respiratory Hypersensitivity					0.0206081377879			1
mesh:D001249	Asthma	mesh:D012871	Skin Diseases					0.00226065629842			1
mesh:D001249	Asthma	mesh:D013851	Leanness				0.000165144898769				1
mesh:D001249	Asthma	mesh:D020521	Cerebrovascular Accident			0.031654676259					1
mesh:D001249	Asthma	mesh:D050197	Atherosclerosis						0.00221545582878		1
mesh:D001321	Autistic Disorder	mesh:D008654	Mesothelioma						3.53475076623e-07		1
mesh:D001321	Autistic Disorder	mesh:D012559	Schizophrenia					0.00372493803568			1
mesh:D002277	Carcinoma	mesh:D006528	Carcinoma, Hepatocellular		2.13432938e-05						1
mesh:D002277	Carcinoma	mesh:D009369	Neoplasms					0.0024767333481			1
mesh:D002277	Carcinoma	mesh:D011471	Prostatic Neoplasms		0.019280473448						1
mesh:D002277	Carcinoma	mesh:D013274	Stomach Neoplasms		0.00115914023115						1
mesh:D002277	Carcinoma	mesh:D013964	Thyroid Neoplasms		0.0308690303099						1
mesh:D002277	Carcinoma	mesh:D015179	Colorectal Neoplasms		0.00217209127453						1
mesh:D002294	Carcinoma, Squamous Cell	mesh:D018805	Sepsis							0.00524017467249	1
mesh:D002318	Cardiovascular Diseases	mesh:D006973	Hypertension							2.0817750139e-05	1
mesh:D002318	Cardiovascular Diseases	mesh:D007006	Hypogonadism			0.031654676259					1
mesh:D002318	Cardiovascular Diseases	mesh:D009765	Obesity			0.031654676259					1
mesh:D002318	Cardiovascular Diseases	mesh:D011085	Polycystic Ovary Syndrome			0.0158273381295					1
mesh:D002318	Cardiovascular Diseases	mesh:D011225	Pre-Eclampsia			0.0158273381295					1
mesh:D002318	Cardiovascular Diseases	mesh:D020246	Venous Thrombosis					0.000312920571245			1
mesh:D002318	Cardiovascular Diseases	mesh:D020521	Cerebrovascular Accident	0.0444454453428							1
mesh:D002340	Carotid Artery Diseases	mesh:D010003	Osteoarthritis							0.00023818975784	1
mesh:D002583	Cervical Neoplasm	mesh:D003123	Colorectal Neoplasms, Hereditary Nonpolyposis					0.00291623765926			1
mesh:D003093	Colitis, Ulcerative	mesh:D003424	Crohn Disease		0.00623595847198						1
mesh:D003093	Colitis, Ulcerative	mesh:D013274	Stomach Neoplasms						0.00551580183319		1
mesh:D003093	Colitis, Ulcerative	mesh:D015451	Leukemia, B-cell, Chronic		0.0308690303099						1
mesh:D003093	Colitis, Ulcerative	mesh:D015663	Osteoporosis, Postmenopausal						0.0146721204173		1
mesh:D003327	Coronary heart disease	mesh:D016889	Endometrial Neoplasms							0.00023818975784	1
mesh:D003424	Crohn Disease	mesh:D008607	Mental Retardation						0.00184142841168		1
mesh:D003424	Crohn Disease	mesh:D012871	Skin Diseases				0.0189090909091				1
mesh:D003424	Crohn Disease	mesh:D014376	Tuberculosis		0.0110216940435						1
mesh:D003424	Crohn Disease	mesh:D015451	Leukemia, B-cell, Chronic		0.0308690303099						1
mesh:D003424	Crohn Disease	mesh:D015663	Osteoporosis, Postmenopausal						0.0110146625181		1
mesh:D003424	Crohn Disease	mesh:D018805	Sepsis						0.00612396486378		1
mesh:D003424	Crohn Disease	mesh:D019694	Hepatitis B, Chronic		0.0308690303099						1
mesh:D003424	Crohn Disease	mesh:D029424	Pulmonary Disease, Chronic Obstructive						0.0383739742805		1
mesh:D003866	Depressive Disorder	mesh:D009765	Obesity							1.73481251158e-06	1
mesh:D005922	Glomerulonephritis, IGA	mesh:D008268	Macular Degeneration	0.00145931337191							1
mesh:D006333	Heart Failure	mesh:D001943	Breast Neoplasms		0.0308690303099						1
mesh:D006333	Heart Failure	mesh:D007006	Hypogonadism			0.0158273381295					1
mesh:D006333	Heart Failure	mesh:D011085	Polycystic Ovary Syndrome			0.031654676259					1
mesh:D006526	Hepatitis C	mesh:D003324	Coronary Arteriosclerosis						0.00550424332293		1
mesh:D006526	Hepatitis C	mesh:D007249	Inflammation		0.0308690303099						1
mesh:D006526	Hepatitis C	mesh:D008113	Liver Neoplasms						0.0134571899579		1
mesh:D006526	Hepatitis C	mesh:D009103	Multiple Sclerosis					0.0296210764185			1
mesh:D006526	Hepatitis C	mesh:D029424	Pulmonary Disease, Chronic Obstructive						2.19837768884e-08		1
mesh:D006937	Hypercholesterolemia	mesh:D003324	Coronary Arteriosclerosis					2.96311602074e-05			1
mesh:D006938	Hyperlipoproteinemia Type II	mesh:D003324	Coronary Arteriosclerosis					7.86279895361e-05			1
mesh:D006967	Hypersensitivity	mesh:D009101	Multiple Myeloma					0.00873306168196			1
mesh:D006969	Hypersensitivity, Immediate	mesh:D019694	Hepatitis B, Chronic		0.0308690303099						1
mesh:D006973	Hypertension	mesh:D009765	Obesity				0.000412862246924				1
mesh:D006973	Hypertension	mesh:D011085	Polycystic Ovary Syndrome			0.0158273381295					1
mesh:D006973	Hypertension	mesh:D012559	Schizophrenia							0.00854568643207	1
mesh:D006973	Hypertension	mesh:D013851	Leanness				0.000412862246924				1
mesh:D007006	Hypogonadism	mesh:D009765	Obesity			0.0158273381295					1
mesh:D007006	Hypogonadism	mesh:D011225	Pre-Eclampsia			0.031654676259					1
mesh:D007153	Immunologic Deficiency Syndromes	mesh:D009101	Multiple Myeloma		0.0308690303099						1
mesh:D007249	Inflammation	mesh:D013967	Thyroiditis, Autoimmune		0.0308690303099						1
mesh:D007249	Inflammation	mesh:D015470	Leukemia, Myelocytic, Acute		0.0308690303099						1
mesh:D007333	Insulin Resistance	mesh:D013964	Thyroid Neoplasms							0.0156441922669	1
mesh:D007888	Leigh Disease	mesh:D010300	Parkinson Disease					8.1705546597e-08			1
mesh:D007938	Leukemia	mesh:D008175	Lung Neoplasms					6.04614993881e-05			1
mesh:D007938	Leukemia	mesh:D009369	Neoplasms					0.0177514940953			1
mesh:D007938	Leukemia	mesh:D011471	Prostatic Neoplasms		0.00310206140851						1
mesh:D008103	Liver Cirrhosis	mesh:D009447	Neuroblastoma						0.00808673210801		1
mesh:D008106	Liver Cirrhosis, Experimental	mesh:D001943	Breast Neoplasms						0.00955520896632		1
mesh:D008106	Liver Cirrhosis, Experimental	mesh:D008180	Systemic lupus erythematosus			0.0474820143885					1
mesh:D008175	Lung Neoplasms	mesh:D006528	Carcinoma, Hepatocellular		0.000628429923533						1
mesh:D008175	Lung Neoplasms	mesh:D013964	Thyroid Neoplasms					0.00291623765926			1
mesh:D008180	Systemic lupus erythematosus	mesh:D019694	Hepatitis B, Chronic		0.0308690303099						1
mesh:D008228	Lymphoma, Low-Grade	mesh:D001943	Breast Neoplasms					0.00150089860367			1
mesh:D008607	Mental Retardation	mesh:D013964	Thyroid Neoplasms							0.0184795698359	1
mesh:D009101	Multiple Myeloma	mesh:D009103	Multiple Sclerosis		0.0308690303099						1
mesh:D009101	Multiple Myeloma	mesh:D012878	Skin Neoplasms							0.000476379515681	1
mesh:D009101	Multiple Myeloma	mesh:D018805	Sepsis							0.00166732830488	1
mesh:D009203	Myocardial Infarction	mesh:D012130	Respiratory Hypersensitivity						0.00674023949861		1
mesh:D009203	Myocardial Infarction	mesh:D020521	Cerebrovascular Accident	0.00990293211504							1
mesh:D009765	Obesity	mesh:D011085	Polycystic Ovary Syndrome			0.0158273381295					1
mesh:D009765	Obesity	mesh:D013851	Leanness				0.00640625087645				1
mesh:D010003	Osteoarthritis	mesh:D010024	Osteoporosis						8.44262596548e-06		1
mesh:D010024	Osteoporosis	mesh:D010190	Pancreatic Neoplasms						5.67496428177e-10		1
mesh:D010300	Parkinson Disease	mesh:D029242	Optic Atrophy, Hereditary, Leber					8.1705546597e-08			1
mesh:D011471	Prostatic Neoplasms	mesh:D006528	Carcinoma, Hepatocellular		0.00248220470946						1
mesh:D011565	Psoriasis	mesh:D015427	Reperfusion Injuries						0.0373347649047		1
mesh:D011658	Pulmonary Fibrosis	mesh:D003324	Coronary Arteriosclerosis						4.17587054703e-05		1
mesh:D012130	Respiratory Hypersensitivity	mesh:D003324	Coronary Arteriosclerosis						1.64825117294e-07		1
mesh:D012878	Skin Neoplasms	mesh:D013274	Stomach Neoplasms							0.000476379515681	1
mesh:D012878	Skin Neoplasms	mesh:D018805	Sepsis							0.00524017467249	1
mesh:D013274	Stomach Neoplasms	mesh:D006528	Carcinoma, Hepatocellular					0.0158876588802			1
mesh:D014376	Tuberculosis	mesh:D003324	Coronary Arteriosclerosis						1.54493948121e-05		1
mesh:D015179	Colorectal Neoplasms	mesh:D006528	Carcinoma, Hepatocellular		0.000869484907288						1
mesh:D015179	Colorectal Neoplasms	mesh:D007938	Leukemia					3.70535917928e-07			1
mesh:D015179	Colorectal Neoplasms	mesh:D008103	Liver Cirrhosis						0.0114182303211		1
mesh:D015179	Colorectal Neoplasms	mesh:D008175	Lung Neoplasms		5.18935701754e-07						1
mesh:D015179	Colorectal Neoplasms	mesh:D009369	Neoplasms	0.0393690915337							1
mesh:D015179	Colorectal Neoplasms	mesh:D013274	Stomach Neoplasms		0.000103587350033						1
mesh:D015212	Inflammatory Bowel Diseases	mesh:D013274	Stomach Neoplasms						0.00245241069246		1
mesh:D015212	Inflammatory Bowel Diseases	mesh:D015663	Osteoporosis, Postmenopausal						0.00147201173126		1
mesh:D015212	Inflammatory Bowel Diseases	mesh:D018805	Sepsis						0.0171076149569		1
mesh:D015427	Reperfusion Injuries	mesh:D013274	Stomach Neoplasms						0.0373347649047		1
mesh:D015451	Leukemia, B-cell, Chronic	mesh:D013967	Thyroiditis, Autoimmune		0.0308690303099						1
mesh:D015451	Leukemia, B-cell, Chronic	mesh:D015470	Leukemia, Myelocytic, Acute		0.0308690303099						1
mesh:D015470	Leukemia, Myelocytic, Acute	mesh:D008107	Liver Diseases		0.0308690303099						1
mesh:D015470	Leukemia, Myelocytic, Acute	mesh:D009101	Multiple Myeloma		0.0308690303099						1
mesh:D015470	Leukemia, Myelocytic, Acute	mesh:D011658	Pulmonary Fibrosis						0.00441348980672		1
mesh:D015658	HIV Infections	mesh:D009103	Multiple Sclerosis					0.0355161361962			1
mesh:D015663	Osteoporosis, Postmenopausal	mesh:D013274	Stomach Neoplasms						0.0183295783165		1
mesh:D016889	Endometrial Neoplasms	mesh:D011658	Pulmonary Fibrosis					0.00250019170011			1
mesh:D019694	Hepatitis B, Chronic	mesh:D013967	Thyroiditis, Autoimmune		0.0308690303099						1
mesh:D020521	Cerebrovascular Accident	mesh:D019694	Hepatitis B, Chronic			0.0474820143885					1
mesh:D020521	Cerebrovascular Accident	mesh:D020246	Venous Thrombosis					0.00468401377223			1
mesh:D029424	Pulmonary Disease, Chronic Obstructive	mesh:D003324	Coronary Arteriosclerosis						0.000118397709076		1
mesh:D029424	Pulmonary Disease, Chronic Obstructive	mesh:D010003	Osteoarthritis						1.53077218779e-05		1
mesh:D029424	Pulmonary Disease, Chronic Obstructive	mesh:D010024	Osteoporosis						8.39182505609e-12		1
mesh:D029424	Pulmonary Disease, Chronic Obstructive	mesh:D011658	Pulmonary Fibrosis						7.55536894568e-06		1
mesh:D029424	Pulmonary Disease, Chronic Obstructive	mesh:D012878	Skin Neoplasms							0.00524017467249	1
mesh:D029424	Pulmonary Disease, Chronic Obstructive	mesh:D013274	Stomach Neoplasms							0.00524017467249	1
mesh:D029424	Pulmonary Disease, Chronic Obstructive	mesh:D014376	Tuberculosis					0.00108002757623			1
mesh:D050197	Atherosclerosis	mesh:D002446	Celiac Disease		0.0308690303099						1
mesh:D050197	Atherosclerosis	mesh:D007153	Immunologic Deficiency Syndromes		0.0308690303099						1
mesh:D050197	Atherosclerosis	mesh:D007249	Inflammation		0.0308690303099						1
mesh:D050197	Atherosclerosis	mesh:D009103	Multiple Sclerosis		0.0308690303099						1
mesh:D050197	Atherosclerosis	mesh:D014376	Tuberculosis						1.09111289449e-07		1
mesh:D050197	Atherosclerosis	mesh:D015470	Leukemia, Myelocytic, Acute		0.0308690303099						1

## Sheet: Table S3B
Disease 1 ID	Disease 1 name	Disease 2 ID	Disease 2 name	CG	FCF-GObp	FCF-GOmf	FCF-Reactome	FCG-GObp	FCG-GOmf	FCG-Reactome	Composite_score
mesh:D000230	Adenocarcinoma	mesh:D000544	Alzheimer Disease		0.0126269947722			0.0245926434529			2
mesh:D000230	Adenocarcinoma	mesh:D001172	Arthritis, Rheumatoid					0.0126471177924			1
mesh:D000230	Adenocarcinoma	mesh:D001749	Urinary Bladder Neoplasms					0.0372929513354			1
mesh:D000230	Adenocarcinoma	mesh:D001943	Breast Neoplasms		0.0022910354285			0.00641669175965			2
mesh:D000230	Adenocarcinoma	mesh:D002277	Carcinoma		0.022173519727						1
mesh:D000230	Adenocarcinoma	mesh:D002583	Cervical Neoplasm					0.000231978624555			1
mesh:D000230	Adenocarcinoma	mesh:D003327	Coronary heart disease					0.0141664762926			1
mesh:D000230	Adenocarcinoma	mesh:D004938	Esophageal Neoplasms	0.00343428500204	0.0196206901171			0.000845801334277			3
mesh:D000230	Adenocarcinoma	mesh:D005199	Fanconi Anemia					0.0117950189938			1
mesh:D000230	Adenocarcinoma	mesh:D005910	Glioma		0.00196905844262						1
mesh:D000230	Adenocarcinoma	mesh:D005922	Glomerulonephritis, IGA					8.46071305197e-05		0.000189812226532	2
mesh:D000230	Adenocarcinoma	mesh:D006258	Head and Neck Neoplasms					0.0292611533418			1
mesh:D000230	Adenocarcinoma	mesh:D006528	Carcinoma, Hepatocellular	0.0302758543761	0.015933918246						2
mesh:D000230	Adenocarcinoma	mesh:D007938	Leukemia		0.00491071778756			0.00427761743787			2
mesh:D000230	Adenocarcinoma	mesh:D008107	Liver Diseases					0.0462246858536			1
mesh:D000230	Adenocarcinoma	mesh:D008175	Lung Neoplasms		0.0110472511665						1
mesh:D000230	Adenocarcinoma	mesh:D008545	Melanoma		0.0132720126579						1
mesh:D000230	Adenocarcinoma	mesh:D009101	Multiple Myeloma					0.0437840573314			1
mesh:D000230	Adenocarcinoma	mesh:D010051	Ovarian Neoplasms		0.0063909322585						1
mesh:D000230	Adenocarcinoma	mesh:D010190	Pancreatic Neoplasms		0.015043983165						1
mesh:D000230	Adenocarcinoma	mesh:D011471	Prostatic Neoplasms		0.0022910354285						1
mesh:D000230	Adenocarcinoma	mesh:D012221	Rhinitis, Allergic, Perennial						0.04113851731		1
mesh:D000230	Adenocarcinoma	mesh:D012468	Salivary Gland Neoplasms					0.0429451025802			1
mesh:D000230	Adenocarcinoma	mesh:D013274	Stomach Neoplasms		0.0010686609347						1
mesh:D000230	Adenocarcinoma	mesh:D013964	Thyroid Neoplasms		0.0112569884616						1
mesh:D000230	Adenocarcinoma	mesh:D015179	Colorectal Neoplasms		0.000307317607471						1
mesh:D000230	Adenocarcinoma	mesh:D015451	Leukemia, B-cell, Chronic					0.0219681715896			1
mesh:D000230	Adenocarcinoma	mesh:D016135	Spinal Dysraphism		0.00149957113357						1
mesh:D000236	Adenoma	mesh:D000544	Alzheimer Disease					0.000410570540456			1
mesh:D000236	Adenoma	mesh:D002311	Cardiomyopathy, Dilated					0.0420910822022			1
mesh:D000236	Adenoma	mesh:D004827	Epilepsy					0.00348664163126			1
mesh:D000236	Adenoma	mesh:D005909	Glioblastoma					0.0127801132284			1
mesh:D000236	Adenoma	mesh:D007938	Leukemia					0.000393605251175			1
mesh:D000236	Adenoma	mesh:D008113	Liver Neoplasms					0.000840856729247			1
mesh:D000236	Adenoma	mesh:D008175	Lung Neoplasms					0.0210593121195			1
mesh:D000236	Adenoma	mesh:D008545	Melanoma						0.0328313256365		1
mesh:D000236	Adenoma	mesh:D010051	Ovarian Neoplasms					0.000327988849421			1
mesh:D000236	Adenoma	mesh:D011471	Prostatic Neoplasms					0.021261497483			1
mesh:D000236	Adenoma	mesh:D013964	Thyroid Neoplasms					0.012099100701			1
mesh:D000236	Adenoma	mesh:D015451	Leukemia, B-cell, Chronic					1.36804263259e-05			1
mesh:D000236	Adenoma	mesh:D015658	HIV Infections					4.8966120156e-05	0.0362697718074		2
mesh:D000236	Adenoma	mesh:D050500	Pancreatitis, Chronic					0.0120301468212			1
mesh:D000437	Alcoholism	mesh:D000544	Alzheimer Disease		2.47950028962e-06					0.00299627124757	2
mesh:D000437	Alcoholism	mesh:D001008	Anxiety Disorders		0.00416990288698			5.17579834663e-06	0.013383608226		3
mesh:D000437	Alcoholism	mesh:D001172	Arthritis, Rheumatoid		0.000217538464709		3.78376111328e-10				2
mesh:D000437	Alcoholism	mesh:D001249	Asthma		0.0116064371281		5.73213074769e-10	2.75993709607e-06			3
mesh:D000437	Alcoholism	mesh:D001259	Ataxia		1.06171260546e-07		0.000179267102836				2
mesh:D000437	Alcoholism	mesh:D001289	Attention Deficit Disorder with Hyperactivity		2.65002562898e-08	0.000149253177979		1.03592071917e-21	0.000301976632574	0.00299627124757	5
mesh:D000437	Alcoholism	mesh:D001321	Autistic Disorder		4.82769466324e-08						1
mesh:D000437	Alcoholism	mesh:D001714	Bipolar Disorder		0.0187503938762		0.00304856787049				2
mesh:D000437	Alcoholism	mesh:D002318	Cardiovascular Diseases						0.00296777472196		1
mesh:D000437	Alcoholism	mesh:D002446	Celiac Disease		0.00440959954235		1.66122087519e-05				2
mesh:D000437	Alcoholism	mesh:D003093	Colitis, Ulcerative		0.00280193304255						1
mesh:D000437	Alcoholism	mesh:D003866	Depressive Disorder		0.0183917121555	0.0198566372477	0.0138585247386	6.58926912621e-09	7.8837177462e-07	3.80677660359e-12	6
mesh:D000437	Alcoholism	mesh:D003924	Diabetes Mellitus, Type 2		0.000100759383955			0.0316804935366			2
mesh:D000437	Alcoholism	mesh:D004827	Epilepsy		0.0283125101497			5.83119527239e-07	0.027168559262	0.0253341272993	4
mesh:D000437	Alcoholism	mesh:D004832	Epilepsy, Absence		2.50893162036e-05		9.76280696173e-07				2
mesh:D000437	Alcoholism	mesh:D006331	Heart Diseases		0.0152934312276						1
mesh:D000437	Alcoholism	mesh:D006333	Heart Failure		0.000152317717565						1
mesh:D000437	Alcoholism	mesh:D006501	Hepatic Encephalopathy		0.027993009529						1
mesh:D000437	Alcoholism	mesh:D006973	Hypertension		1.92881975295e-10	0.00646107675263	4.8256668858e-06	4.51441983469e-06	0.0024832510871		5
mesh:D000437	Alcoholism	mesh:D007333	Insulin Resistance		0.00136569746209						1
mesh:D000437	Alcoholism	mesh:D009103	Multiple Sclerosis		0.00349899931165						1
mesh:D000437	Alcoholism	mesh:D009203	Myocardial Infarction		0.00384265102977						1
mesh:D000437	Alcoholism	mesh:D009369	Neoplasms						0.0468311475655		1
mesh:D000437	Alcoholism	mesh:D009765	Obesity		2.84857924613e-15		4.71869003152e-07		0.00375855668385	2.5070128551e-05	4
mesh:D000437	Alcoholism	mesh:D009771	Obsessive-Compulsive Disorder		0.000307317607471	0.00115449538272					2
mesh:D000437	Alcoholism	mesh:D010051	Ovarian Neoplasms					0.0284569795158			1
mesh:D000437	Alcoholism	mesh:D010300	Parkinson Disease					0.000469587018753	0.0401997911577	6.27166095095e-09	3
mesh:D000437	Alcoholism	mesh:D011471	Prostatic Neoplasms					0.0107900113723			1
mesh:D000437	Alcoholism	mesh:D011618	Psychotic Disorders					0.00304276942259			1
mesh:D000437	Alcoholism	mesh:D012130	Respiratory Hypersensitivity		0.0063909322585		5.03903665476e-05				2
mesh:D000437	Alcoholism	mesh:D012559	Schizophrenia		3.70186100591e-06	0.0175500938722	0.0323481078593	0.00087634413576	0.00468507892059	1.5629593452e-07	6
mesh:D000437	Alcoholism	mesh:D012871	Skin Diseases		0.00149957113357						1
mesh:D000437	Alcoholism	mesh:D013851	Leanness		1.63330202901e-05	0.00559131642055	3.78376111328e-10				3
mesh:D000437	Alcoholism	mesh:D019636	Neurodegenerative Diseases					1.26729092971e-05			1
mesh:D000437	Alcoholism	mesh:D020521	Cerebrovascular Accident		0.00632907228431						1
mesh:D000437	Alcoholism	mesh:D029424	Pulmonary Disease, Chronic Obstructive		0.00440959954235						1
mesh:D000437	Alcoholism	mesh:D050197	Atherosclerosis		0.00491071778756				0.0129490584091		2
mesh:D000544	Alzheimer Disease	mesh:D001254	Astrocytoma					0.0151197848045			1
mesh:D000544	Alzheimer Disease	mesh:D001259	Ataxia		0.00202689285087						1
mesh:D000544	Alzheimer Disease	mesh:D001289	Attention Deficit Disorder with Hyperactivity		0.0171740385052						1
mesh:D000544	Alzheimer Disease	mesh:D001321	Autistic Disorder		4.67441808661e-06			1.2484438598e-06			2
mesh:D000544	Alzheimer Disease	mesh:D001714	Bipolar Disorder		0.000286067054748			0.0372929513354			2
mesh:D000544	Alzheimer Disease	mesh:D001943	Breast Neoplasms		5.54643860033e-05						1
mesh:D000544	Alzheimer Disease	mesh:D002277	Carcinoma		0.000276527116528						1
mesh:D000544	Alzheimer Disease	mesh:D002294	Carcinoma, Squamous Cell						0.000409362471078		1
mesh:D000544	Alzheimer Disease	mesh:D002311	Cardiomyopathy, Dilated					0.00118730338303			1
mesh:D000544	Alzheimer Disease	mesh:D002318	Cardiovascular Diseases					0.001007637824			1
mesh:D000544	Alzheimer Disease	mesh:D003110	Colonic Neoplasms					0.00538977623905			1
mesh:D000544	Alzheimer Disease	mesh:D003324	Coronary Arteriosclerosis	0.0313253964869	1.17782773286e-06			7.45113302485e-17	0.000286513273408		4
mesh:D000544	Alzheimer Disease	mesh:D003327	Coronary heart disease	0.022615391584	5.41500906914e-06			1.8369966145e-29	1.8490828285e-07		4
mesh:D000544	Alzheimer Disease	mesh:D003424	Crohn Disease	0.0243926187407				0.00446773252955			2
mesh:D000544	Alzheimer Disease	mesh:D003528	Carcinoma, Adenoid Cystic					0.01536038938			1
mesh:D000544	Alzheimer Disease	mesh:D003704	Dementia		0.0244905888142			0.00641669175965			2
mesh:D000544	Alzheimer Disease	mesh:D003866	Depressive Disorder					0.0423014999759			1
mesh:D000544	Alzheimer Disease	mesh:D003920	Diabetes Mellitus		0.00349899931165						1
mesh:D000544	Alzheimer Disease	mesh:D004832	Epilepsy, Absence		0.00266029686676						1
mesh:D000544	Alzheimer Disease	mesh:D004938	Esophageal Neoplasms					2.43295009128e-10			1
mesh:D000544	Alzheimer Disease	mesh:D005199	Fanconi Anemia					0.0014387661204			1
mesh:D000544	Alzheimer Disease	mesh:D005909	Glioblastoma					0.0476271197249			1
mesh:D000544	Alzheimer Disease	mesh:D005910	Glioma		0.00789874361709			0.0156819000193			2
mesh:D000544	Alzheimer Disease	mesh:D006258	Head and Neck Neoplasms					0.0130235967903			1
mesh:D000544	Alzheimer Disease	mesh:D006333	Heart Failure		0.0128080357601						1
mesh:D000544	Alzheimer Disease	mesh:D006432	Hemochromatosis					0.0023643066242			1
mesh:D000544	Alzheimer Disease	mesh:D006528	Carcinoma, Hepatocellular		0.000369571812187			0.00789296836322			2
mesh:D000544	Alzheimer Disease	mesh:D006548	Hernia, Diaphragmatic						0.042851136909		1
mesh:D000544	Alzheimer Disease	mesh:D006627	Hirschsprung Disease		0.0142186520037						1
mesh:D000544	Alzheimer Disease	mesh:D006937	Hypercholesterolemia	0.00858812338633	6.14041364387e-06			1.72864720369e-44	1.28496143847e-10		4
mesh:D000544	Alzheimer Disease	mesh:D006938	Hyperlipoproteinemia Type II		3.51618184115e-07						1
mesh:D000544	Alzheimer Disease	mesh:D006973	Hypertension	0.0433106937428				1.92467597849e-05	0.042851136909		3
mesh:D000544	Alzheimer Disease	mesh:D007938	Leukemia		0.00104998658541			1.12120324345e-09			2
mesh:D000544	Alzheimer Disease	mesh:D008113	Liver Neoplasms					0.00842671504456			1
mesh:D000544	Alzheimer Disease	mesh:D008175	Lung Neoplasms		1.20741638604e-05			0.0272757979157			2
mesh:D000544	Alzheimer Disease	mesh:D008180	Systemic lupus erythematosus					0.0367220999903			1
mesh:D000544	Alzheimer Disease	mesh:D008228	Lymphoma, Low-Grade					0.035219487043			1
mesh:D000544	Alzheimer Disease	mesh:D008325	Mammary Neoplasms, Experimental						0.0355008368292		1
mesh:D000544	Alzheimer Disease	mesh:D008545	Melanoma		0.00969646290066			0.018572152995			2
mesh:D000544	Alzheimer Disease	mesh:D009369	Neoplasms		0.00280193304255			0.0051608097924			2
mesh:D000544	Alzheimer Disease	mesh:D009765	Obesity		0.0123349766082			7.03828890713e-05	0.00038394051993		3
mesh:D000544	Alzheimer Disease	mesh:D009771	Obsessive-Compulsive Disorder		0.00544780905486						1
mesh:D000544	Alzheimer Disease	mesh:D009837	Oligodendroglioma					0.0272799086196			1
mesh:D000544	Alzheimer Disease	mesh:D010051	Ovarian Neoplasms		0.00606941803676						1
mesh:D000544	Alzheimer Disease	mesh:D011225	Pre-Eclampsia	0.022615391584				1.09269584337e-05	0.000507389173959		3
mesh:D000544	Alzheimer Disease	mesh:D011471	Prostatic Neoplasms		0.0123349766082			0.028869405056			2
mesh:D000544	Alzheimer Disease	mesh:D011618	Psychotic Disorders		0.0113861505897						1
mesh:D000544	Alzheimer Disease	mesh:D012559	Schizophrenia		0.00127455751707						1
mesh:D000544	Alzheimer Disease	mesh:D012878	Skin Neoplasms						0.0024832510871		1
mesh:D000544	Alzheimer Disease	mesh:D013274	Stomach Neoplasms		0.000218616491213						1
mesh:D000544	Alzheimer Disease	mesh:D013964	Thyroid Neoplasms		8.91466551352e-05			2.46727545947e-06			2
mesh:D000544	Alzheimer Disease	mesh:D015179	Colorectal Neoplasms		2.19739315345e-07			0.010498354075			2
mesh:D000544	Alzheimer Disease	mesh:D015212	Inflammatory Bowel Diseases					0.00693325623914			1
mesh:D000544	Alzheimer Disease	mesh:D015427	Reperfusion Injuries		0.0128080357601						1
mesh:D000544	Alzheimer Disease	mesh:D015451	Leukemia, B-cell, Chronic					0.00173549281778			1
mesh:D000544	Alzheimer Disease	mesh:D015658	HIV Infections					2.57035943663e-06			1
mesh:D000544	Alzheimer Disease	mesh:D016649	Primary Ovarian Insufficiency					0.0127370385148			1
mesh:D000544	Alzheimer Disease	mesh:D018805	Sepsis					0.0334488849215			1
mesh:D000544	Alzheimer Disease	mesh:D050197	Atherosclerosis	0.0302758543761				2.78294673066e-29	1.32860431421e-09		3
mesh:D000686	Amyloidosis	mesh:D001172	Arthritis, Rheumatoid			0.00475088252381					1
mesh:D000686	Amyloidosis	mesh:D001249	Asthma			0.0054376214668					1
mesh:D000686	Amyloidosis	mesh:D003424	Crohn Disease			0.00699170097195					1
mesh:D000686	Amyloidosis	mesh:D003924	Diabetes Mellitus, Type 2						0.030716266316		1
mesh:D000686	Amyloidosis	mesh:D006333	Heart Failure			0.00559131642055					1
mesh:D000686	Amyloidosis	mesh:D008180	Systemic lupus erythematosus			0.0054376214668					1
mesh:D000686	Amyloidosis	mesh:D009203	Myocardial Infarction			0.00858990602312					1
mesh:D000686	Amyloidosis	mesh:D011225	Pre-Eclampsia			0.00604657775755					1
mesh:D000686	Amyloidosis	mesh:D011471	Prostatic Neoplasms			0.00591688674377					1
mesh:D000686	Amyloidosis	mesh:D018805	Sepsis			0.00504166158599					1
mesh:D000686	Amyloidosis	mesh:D019694	Hepatitis B, Chronic			0.00771319750922					1
mesh:D000686	Amyloidosis	mesh:D020521	Cerebrovascular Accident			0.00677323795613					1
mesh:D000686	Amyloidosis	mesh:D050197	Atherosclerosis			0.00559131642055					1
mesh:D000690	Amyotrophic Lateral Sclerosis	mesh:D001289	Attention Deficit Disorder with Hyperactivity					0.0495467294107			1
mesh:D000740	Anemia	mesh:D001172	Arthritis, Rheumatoid			0.00917411797698		0.00216033978061	0.042851136909		3
mesh:D000740	Anemia	mesh:D001249	Asthma			0.013314535081		1.88344635154e-07			2
mesh:D000740	Anemia	mesh:D001943	Breast Neoplasms					8.37930899173e-09			1
mesh:D000740	Anemia	mesh:D003093	Colitis, Ulcerative		0.00858230722288	0.00174632896423					2
mesh:D000740	Anemia	mesh:D003424	Crohn Disease			0.00520334752606					1
mesh:D000740	Anemia	mesh:D004314	Down Syndrome						0.0182268089719		1
mesh:D000740	Anemia	mesh:D006333	Heart Failure			0.00395293067871					1
mesh:D000740	Anemia	mesh:D006526	Hepatitis C		0.0347851367295	0.00395293067871					2
mesh:D000740	Anemia	mesh:D008103	Liver Cirrhosis			0.00559131642055					1
mesh:D000740	Anemia	mesh:D008106	Liver Cirrhosis, Experimental			0.00559131642055					1
mesh:D000740	Anemia	mesh:D008175	Lung Neoplasms					2.02791367284e-05			1
mesh:D000740	Anemia	mesh:D008180	Systemic lupus erythematosus			0.00559131642055					1
mesh:D000740	Anemia	mesh:D009203	Myocardial Infarction		0.0120061904984						1
mesh:D000740	Anemia	mesh:D010003	Osteoarthritis			0.0036079815393					1
mesh:D000740	Anemia	mesh:D011658	Pulmonary Fibrosis			0.0201204552049		0.000257002716011			2
mesh:D000740	Anemia	mesh:D013274	Stomach Neoplasms					6.22448701006e-05			1
mesh:D000740	Anemia	mesh:D013967	Thyroiditis, Autoimmune			0.00174632896423					1
mesh:D000740	Anemia	mesh:D014376	Tuberculosis			0.02874922415					1
mesh:D000740	Anemia	mesh:D015470	Leukemia, Myelocytic, Acute					4.2826096943e-06	0.0204471930314		2
mesh:D000740	Anemia	mesh:D015658	HIV Infections			0.00520334752606					1
mesh:D000740	Anemia	omim:275355	Squamous cell carcinoma, head and neck			0.00174632896423					1
mesh:D000743	Anemia, Hemolytic	mesh:D009369	Neoplasms					5.74030432285e-08			1
mesh:D001008	Anxiety Disorders	mesh:D001172	Arthritis, Rheumatoid					0.000474296192018			1
mesh:D001008	Anxiety Disorders	mesh:D001289	Attention Deficit Disorder with Hyperactivity		0.0158527021281						1
mesh:D001008	Anxiety Disorders	mesh:D001943	Breast Neoplasms					0.0115247502278			1
mesh:D001008	Anxiety Disorders	mesh:D003110	Colonic Neoplasms					0.025429491796	0.0236582409745		2
mesh:D001008	Anxiety Disorders	mesh:D003866	Depressive Disorder			0.032494428234		0.0372929513354			2
mesh:D001008	Anxiety Disorders	mesh:D006528	Carcinoma, Hepatocellular					1.78365300791e-05	0.0336940364295		2
mesh:D001008	Anxiety Disorders	mesh:D009203	Myocardial Infarction					5.42971919564e-05			1
mesh:D001008	Anxiety Disorders	mesh:D009456	Neurofibromatosis 1						0.0195146220919		1
mesh:D001008	Anxiety Disorders	mesh:D009765	Obesity		0.000137864157143	0.00699170097195			0.0324788937753		3
mesh:D001008	Anxiety Disorders	mesh:D009771	Obsessive-Compulsive Disorder		0.0111478688147						1
mesh:D001008	Anxiety Disorders	mesh:D013851	Leanness		0.00789874361709						1
mesh:D001008	Anxiety Disorders	mesh:D020521	Cerebrovascular Accident					0.00128079187904			1
mesh:D001008	Anxiety Disorders	mesh:D050197	Atherosclerosis					0.00827378022029	0.0129490584091		2
mesh:D001172	Arthritis, Rheumatoid	mesh:D001249	Asthma	0.0135444743782	7.92555917585e-27	8.24585979651e-08	2.68670110756e-09	8.50429666834e-32	1.28036781205e-13		6
mesh:D001172	Arthritis, Rheumatoid	mesh:D001321	Autistic Disorder			0.00475088252381					1
mesh:D001172	Arthritis, Rheumatoid	mesh:D001943	Breast Neoplasms		0.00317574979409			0.0150731914994			2
mesh:D001172	Arthritis, Rheumatoid	mesh:D002277	Carcinoma					0.00238233554698			1
mesh:D001172	Arthritis, Rheumatoid	mesh:D002280	Carcinoma, Basal Cell		0.0155183176582						1
mesh:D001172	Arthritis, Rheumatoid	mesh:D002292	Carcinoma, Renal Cell					1.42053489624e-05			1
mesh:D001172	Arthritis, Rheumatoid	mesh:D002294	Carcinoma, Squamous Cell	0.022615391584	8.6928441384e-07			5.38279127713e-12	0.000122347867552		4
mesh:D001172	Arthritis, Rheumatoid	mesh:D002318	Cardiovascular Diseases					0.000277619619708			1
mesh:D001172	Arthritis, Rheumatoid	mesh:D002340	Carotid Artery Diseases					4.35532831456e-05			1
mesh:D001172	Arthritis, Rheumatoid	mesh:D002446	Celiac Disease		3.89212732344e-05		0.000316763133946	0.00651919253684			3
mesh:D001172	Arthritis, Rheumatoid	mesh:D002583	Cervical Neoplasm		0.00143250417597						1
mesh:D001172	Arthritis, Rheumatoid	mesh:D003093	Colitis, Ulcerative		2.05783231079e-06	2.90238207192e-05		1.07382960704e-05	0.013383608226		4
mesh:D001172	Arthritis, Rheumatoid	mesh:D003110	Colonic Neoplasms		0.0450493152706			0.0333441339055	7.45100387177e-05		3
mesh:D001172	Arthritis, Rheumatoid	mesh:D003324	Coronary Arteriosclerosis		0.00229536722758	0.00835295570097		2.67278975092e-18	0.000316351376406		4
mesh:D001172	Arthritis, Rheumatoid	mesh:D003327	Coronary heart disease					0.000299391768535	0.000350869460697		2
mesh:D001172	Arthritis, Rheumatoid	mesh:D003424	Crohn Disease		3.1872423077e-19	2.82938595168e-06	0.00119648093842	1.12907720447e-07	5.12628596412e-08		5
mesh:D001172	Arthritis, Rheumatoid	mesh:D003704	Dementia					0.009056596721	0.030716266316		2
mesh:D001172	Arthritis, Rheumatoid	mesh:D003866	Depressive Disorder				0.0124529011403				1
mesh:D001172	Arthritis, Rheumatoid	mesh:D003876	Dermatitis, Atopic					0.0379348652718			1
mesh:D001172	Arthritis, Rheumatoid	mesh:D003920	Diabetes Mellitus		0.0165211592549						1
mesh:D001172	Arthritis, Rheumatoid	mesh:D003924	Diabetes Mellitus, Type 2		1.91579917112e-05						1
mesh:D001172	Arthritis, Rheumatoid	mesh:D004314	Down Syndrome		0.0126498766754						1
mesh:D001172	Arthritis, Rheumatoid	mesh:D005334	Fever		0.029476984053						1
mesh:D001172	Arthritis, Rheumatoid	mesh:D005909	Glioblastoma	0.0481908869981					0.000247767647682		2
mesh:D001172	Arthritis, Rheumatoid	mesh:D005922	Glomerulonephritis, IGA		0.0456432034298			0.0265286100804	0.0204471930314		3
mesh:D001172	Arthritis, Rheumatoid	mesh:D006111	Graves Disease					0.00153047005931			1
mesh:D001172	Arthritis, Rheumatoid	mesh:D006331	Heart Diseases		0.0425247293533						1
mesh:D001172	Arthritis, Rheumatoid	mesh:D006333	Heart Failure		0.000189926061018	0.00115449538272		2.0318827153e-05			3
mesh:D001172	Arthritis, Rheumatoid	mesh:D006526	Hepatitis C		1.08776428823e-10	0.0195956177272		4.39362168015e-41	9.16518759834e-14		4
mesh:D001172	Arthritis, Rheumatoid	mesh:D006528	Carcinoma, Hepatocellular					0.00209478272			1
mesh:D001172	Arthritis, Rheumatoid	mesh:D006627	Hirschsprung Disease		0.0116064371281						1
mesh:D001172	Arthritis, Rheumatoid	mesh:D006967	Hypersensitivity		0.000983637171772			0.000725456879373			2
mesh:D001172	Arthritis, Rheumatoid	mesh:D006969	Hypersensitivity, Immediate		1.09834335773e-10	0.000684885559564		7.74126816287e-12	2.17844644435e-07		4
mesh:D001172	Arthritis, Rheumatoid	mesh:D006973	Hypertension		1.05066600285e-10		7.86448338584e-08				2
mesh:D001172	Arthritis, Rheumatoid	mesh:D007006	Hypogonadism		0.0113861505897						1
mesh:D001172	Arthritis, Rheumatoid	mesh:D007153	Immunologic Deficiency Syndromes		0.0145685859413						1
mesh:D001172	Arthritis, Rheumatoid	mesh:D007249	Inflammation		0.00162521935543						1
mesh:D001172	Arthritis, Rheumatoid	mesh:D007333	Insulin Resistance		0.00335023946069						1
mesh:D001172	Arthritis, Rheumatoid	mesh:D007674	Kidney Diseases						0.0206463789126		1
mesh:D001172	Arthritis, Rheumatoid	mesh:D007938	Leukemia		3.22222691111e-10	0.00821140189297		3.3786012846e-08	0.0106990255998		4
mesh:D001172	Arthritis, Rheumatoid	mesh:D008103	Liver Cirrhosis	0.0289820359886	0.0183135569262	0.000324290513366		6.05090586159e-05	0.000207691172858		5
mesh:D001172	Arthritis, Rheumatoid	mesh:D008106	Liver Cirrhosis, Experimental			0.0101840125617		0.0160377091383	0.00620985426063		3
mesh:D001172	Arthritis, Rheumatoid	mesh:D008107	Liver Diseases	0.0433106937428	2.67447747535e-05	0.000225821734003		1.32853649277e-16	4.79893085514e-06		5
mesh:D001172	Arthritis, Rheumatoid	mesh:D008171	Lung Diseases		0.000474438359666			5.95551501758e-08			2
mesh:D001172	Arthritis, Rheumatoid	mesh:D008175	Lung Neoplasms					0.0431299590597			1
mesh:D001172	Arthritis, Rheumatoid	mesh:D008180	Systemic lupus erythematosus		2.79799337932e-12	3.06757461692e-09		3.27120670719e-05			3
mesh:D001172	Arthritis, Rheumatoid	mesh:D008223	Lymphoma					0.00815658704352			1
mesh:D001172	Arthritis, Rheumatoid	mesh:D008228	Lymphoma, Low-Grade		0.0120061904984				0.00389425323872		2
mesh:D001172	Arthritis, Rheumatoid	mesh:D008268	Macular Degeneration		0.0126269947722						1
mesh:D001172	Arthritis, Rheumatoid	mesh:D008527	Medulloblastoma		0.00987942370112						1
mesh:D001172	Arthritis, Rheumatoid	mesh:D008545	Melanoma		0.000469188376925						1
mesh:D001172	Arthritis, Rheumatoid	mesh:D009101	Multiple Myeloma		0.0250895793757						1
mesh:D001172	Arthritis, Rheumatoid	mesh:D009103	Multiple Sclerosis		2.51743344486e-07			0.000284514562251			2
mesh:D001172	Arthritis, Rheumatoid	mesh:D009202	Cardiomyopathies		0.00280193304255						1
mesh:D001172	Arthritis, Rheumatoid	mesh:D009203	Myocardial Infarction		0.020053566294	0.00835295570097		3.92490496432e-07	0.000650380531821		4
mesh:D001172	Arthritis, Rheumatoid	mesh:D009369	Neoplasms		0.0147187755611			0.0319319154118			2
mesh:D001172	Arthritis, Rheumatoid	mesh:D009436	Neural Tube Defects		0.0279359986512						1
mesh:D001172	Arthritis, Rheumatoid	mesh:D009456	Neurofibromatosis 1						0.0182268089719		1
mesh:D001172	Arthritis, Rheumatoid	mesh:D009765	Obesity		0.00880846009122		7.86448338584e-08				2
mesh:D001172	Arthritis, Rheumatoid	mesh:D009914	Oral Submucous Fibrosis		0.00666435321217						1
mesh:D001172	Arthritis, Rheumatoid	mesh:D010003	Osteoarthritis	0.0302758543761	1.91579917112e-05	0.00821140189297		0.00354092479749	0.00408018054408		5
mesh:D001172	Arthritis, Rheumatoid	mesh:D010024	Osteoporosis		0.00120935651576						1
mesh:D001172	Arthritis, Rheumatoid	mesh:D010190	Pancreatic Neoplasms					0.0241375289387	0.00316630675886		2
mesh:D001172	Arthritis, Rheumatoid	mesh:D011085	Polycystic Ovary Syndrome		0.00521912304042						1
mesh:D001172	Arthritis, Rheumatoid	mesh:D011225	Pre-Eclampsia		1.96699624978e-06	0.00520334752606					2
mesh:D001172	Arthritis, Rheumatoid	mesh:D011471	Prostatic Neoplasms		2.0312204393e-05	0.0350268187963		1.09866448846e-05			3
mesh:D001172	Arthritis, Rheumatoid	mesh:D011565	Psoriasis		0.00526429941844			0.00695938975754			2
mesh:D001172	Arthritis, Rheumatoid	mesh:D011658	Pulmonary Fibrosis	0.008939354626	7.45668760074e-21	3.45653045334e-08		1.05461331324e-49	1.31998660836e-16		5
mesh:D001172	Arthritis, Rheumatoid	mesh:D012130	Respiratory Hypersensitivity	0.00245415711146	1.93867251781e-24	1.45327627216e-08	1.31074723098e-07	1.09551956592e-69	2.37816295199e-20		6
mesh:D001172	Arthritis, Rheumatoid	mesh:D012221	Rhinitis, Allergic, Perennial		1.45548614488e-05						1
mesh:D001172	Arthritis, Rheumatoid	mesh:D012516	Osteosarcoma					0.034539583281			1
mesh:D001172	Arthritis, Rheumatoid	mesh:D012559	Schizophrenia		0.0099627687787						1
mesh:D001172	Arthritis, Rheumatoid	mesh:D012871	Skin Diseases		2.44026609173e-09	0.00646107675263	0.00446878422782				3
mesh:D001172	Arthritis, Rheumatoid	mesh:D012878	Skin Neoplasms		0.0174986038003						1
mesh:D001172	Arthritis, Rheumatoid	mesh:D013274	Stomach Neoplasms		0.00266029686676			1.46747108249e-05			2
mesh:D001172	Arthritis, Rheumatoid	mesh:D013276	Stomach Ulcer		0.00142649239165						1
mesh:D001172	Arthritis, Rheumatoid	mesh:D013851	Leanness		6.92190944429e-05		4.71869003152e-07				2
mesh:D001172	Arthritis, Rheumatoid	mesh:D013964	Thyroid Neoplasms		0.00835763209084			0.0122886280328			2
mesh:D001172	Arthritis, Rheumatoid	mesh:D013967	Thyroiditis, Autoimmune		1.29426896659e-06	0.00835295570097		0.00225974473416	0.0385378568454		4
mesh:D001172	Arthritis, Rheumatoid	mesh:D014376	Tuberculosis	0.00399679171031	4.76622308915e-28	1.27741585353e-08		2.57369199386e-61	7.47555060239e-15		5
mesh:D001172	Arthritis, Rheumatoid	mesh:D015179	Colorectal Neoplasms		0.000570466298277	0.00604657775755		0.00743958364703	9.11257224949e-05		4
mesh:D001172	Arthritis, Rheumatoid	mesh:D015212	Inflammatory Bowel Diseases		0.00381153926972	0.00604657775755		0.0193748528085			3
mesh:D001172	Arthritis, Rheumatoid	mesh:D015427	Reperfusion Injuries		0.0371178280439						1
mesh:D001172	Arthritis, Rheumatoid	mesh:D015451	Leukemia, B-cell, Chronic		0.000715352213256			2.41248822273e-06			2
mesh:D001172	Arthritis, Rheumatoid	mesh:D015470	Leukemia, Myelocytic, Acute		0.0165359406884						1
mesh:D001172	Arthritis, Rheumatoid	mesh:D015473	Leukemia, Promyelocytic, Acute		0.0128080357601						1
mesh:D001172	Arthritis, Rheumatoid	mesh:D015658	HIV Infections		2.65002562898e-08	0.00520334752606		6.30243570712e-06			3
mesh:D001172	Arthritis, Rheumatoid	mesh:D015663	Osteoporosis, Postmenopausal		0.0005104005478						1
mesh:D001172	Arthritis, Rheumatoid	mesh:D016135	Spinal Dysraphism		0.000485720432813						1
mesh:D001172	Arthritis, Rheumatoid	mesh:D016481	Helicobacter Infections		0.000603156865055			0.00310015322406			2
mesh:D001172	Arthritis, Rheumatoid	mesh:D016889	Endometrial Neoplasms	0.036902046229	0.0297401480208			0.000430596654659	0.000264614824086		4
mesh:D001172	Arthritis, Rheumatoid	mesh:D018805	Sepsis		4.03280407422e-05	0.00973430946873			0.0106694030386		3
mesh:D001172	Arthritis, Rheumatoid	mesh:D019694	Hepatitis B, Chronic		1.36831397505e-06	0.0130214006562					2
mesh:D001172	Arthritis, Rheumatoid	mesh:D019851	Thrombophilia		0.00561698044314						1
mesh:D001172	Arthritis, Rheumatoid	mesh:D020246	Venous Thrombosis		0.0342039105929						1
mesh:D001172	Arthritis, Rheumatoid	mesh:D020521	Cerebrovascular Accident			0.00699170097195					1
mesh:D001172	Arthritis, Rheumatoid	mesh:D029424	Pulmonary Disease, Chronic Obstructive		9.01431560347e-14	0.00128184955247		1.49912003582e-52	1.31998660836e-16		4
mesh:D001172	Arthritis, Rheumatoid	mesh:D050197	Atherosclerosis		2.01094548726e-05	0.000142260731206		9.23966092278e-32	9.94579202411e-17		4
mesh:D001172	Arthritis, Rheumatoid	omim:275355	Squamous cell carcinoma, head and neck			0.00504166158599					1
mesh:D001249	Asthma	mesh:D001169	Arthritis, Experimental		0.014135466288						1
mesh:D001249	Asthma	mesh:D001254	Astrocytoma						0.0213816891692		1
mesh:D001249	Asthma	mesh:D001943	Breast Neoplasms		0.00490963398672	0.0101840125617		7.98475485594e-06			3
mesh:D001249	Asthma	mesh:D002277	Carcinoma		0.019409467122						1
mesh:D001249	Asthma	mesh:D002280	Carcinoma, Basal Cell		0.00440959954235						1
mesh:D001249	Asthma	mesh:D002294	Carcinoma, Squamous Cell		1.71721947377e-05			8.30626390308e-07	1.39253344188e-05		3
mesh:D001249	Asthma	mesh:D002318	Cardiovascular Diseases					0.0445851658484			1
mesh:D001249	Asthma	mesh:D002446	Celiac Disease		0.000166715211797		0.000505286277813	0.00357930513395			3
mesh:D001249	Asthma	mesh:D002583	Cervical Neoplasm		0.000257963412749						1
mesh:D001249	Asthma	mesh:D003093	Colitis, Ulcerative		4.01339642126e-11	0.00270280306671		4.64057874737e-05	0.00016742727709		4
mesh:D001249	Asthma	mesh:D003110	Colonic Neoplasms		0.0202741729103						1
mesh:D001249	Asthma	mesh:D003324	Coronary Arteriosclerosis		0.00018995792772	0.00699170097195		4.18104035083e-24	5.39528676909e-06		4
mesh:D001249	Asthma	mesh:D003327	Coronary heart disease					0.00446773252955			1
mesh:D001249	Asthma	mesh:D003424	Crohn Disease		6.13389904494e-16	0.00071566049409	0.00385360094451	2.13615101288e-18	3.47856237549e-05		5
mesh:D001249	Asthma	mesh:D003866	Depressive Disorder				0.0150731330221				1
mesh:D001249	Asthma	mesh:D003876	Dermatitis, Atopic			0.0255815711832		0.00564151636549	0.032190801329		3
mesh:D001249	Asthma	mesh:D003920	Diabetes Mellitus		0.00544780905486						1
mesh:D001249	Asthma	mesh:D003924	Diabetes Mellitus, Type 2		6.36605573989e-06				0.0325635221001		2
mesh:D001249	Asthma	mesh:D004314	Down Syndrome		0.0142182970758			6.30243570712e-06	0.000827838917226		3
mesh:D001249	Asthma	mesh:D004362	Drug Toxicity			0.0195956177272		0.0245926434529	0.0442219917033		3
mesh:D001249	Asthma	mesh:D005334	Fever		0.0140071618902						1
mesh:D001249	Asthma	mesh:D005909	Glioblastoma		0.0272290543977			0.00531808140994			2
mesh:D001249	Asthma	mesh:D005922	Glomerulonephritis, IGA		0.0319713296904						1
mesh:D001249	Asthma	mesh:D006111	Graves Disease					0.00734420269919			1
mesh:D001249	Asthma	mesh:D006333	Heart Failure		0.000116277938752	0.00155295319217					2
mesh:D001249	Asthma	mesh:D006526	Hepatitis C		3.19984829434e-09	0.0233907014069		9.33322279189e-34	2.51105371623e-09		4
mesh:D001249	Asthma	mesh:D006627	Hirschsprung Disease		0.0158527021281						1
mesh:D001249	Asthma	mesh:D006967	Hypersensitivity		0.000469064733344			0.0131405538279			2
mesh:D001249	Asthma	mesh:D006969	Hypersensitivity, Immediate	0.0433106937428	1.35604679453e-11	0.000149253177979		2.40985203024e-11	0.00018547556749		5
mesh:D001249	Asthma	mesh:D006973	Hypertension		8.5398597788e-09		3.92794259486e-07	0.00118224891096			3
mesh:D001249	Asthma	mesh:D007006	Hypogonadism		0.0110472511665	0.00771319750922		0.0487977470886			3
mesh:D001249	Asthma	mesh:D007153	Immunologic Deficiency Syndromes		0.0111478688147	0.00591688674377			0.000289059234152		3
mesh:D001249	Asthma	mesh:D007249	Inflammation		0.000231138624946						1
mesh:D001249	Asthma	mesh:D007333	Insulin Resistance		0.00266029686676						1
mesh:D001249	Asthma	mesh:D007938	Leukemia		2.9447193435e-07						1
mesh:D001249	Asthma	mesh:D008103	Liver Cirrhosis		0.0297813217983	0.000560641250028					2
mesh:D001249	Asthma	mesh:D008106	Liver Cirrhosis, Experimental		0.0424691802531	0.00110021817124					2
mesh:D001249	Asthma	mesh:D008107	Liver Diseases	0.0325878676063	0.00163487353352			9.57322453551e-21	8.82735262469e-08		4
mesh:D001249	Asthma	mesh:D008113	Liver Neoplasms					0.00141930073643	5.28217047119e-05		2
mesh:D001249	Asthma	mesh:D008171	Lung Diseases		1.5776739193e-05			2.10713663391e-06			2
mesh:D001249	Asthma	mesh:D008175	Lung Neoplasms					0.00906133781188			1
mesh:D001249	Asthma	mesh:D008180	Systemic lupus erythematosus	0.0299090266482	6.16984701106e-15	0.000208307690643		1.48018028811e-05	9.78415718521e-06		5
mesh:D001249	Asthma	mesh:D008228	Lymphoma, Low-Grade		0.00544780905486						1
mesh:D001249	Asthma	mesh:D008268	Macular Degeneration		0.00568388083279						1
mesh:D001249	Asthma	mesh:D008527	Medulloblastoma		0.00491071778756						1
mesh:D001249	Asthma	mesh:D008545	Melanoma		0.00987942370112						1
mesh:D001249	Asthma	mesh:D009101	Multiple Myeloma		0.00237187873114			0.018066435243			2
mesh:D001249	Asthma	mesh:D009103	Multiple Sclerosis		1.29426896659e-06			0.00336153314112	0.0307959393143		3
mesh:D001249	Asthma	mesh:D009202	Cardiomyopathies		0.000857373882445						1
mesh:D001249	Asthma	mesh:D009203	Myocardial Infarction		0.00789874361709	0.00771319750922		0.0367894586963			3
mesh:D001249	Asthma	mesh:D009369	Neoplasms			0.0175500938722		0.000131742660522	0.00761243489941		3
mesh:D001249	Asthma	mesh:D009436	Neural Tube Defects		0.0193384717692				0.042851136909		2
mesh:D001249	Asthma	mesh:D009765	Obesity		0.00491071778756		1.31074723098e-07	0.00348664163126			3
mesh:D001249	Asthma	mesh:D009914	Oral Submucous Fibrosis		0.0207574206243						1
mesh:D001249	Asthma	mesh:D010003	Osteoarthritis		4.61297007205e-07	0.00520334752606			0.037699413057		3
mesh:D001249	Asthma	mesh:D010024	Osteoporosis		0.0118558776035						1
mesh:D001249	Asthma	mesh:D011085	Polycystic Ovary Syndrome		0.00469191879948				0.00111908259614		2
mesh:D001249	Asthma	mesh:D011225	Pre-Eclampsia		5.16589453343e-07	0.000243446844951					2
mesh:D001249	Asthma	mesh:D011471	Prostatic Neoplasms		5.41500906914e-06	0.00115449538272		6.49306809728e-06	0.00206153085869		4
mesh:D001249	Asthma	mesh:D011565	Psoriasis	0.0481908869981	0.00228923891135	0.00771319750922					3
mesh:D001249	Asthma	mesh:D011658	Pulmonary Fibrosis		6.71555788275e-16	3.13721287676e-07		3.23143710355e-31	1.60475803477e-10		4
mesh:D001249	Asthma	mesh:D012130	Respiratory Hypersensitivity	0.0433106937428	1.74111410741e-19	4.80686053509e-06	1.31074723098e-07	1.94923751397e-38	1.31197543078e-09		6
mesh:D001249	Asthma	mesh:D012221	Rhinitis, Allergic, Perennial		8.2769700809e-06						1
mesh:D001249	Asthma	mesh:D012559	Schizophrenia		0.00880846009122						1
mesh:D001249	Asthma	mesh:D012871	Skin Diseases	0.022615391584	2.11950489885e-09	0.00591688674377	0.00446878422782	4.87785777208e-05	0.0213816891692		6
mesh:D001249	Asthma	mesh:D012878	Skin Neoplasms		0.022173519727			0.00120922655564			2
mesh:D001249	Asthma	mesh:D013274	Stomach Neoplasms		0.0016559176369			0.000195295251481			2
mesh:D001249	Asthma	mesh:D013276	Stomach Ulcer		0.00169644296139						1
mesh:D001249	Asthma	mesh:D013851	Leanness		0.00789874361709		2.39436312359e-06				2
mesh:D001249	Asthma	mesh:D013964	Thyroid Neoplasms		0.00536480919391				0.0241963475277		2
mesh:D001249	Asthma	mesh:D013967	Thyroiditis, Autoimmune		8.76406596349e-05	0.0122246289245		0.0321050482824	0.0401997911577		4
mesh:D001249	Asthma	mesh:D014376	Tuberculosis		1.80909380301e-20	0.000397663782096		4.23281646194e-33	2.04604560275e-07		4
mesh:D001249	Asthma	mesh:D015179	Colorectal Neoplasms		0.0196206901171	0.00504166158599					2
mesh:D001249	Asthma	mesh:D015212	Inflammatory Bowel Diseases		0.000405477694238						1
mesh:D001249	Asthma	mesh:D015427	Reperfusion Injuries		0.0125832935167						1
mesh:D001249	Asthma	mesh:D015451	Leukemia, B-cell, Chronic		0.00491071778756						1
mesh:D001249	Asthma	mesh:D015470	Leukemia, Myelocytic, Acute		0.0116239544992			5.9043302477e-09			2
mesh:D001249	Asthma	mesh:D015473	Leukemia, Promyelocytic, Acute		0.00666435321217						1
mesh:D001249	Asthma	mesh:D015658	HIV Infections		3.67737437244e-07	0.00821140189297		0.0341112456661			3
mesh:D001249	Asthma	mesh:D015663	Osteoporosis, Postmenopausal		0.00784628200957						1
mesh:D001249	Asthma	mesh:D016135	Spinal Dysraphism		0.0202893813303			0.0487467137967			2
mesh:D001249	Asthma	mesh:D016481	Helicobacter Infections		0.000222296950554			2.11466566018e-05			2
mesh:D001249	Asthma	mesh:D016889	Endometrial Neoplasms						0.00879815190673		1
mesh:D001249	Asthma	mesh:D018805	Sepsis		0.000667970231687	0.0350268187963					2
mesh:D001249	Asthma	mesh:D019636	Neurodegenerative Diseases					0.0115992093678			1
mesh:D001249	Asthma	mesh:D019694	Hepatitis B, Chronic		0.000771815674166	0.0216028893352		0.024159359281			3
mesh:D001249	Asthma	mesh:D019851	Thrombophilia		0.00521912304042						1
mesh:D001249	Asthma	mesh:D020246	Venous Thrombosis		0.000434172358133			0.00161460507812	0.000315742633103		3
mesh:D001249	Asthma	mesh:D020521	Cerebrovascular Accident			0.00520334752606					1
mesh:D001249	Asthma	mesh:D029424	Pulmonary Disease, Chronic Obstructive		1.80619959882e-14	0.00586216143583		2.29870743586e-22	9.06236895009e-11		4
mesh:D001249	Asthma	mesh:D050197	Atherosclerosis		2.47199587421e-06	0.0350268187963		7.185923962e-25	8.20365939051e-08		4
mesh:D001249	Asthma	omim:275355	Squamous cell carcinoma, head and neck			0.00283293365308					1
mesh:D001254	Astrocytoma	mesh:D005909	Glioblastoma		0.00632907228431			0.00742747003937	0.00160198067366		3
mesh:D001254	Astrocytoma	mesh:D006526	Hepatitis C						0.0332240917526		1
mesh:D001254	Astrocytoma	mesh:D006627	Hirschsprung Disease		0.00087653139579						1
mesh:D001254	Astrocytoma	mesh:D007938	Leukemia	0.022615391584							1
mesh:D001254	Astrocytoma	mesh:D008175	Lung Neoplasms		0.00598785273507						1
mesh:D001254	Astrocytoma	mesh:D008545	Melanoma					0.0488796188686			1
mesh:D001254	Astrocytoma	mesh:D011565	Psoriasis						0.0108692687308		1
mesh:D001254	Astrocytoma	mesh:D011658	Pulmonary Fibrosis					0.0495467294107			1
mesh:D001254	Astrocytoma	mesh:D013274	Stomach Neoplasms					1.95334050404e-05			1
mesh:D001259	Ataxia	mesh:D001289	Attention Deficit Disorder with Hyperactivity		0.00403775251692						1
mesh:D001259	Ataxia	mesh:D001321	Autistic Disorder		0.00505137224571						1
mesh:D001259	Ataxia	mesh:D001714	Bipolar Disorder		3.52855168144e-05		0.00304856787049				2
mesh:D001259	Ataxia	mesh:D004827	Epilepsy		0.00202689285087						1
mesh:D001259	Ataxia	mesh:D004832	Epilepsy, Absence		1.81251001733e-06		0.000128041208846				2
mesh:D001259	Ataxia	mesh:D006333	Heart Failure		0.00228923891135						1
mesh:D001259	Ataxia	mesh:D009765	Obesity		0.00202689285087						1
mesh:D001259	Ataxia	mesh:D009771	Obsessive-Compulsive Disorder		0.00122498173245						1
mesh:D001259	Ataxia	mesh:D012559	Schizophrenia		0.00369316574943						1
mesh:D001321	Autistic Disorder	mesh:D001289	Attention Deficit Disorder with Hyperactivity		0.0183917121555			4.89956258508e-08			2
mesh:D001321	Autistic Disorder	mesh:D001714	Bipolar Disorder		8.91466551352e-05						1
mesh:D001321	Autistic Disorder	mesh:D001943	Breast Neoplasms					0.00339221456602			1
mesh:D001321	Autistic Disorder	mesh:D002318	Cardiovascular Diseases					0.0101575003675			1
mesh:D001321	Autistic Disorder	mesh:D003093	Colitis, Ulcerative			0.0054376214668			0.00205096264562		2
mesh:D001321	Autistic Disorder	mesh:D003424	Crohn Disease			0.0054376214668		0.000546281001317	8.03932385748e-07		3
mesh:D001321	Autistic Disorder	mesh:D003876	Dermatitis, Atopic						0.0342367506557		1
mesh:D001321	Autistic Disorder	mesh:D004827	Epilepsy		0.00521912304042						1
mesh:D001321	Autistic Disorder	mesh:D004832	Epilepsy, Absence		0.0063909322585						1
mesh:D001321	Autistic Disorder	mesh:D005334	Fever					0.0196445052819	0.0257437535409		2
mesh:D001321	Autistic Disorder	mesh:D006333	Heart Failure		0.00927364482114						1
mesh:D001321	Autistic Disorder	mesh:D006627	Hirschsprung Disease		0.00280193304255						1
mesh:D001321	Autistic Disorder	mesh:D008103	Liver Cirrhosis			0.0036079815393					1
mesh:D001321	Autistic Disorder	mesh:D008107	Liver Diseases			0.00174632896423					1
mesh:D001321	Autistic Disorder	mesh:D008180	Systemic lupus erythematosus			0.00475088252381			0.0263296958858		2
mesh:D001321	Autistic Disorder	mesh:D008607	Mental Retardation					0.00574298126349	0.00703562643235		2
mesh:D001321	Autistic Disorder	mesh:D008654	Mesothelioma					2.83755604995e-08	1.28153996031e-09		2
mesh:D001321	Autistic Disorder	mesh:D009765	Obesity		0.00384265102977						1
mesh:D001321	Autistic Disorder	mesh:D009771	Obsessive-Compulsive Disorder		0.00266029686676						1
mesh:D001321	Autistic Disorder	mesh:D010003	Osteoarthritis					0.0108416206985	0.000122347867552		2
mesh:D001321	Autistic Disorder	mesh:D011471	Prostatic Neoplasms					1.69059387517e-16	5.29766120103e-06		2
mesh:D001321	Autistic Disorder	mesh:D012559	Schizophrenia		4.02113893989e-05			1.88344635154e-07			2
mesh:D001321	Autistic Disorder	mesh:D013274	Stomach Neoplasms					0.00503548187651			1
mesh:D001321	Autistic Disorder	mesh:D013964	Thyroid Neoplasms					1.0429021098e-26	7.12084649912e-08		2
mesh:D001321	Autistic Disorder	mesh:D014376	Tuberculosis			0.00395293067871					1
mesh:D001321	Autistic Disorder	mesh:D015179	Colorectal Neoplasms			0.00283293365308					1
mesh:D001321	Autistic Disorder	mesh:D015212	Inflammatory Bowel Diseases			0.00283293365308					1
mesh:D001714	Bipolar Disorder	mesh:D001289	Attention Deficit Disorder with Hyperactivity		0.0400864135375			2.46525350603e-05			2
mesh:D001714	Bipolar Disorder	mesh:D004827	Epilepsy		0.0245863935983						1
mesh:D001714	Bipolar Disorder	mesh:D004832	Epilepsy, Absence		0.0124226207248		0.00304856787049	0.0288856272311			3
mesh:D001714	Bipolar Disorder	mesh:D006333	Heart Failure		0.00568388083279						1
mesh:D001714	Bipolar Disorder	mesh:D006627	Hirschsprung Disease		0.00087653139579						1
mesh:D001714	Bipolar Disorder	mesh:D009765	Obesity		0.0031414373382						1
mesh:D001714	Bipolar Disorder	mesh:D009771	Obsessive-Compulsive Disorder		0.00266029686676						1
mesh:D001714	Bipolar Disorder	mesh:D010190	Pancreatic Neoplasms					3.15797677144e-05			1
mesh:D001714	Bipolar Disorder	mesh:D012559	Schizophrenia		0.000570466298277						1
mesh:D001749	Urinary Bladder Neoplasms	mesh:D003110	Colonic Neoplasms						0.0390075789175		1
mesh:D001749	Urinary Bladder Neoplasms	mesh:D004314	Down Syndrome					0.0386928397986			1
mesh:D001749	Urinary Bladder Neoplasms	mesh:D004938	Esophageal Neoplasms						0.000600869201634		1
mesh:D001749	Urinary Bladder Neoplasms	mesh:D006130	Growth Disorders						0.0468311475655		1
mesh:D001749	Urinary Bladder Neoplasms	mesh:D006333	Heart Failure					0.028720782844			1
mesh:D001749	Urinary Bladder Neoplasms	mesh:D009362	Neoplasm Metastasis	0.022615391584							1
mesh:D001749	Urinary Bladder Neoplasms	mesh:D010190	Pancreatic Neoplasms					0.00249274650382			1
mesh:D001749	Urinary Bladder Neoplasms	mesh:D013964	Thyroid Neoplasms					0.00128079187904			1
mesh:D001943	Breast Neoplasms	mesh:D006528	Carcinoma, Hepatocellular		3.01960910639e-05			7.32493756099e-08			2
mesh:D001943	Breast Neoplasms	mesh:D054198	Leukemia, Lymphocytic, Acute, L1		0.000106286619858	8.80197590278e-05		0.0454483083782			3
mesh:D002277	Carcinoma	mesh:D001943	Breast Neoplasms		2.3998641266e-07			0.000886985216145			2
mesh:D002277	Carcinoma	mesh:D002280	Carcinoma, Basal Cell		0.0183691027711						1
mesh:D002277	Carcinoma	mesh:D002294	Carcinoma, Squamous Cell					0.0482002725673			1
mesh:D002277	Carcinoma	mesh:D002311	Cardiomyopathy, Dilated					0.0499576853703			1
mesh:D002277	Carcinoma	mesh:D002386	Cataract					0.0131413768065			1
mesh:D002277	Carcinoma	mesh:D003093	Colitis, Ulcerative						0.0342367506557		1
mesh:D002277	Carcinoma	mesh:D003123	Colorectal Neoplasms, Hereditary Nonpolyposis		0.00505137224571						1
mesh:D002277	Carcinoma	mesh:D003424	Crohn Disease		0.000570466298277						1
mesh:D002277	Carcinoma	mesh:D003920	Diabetes Mellitus		0.00880846009122						1
mesh:D002277	Carcinoma	mesh:D003924	Diabetes Mellitus, Type 2					0.00694047004961			1
mesh:D002277	Carcinoma	mesh:D004314	Down Syndrome					0.00312951332993			1
mesh:D002277	Carcinoma	mesh:D004938	Esophageal Neoplasms		0.000843690162051			0.0134693797806			2
mesh:D002277	Carcinoma	mesh:D005199	Fanconi Anemia		0.008152489154			0.0143741411615			2
mesh:D002277	Carcinoma	mesh:D005910	Glioma		0.000603156865055			2.5516387842e-05			2
mesh:D002277	Carcinoma	mesh:D006130	Growth Disorders		0.00245229011586						1
mesh:D002277	Carcinoma	mesh:D006526	Hepatitis C		0.008152489154						1
mesh:D002277	Carcinoma	mesh:D006528	Carcinoma, Hepatocellular		0.000218616491213						1
mesh:D002277	Carcinoma	mesh:D006548	Hernia, Diaphragmatic						0.0182268089719		1
mesh:D002277	Carcinoma	mesh:D007674	Kidney Diseases					0.0364108891605			1
mesh:D002277	Carcinoma	mesh:D007938	Leukemia		0.000173679098198			2.11461115248e-09			2
mesh:D002277	Carcinoma	mesh:D008175	Lung Neoplasms		2.15554900999e-06			0.000537990832149			2
mesh:D002277	Carcinoma	mesh:D008180	Systemic lupus erythematosus		0.0107086152198			0.00838447775397	0.00190992855399		3
mesh:D002277	Carcinoma	mesh:D008223	Lymphoma		0.008152489154						1
mesh:D002277	Carcinoma	mesh:D008228	Lymphoma, Low-Grade		0.000144832070044			4.88403979946e-07			2
mesh:D002277	Carcinoma	mesh:D008545	Melanoma		0.000463657948608						1
mesh:D002277	Carcinoma	mesh:D009202	Cardiomyopathies		0.0145655756321						1
mesh:D002277	Carcinoma	mesh:D009203	Myocardial Infarction					0.0311274774139			1
mesh:D002277	Carcinoma	mesh:D009369	Neoplasms		2.47472162503e-07			0.00656999770879			2
mesh:D002277	Carcinoma	mesh:D009447	Neuroblastoma		0.00491071778756						1
mesh:D002277	Carcinoma	mesh:D010003	Osteoarthritis		0.00969646290066						1
mesh:D002277	Carcinoma	mesh:D010051	Ovarian Neoplasms		0.000144832070044						1
mesh:D002277	Carcinoma	mesh:D011471	Prostatic Neoplasms		5.04521171041e-05						1
mesh:D002277	Carcinoma	mesh:D011618	Psychotic Disorders		0.00087653139579						1
mesh:D002277	Carcinoma	mesh:D013274	Stomach Neoplasms		3.11218750813e-07						1
mesh:D002277	Carcinoma	mesh:D013964	Thyroid Neoplasms		1.29426896659e-06						1
mesh:D002277	Carcinoma	mesh:D014983	Xeroderma Pigmentosum		0.0031414373382						1
mesh:D002277	Carcinoma	mesh:D015179	Colorectal Neoplasms		1.84244786349e-09			0.000848042361136			2
mesh:D002277	Carcinoma	mesh:D015212	Inflammatory Bowel Diseases		0.0169521402131						1
mesh:D002277	Carcinoma	mesh:D015427	Reperfusion Injuries		0.00606941803676						1
mesh:D002277	Carcinoma	mesh:D015451	Leukemia, B-cell, Chronic					6.08256073935e-06			1
mesh:D002277	Carcinoma	mesh:D015473	Leukemia, Promyelocytic, Acute		0.00413382309285						1
mesh:D002277	Carcinoma	mesh:D015658	HIV Infections						0.00736382322198		1
mesh:D002277	Carcinoma	mesh:D015663	Osteoporosis, Postmenopausal		0.00440959954235						1
mesh:D002277	Carcinoma	mesh:D016889	Endometrial Neoplasms						0.0468311475655		1
mesh:D002277	Carcinoma	mesh:D018805	Sepsis		0.0205898850202						1
mesh:D002277	Carcinoma	mesh:D050500	Pancreatitis, Chronic					0.0127370385148			1
mesh:D002280	Carcinoma, Basal Cell	mesh:D001943	Breast Neoplasms		0.0208846100489						1
mesh:D002280	Carcinoma, Basal Cell	mesh:D002446	Celiac Disease		0.00505137224571						1
mesh:D002280	Carcinoma, Basal Cell	mesh:D002583	Cervical Neoplasm		0.0075533778585						1
mesh:D002280	Carcinoma, Basal Cell	mesh:D003093	Colitis, Ulcerative		0.00202689285087						1
mesh:D002280	Carcinoma, Basal Cell	mesh:D003324	Coronary Arteriosclerosis					0.00138942247557			1
mesh:D002280	Carcinoma, Basal Cell	mesh:D003424	Crohn Disease		0.00827415480722						1
mesh:D002280	Carcinoma, Basal Cell	mesh:D003920	Diabetes Mellitus		0.00505137224571						1
mesh:D002280	Carcinoma, Basal Cell	mesh:D003924	Diabetes Mellitus, Type 2		0.00384265102977						1
mesh:D002280	Carcinoma, Basal Cell	mesh:D004314	Down Syndrome		0.00179323714722						1
mesh:D002280	Carcinoma, Basal Cell	mesh:D004362	Drug Toxicity		0.00469191879948						1
mesh:D002280	Carcinoma, Basal Cell	mesh:D005922	Glomerulonephritis, IGA		0.00979147272966						1
mesh:D002280	Carcinoma, Basal Cell	mesh:D006130	Growth Disorders		0.00505137224571						1
mesh:D002280	Carcinoma, Basal Cell	mesh:D006526	Hepatitis C		0.0107086152198						1
mesh:D002280	Carcinoma, Basal Cell	mesh:D006528	Carcinoma, Hepatocellular		0.0158527021281						1
mesh:D002280	Carcinoma, Basal Cell	mesh:D006973	Hypertension		0.0127224115449						1
mesh:D002280	Carcinoma, Basal Cell	mesh:D007006	Hypogonadism		0.0063909322585						1
mesh:D002280	Carcinoma, Basal Cell	mesh:D008107	Liver Diseases		0.00491071778756						1
mesh:D002280	Carcinoma, Basal Cell	mesh:D009101	Multiple Myeloma		0.0063909322585						1
mesh:D002280	Carcinoma, Basal Cell	mesh:D009103	Multiple Sclerosis		0.00927364482114						1
mesh:D002280	Carcinoma, Basal Cell	mesh:D009447	Neuroblastoma		0.0031414373382				0.0411156202181		2
mesh:D002280	Carcinoma, Basal Cell	mesh:D009765	Obesity		0.0141858009905						1
mesh:D002280	Carcinoma, Basal Cell	mesh:D010003	Osteoarthritis		2.09182068424e-05						1
mesh:D002280	Carcinoma, Basal Cell	mesh:D011085	Polycystic Ovary Syndrome		0.00266029686676						1
mesh:D002280	Carcinoma, Basal Cell	mesh:D011225	Pre-Eclampsia		0.0124226207248						1
mesh:D002280	Carcinoma, Basal Cell	mesh:D011471	Prostatic Neoplasms		0.00183961642657						1
mesh:D002280	Carcinoma, Basal Cell	mesh:D013964	Thyroid Neoplasms		0.00789874361709			0.0277007709887			2
mesh:D002280	Carcinoma, Basal Cell	mesh:D014376	Tuberculosis		0.0183917121555						1
mesh:D002280	Carcinoma, Basal Cell	mesh:D015179	Colorectal Neoplasms		0.00927364482114						1
mesh:D002280	Carcinoma, Basal Cell	mesh:D015658	HIV Infections		0.0124226207248						1
mesh:D002280	Carcinoma, Basal Cell	mesh:D015663	Osteoporosis, Postmenopausal		0.00413382309285						1
mesh:D002280	Carcinoma, Basal Cell	mesh:D019694	Hepatitis B, Chronic		0.00280193304255						1
mesh:D002280	Carcinoma, Basal Cell	mesh:D019851	Thrombophilia		1.20351486391e-06						1
mesh:D002282	Adenocarcinoma, Bronchiolo-Alveolar	mesh:D005909	Glioblastoma		0.00413382309285						1
mesh:D002282	Adenocarcinoma, Bronchiolo-Alveolar	mesh:D005923	Glomerulosclerosis, Focal Segmental		0.00087653139579						1
mesh:D002282	Adenocarcinoma, Bronchiolo-Alveolar	mesh:D006526	Hepatitis C		0.00228923891135						1
mesh:D002282	Adenocarcinoma, Bronchiolo-Alveolar	mesh:D006943	Hyperglycemia		0.00245229011586						1
mesh:D002282	Adenocarcinoma, Bronchiolo-Alveolar	mesh:D007249	Inflammation		2.15554900999e-06						1
mesh:D002282	Adenocarcinoma, Bronchiolo-Alveolar	mesh:D009203	Myocardial Infarction		0.00087653139579						1
mesh:D002282	Adenocarcinoma, Bronchiolo-Alveolar	mesh:D009369	Neoplasms					0.0110020030373			1
mesh:D002282	Adenocarcinoma, Bronchiolo-Alveolar	mesh:D011471	Prostatic Neoplasms					0.0232554043594			1
mesh:D002282	Adenocarcinoma, Bronchiolo-Alveolar	mesh:D020246	Venous Thrombosis		0.00202689285087						1
mesh:D002282	Adenocarcinoma, Bronchiolo-Alveolar	mesh:D020521	Cerebrovascular Accident		0.00087653139579						1
mesh:D002289	Carcinoma, Non-Small-Cell Lung	mesh:D003110	Colonic Neoplasms	0.0254717776085				0.00339106028299			2
mesh:D002289	Carcinoma, Non-Small-Cell Lung	mesh:D004938	Esophageal Neoplasms					0.0181287376044			1
mesh:D002289	Carcinoma, Non-Small-Cell Lung	mesh:D005199	Fanconi Anemia					0.0117950189938			1
mesh:D002289	Carcinoma, Non-Small-Cell Lung	mesh:D006548	Hernia, Diaphragmatic						0.0147081708961		1
mesh:D002289	Carcinoma, Non-Small-Cell Lung	mesh:D007938	Leukemia					0.00308340645108			1
mesh:D002289	Carcinoma, Non-Small-Cell Lung	mesh:D010051	Ovarian Neoplasms					0.0159420883936			1
mesh:D002289	Carcinoma, Non-Small-Cell Lung	mesh:D012559	Schizophrenia					0.0372929513354			1
mesh:D002289	Carcinoma, Non-Small-Cell Lung	mesh:D016889	Endometrial Neoplasms					0.0378786367717			1
mesh:D002289	Carcinoma, Non-Small-Cell Lung	mesh:D029424	Pulmonary Disease, Chronic Obstructive					0.00875236179239			1
mesh:D002292	Carcinoma, Renal Cell	mesh:D002583	Cervical Neoplasm					0.022349300515			1
mesh:D002292	Carcinoma, Renal Cell	mesh:D007938	Leukemia					1.38568886132e-05			1
mesh:D002292	Carcinoma, Renal Cell	mesh:D008113	Liver Neoplasms					0.0126471177924			1
mesh:D002292	Carcinoma, Renal Cell	mesh:D008175	Lung Neoplasms					0.0179483456677			1
mesh:D002292	Carcinoma, Renal Cell	mesh:D009101	Multiple Myeloma					0.0350548891729			1
mesh:D002292	Carcinoma, Renal Cell	mesh:D015179	Colorectal Neoplasms					0.0372929513354			1
mesh:D002292	Carcinoma, Renal Cell	mesh:D016649	Primary Ovarian Insufficiency					0.0140503063513			1
mesh:D002294	Carcinoma, Squamous Cell	mesh:D001943	Breast Neoplasms		0.00308243172721						1
mesh:D002294	Carcinoma, Squamous Cell	mesh:D002340	Carotid Artery Diseases					6.45575214955e-06			1
mesh:D002294	Carcinoma, Squamous Cell	mesh:D002583	Cervical Neoplasm		0.029239369318			0.00199672892428			2
mesh:D002294	Carcinoma, Squamous Cell	mesh:D002972	Cleft Palate						0.027168559262		1
mesh:D002294	Carcinoma, Squamous Cell	mesh:D003093	Colitis, Ulcerative		0.0183917121555			0.0194467120622			2
mesh:D002294	Carcinoma, Squamous Cell	mesh:D003110	Colonic Neoplasms		0.00327167238647						1
mesh:D002294	Carcinoma, Squamous Cell	mesh:D003324	Coronary Arteriosclerosis		0.0240194600838			0.0102004991036			2
mesh:D002294	Carcinoma, Squamous Cell	mesh:D003327	Coronary heart disease					0.00260690286018	0.00171650194508		2
mesh:D002294	Carcinoma, Squamous Cell	mesh:D003424	Crohn Disease		2.95257379308e-05			0.0386194352982			2
mesh:D002294	Carcinoma, Squamous Cell	mesh:D003876	Dermatitis, Atopic					0.0181071286752			1
mesh:D002294	Carcinoma, Squamous Cell	mesh:D003924	Diabetes Mellitus, Type 2		0.00544780905486						1
mesh:D002294	Carcinoma, Squamous Cell	mesh:D005910	Glioma					0.0314388049154			1
mesh:D002294	Carcinoma, Squamous Cell	mesh:D005922	Glomerulonephritis, IGA						0.027168559262		1
mesh:D002294	Carcinoma, Squamous Cell	mesh:D005923	Glomerulosclerosis, Focal Segmental					4.75507343024e-05			1
mesh:D002294	Carcinoma, Squamous Cell	mesh:D006333	Heart Failure		0.000593570872047						1
mesh:D002294	Carcinoma, Squamous Cell	mesh:D006528	Carcinoma, Hepatocellular					0.023588640339			1
mesh:D002294	Carcinoma, Squamous Cell	mesh:D006548	Hernia, Diaphragmatic					1.70422634287e-05			1
mesh:D002294	Carcinoma, Squamous Cell	mesh:D006967	Hypersensitivity		0.0063909322585						1
mesh:D002294	Carcinoma, Squamous Cell	mesh:D006969	Hypersensitivity, Immediate		0.000306300377821						1
mesh:D002294	Carcinoma, Squamous Cell	mesh:D006973	Hypertension		0.000275813226944						1
mesh:D002294	Carcinoma, Squamous Cell	mesh:D007249	Inflammation		0.0132720126579						1
mesh:D002294	Carcinoma, Squamous Cell	mesh:D007938	Leukemia		3.92634572623e-07						1
mesh:D002294	Carcinoma, Squamous Cell	mesh:D008103	Liver Cirrhosis	0.0302758543761	0.031756630347			2.1505804138e-05	0.00437153686291		4
mesh:D002294	Carcinoma, Squamous Cell	mesh:D008107	Liver Diseases	0.022615391584				2.60870406334e-19	4.26015948196e-07		3
mesh:D002294	Carcinoma, Squamous Cell	mesh:D008171	Lung Diseases		0.00769376613405			0.00310015322406	0.00294575761599		3
mesh:D002294	Carcinoma, Squamous Cell	mesh:D008180	Systemic lupus erythematosus		0.0244905888142			0.0409591931388			2
mesh:D002294	Carcinoma, Squamous Cell	mesh:D008268	Macular Degeneration					0.0211143053864			1
mesh:D002294	Carcinoma, Squamous Cell	mesh:D008527	Medulloblastoma		0.00789874361709						1
mesh:D002294	Carcinoma, Squamous Cell	mesh:D009101	Multiple Myeloma					0.0391855724748			1
mesh:D002294	Carcinoma, Squamous Cell	mesh:D009103	Multiple Sclerosis		0.0135986487869						1
mesh:D002294	Carcinoma, Squamous Cell	mesh:D009202	Cardiomyopathies					0.013226850073			1
mesh:D002294	Carcinoma, Squamous Cell	mesh:D009369	Neoplasms		0.00333939603789			0.0248332722329			2
mesh:D002294	Carcinoma, Squamous Cell	mesh:D009373	Neoplasms, Germ Cell and Embryonal		0.0104843433633						1
mesh:D002294	Carcinoma, Squamous Cell	mesh:D009436	Neural Tube Defects		0.0137092531315						1
mesh:D002294	Carcinoma, Squamous Cell	mesh:D009456	Neurofibromatosis 1						0.0213816891692		1
mesh:D002294	Carcinoma, Squamous Cell	mesh:D010003	Osteoarthritis		0.0120061904984						1
mesh:D002294	Carcinoma, Squamous Cell	mesh:D010300	Parkinson Disease						0.0442219917033		1
mesh:D002294	Carcinoma, Squamous Cell	mesh:D011085	Polycystic Ovary Syndrome						0.00942550307581		1
mesh:D002294	Carcinoma, Squamous Cell	mesh:D011225	Pre-Eclampsia		0.00349899931165						1
mesh:D002294	Carcinoma, Squamous Cell	mesh:D011471	Prostatic Neoplasms		0.00532062694143			0.0121214407601			2
mesh:D002294	Carcinoma, Squamous Cell	mesh:D011658	Pulmonary Fibrosis		6.61814697717e-06			0.00109178718635	0.000131553366589		3
mesh:D002294	Carcinoma, Squamous Cell	mesh:D012130	Respiratory Hypersensitivity		0.000434334729731						1
mesh:D002294	Carcinoma, Squamous Cell	mesh:D012221	Rhinitis, Allergic, Perennial		0.00544780905486						1
mesh:D002294	Carcinoma, Squamous Cell	mesh:D012559	Schizophrenia					0.0367416866415			1
mesh:D002294	Carcinoma, Squamous Cell	mesh:D012878	Skin Neoplasms		0.0252122389072						1
mesh:D002294	Carcinoma, Squamous Cell	mesh:D013276	Stomach Ulcer		0.00384265102977						1
mesh:D002294	Carcinoma, Squamous Cell	mesh:D013964	Thyroid Neoplasms					0.0437840573314			1
mesh:D002294	Carcinoma, Squamous Cell	mesh:D013967	Thyroiditis, Autoimmune		0.0126269947722						1
mesh:D002294	Carcinoma, Squamous Cell	mesh:D014376	Tuberculosis		4.50805941246e-05						1
mesh:D002294	Carcinoma, Squamous Cell	mesh:D015179	Colorectal Neoplasms		0.0333793068709			0.0122886280328			2
mesh:D002294	Carcinoma, Squamous Cell	mesh:D015470	Leukemia, Myelocytic, Acute					0.0237807403274			1
mesh:D002294	Carcinoma, Squamous Cell	mesh:D015473	Leukemia, Promyelocytic, Acute						0.0401997911577		1
mesh:D002294	Carcinoma, Squamous Cell	mesh:D015658	HIV Infections						0.032190801329		1
mesh:D002294	Carcinoma, Squamous Cell	mesh:D016649	Primary Ovarian Insufficiency						0.0123458114864		1
mesh:D002294	Carcinoma, Squamous Cell	mesh:D016889	Endometrial Neoplasms		0.0068677249151			0.0056488924784	0.0209347194531		3
mesh:D002294	Carcinoma, Squamous Cell	mesh:D018805	Sepsis					0.000140535654683	0.00101379776352		2
mesh:D002294	Carcinoma, Squamous Cell	mesh:D019694	Hepatitis B, Chronic		0.00469191879948			0.00641669175965	0.0401997911577		3
mesh:D002294	Carcinoma, Squamous Cell	mesh:D020246	Venous Thrombosis					0.033497753157	0.000891744301843		2
mesh:D002294	Carcinoma, Squamous Cell	mesh:D029424	Pulmonary Disease, Chronic Obstructive		2.99175879293e-06			0.00087634413576	0.0342202502737		3
mesh:D002294	Carcinoma, Squamous Cell	mesh:D054198	Leukemia, Lymphocytic, Acute, L1					0.0402109884336			1
mesh:D002311	Cardiomyopathy, Dilated	mesh:D002312	Hypertrophic Cardiomyopathy		0.0190281173868	4.4377579458e-07		0.000873048817168	5.29766120103e-06		4
mesh:D002311	Cardiomyopathy, Dilated	mesh:D003110	Colonic Neoplasms					0.00626411008339			1
mesh:D002311	Cardiomyopathy, Dilated	mesh:D004938	Esophageal Neoplasms					0.044123751598			1
mesh:D002311	Cardiomyopathy, Dilated	mesh:D005923	Glomerulosclerosis, Focal Segmental			0.00604657775755					1
mesh:D002311	Cardiomyopathy, Dilated	mesh:D006528	Carcinoma, Hepatocellular					0.0314388049154			1
mesh:D002311	Cardiomyopathy, Dilated	mesh:D008133	Long QT Syndrome		0.00245229011586						1
mesh:D002311	Cardiomyopathy, Dilated	mesh:D008527	Medulloblastoma		0.00678630734462						1
mesh:D002311	Cardiomyopathy, Dilated	mesh:D008545	Melanoma					0.00751044040326			1
mesh:D002311	Cardiomyopathy, Dilated	mesh:D009202	Cardiomyopathies			0.00917411797698		0.0123926532587			2
mesh:D002311	Cardiomyopathy, Dilated	mesh:D016142	Holoprosencephaly		0.00456921902023						1
mesh:D002311	Cardiomyopathy, Dilated	mesh:D016889	Endometrial Neoplasms						0.00124054082092		1
mesh:D002312	Hypertrophic Cardiomyopathy	mesh:D005923	Glomerulosclerosis, Focal Segmental			0.00395293067871					1
mesh:D002312	Hypertrophic Cardiomyopathy	mesh:D008133	Long QT Syndrome		0.00087653139579						1
mesh:D002312	Hypertrophic Cardiomyopathy	mesh:D009101	Multiple Myeloma					0.028720782844			1
mesh:D002312	Hypertrophic Cardiomyopathy	mesh:D009202	Cardiomyopathies			0.0094775484089					1
mesh:D002312	Hypertrophic Cardiomyopathy	mesh:D011085	Polycystic Ovary Syndrome					0.0478215279056			1
mesh:D002312	Hypertrophic Cardiomyopathy	mesh:D011225	Pre-Eclampsia						0.0166776478294		1
mesh:D002312	Hypertrophic Cardiomyopathy	mesh:D015179	Colorectal Neoplasms						0.0231297565882		1
mesh:D002318	Cardiovascular Diseases	mesh:D001169	Arthritis, Experimental					0.0462418064826			1
mesh:D002318	Cardiovascular Diseases	mesh:D003424	Crohn Disease					0.0127801132284	0.0468311475655		2
mesh:D002318	Cardiovascular Diseases	mesh:D003866	Depressive Disorder			0.00475088252381					1
mesh:D002318	Cardiovascular Diseases	mesh:D003924	Diabetes Mellitus, Type 2					0.000298162167855			1
mesh:D002318	Cardiovascular Diseases	mesh:D004827	Epilepsy					0.0242282641519			1
mesh:D002318	Cardiovascular Diseases	mesh:D006333	Heart Failure			0.00806042686649		0.000312299480226			2
mesh:D002318	Cardiovascular Diseases	mesh:D006528	Carcinoma, Hepatocellular					0.0101312858656			1
mesh:D002318	Cardiovascular Diseases	mesh:D006973	Hypertension			0.00771319750922		1.34447888066e-11	0.000190558185957		3
mesh:D002318	Cardiovascular Diseases	mesh:D007006	Hypogonadism			0.00468683876427					1
mesh:D002318	Cardiovascular Diseases	mesh:D007333	Insulin Resistance					0.000555553840489			1
mesh:D002318	Cardiovascular Diseases	mesh:D008107	Liver Diseases					0.000266439023698	0.0051234269228		2
mesh:D002318	Cardiovascular Diseases	mesh:D008171	Lung Diseases			0.00504166158599					1
mesh:D002318	Cardiovascular Diseases	mesh:D009203	Myocardial Infarction					2.59778247952e-08	0.000241620480713		2
mesh:D002318	Cardiovascular Diseases	mesh:D009765	Obesity			0.0054376214668		4.95685645708e-06	0.0169325141231		3
mesh:D002318	Cardiovascular Diseases	mesh:D011085	Polycystic Ovary Syndrome			0.00395293067871					1
mesh:D002318	Cardiovascular Diseases	mesh:D011225	Pre-Eclampsia			0.00504166158599					1
mesh:D002318	Cardiovascular Diseases	mesh:D011471	Prostatic Neoplasms					0.0066115635673			1
mesh:D002318	Cardiovascular Diseases	mesh:D011658	Pulmonary Fibrosis						0.0285502333668		1
mesh:D002318	Cardiovascular Diseases	mesh:D013851	Leanness			0.00591688674377					1
mesh:D002318	Cardiovascular Diseases	mesh:D019851	Thrombophilia			0.00559131642055					1
mesh:D002318	Cardiovascular Diseases	mesh:D020246	Venous Thrombosis					1.07382960704e-05	0.0300617657109		2
mesh:D002318	Cardiovascular Diseases	mesh:D020521	Cerebrovascular Accident	0.00444454453428				1.22892051944e-05			2
mesh:D002318	Cardiovascular Diseases	mesh:D024821	Metabolic Syndrome X			0.00764442414323					1
mesh:D002340	Carotid Artery Diseases	mesh:D004827	Epilepsy					0.0426743806321			1
mesh:D002340	Carotid Artery Diseases	mesh:D006528	Carcinoma, Hepatocellular					4.7034032344e-06			1
mesh:D002340	Carotid Artery Diseases	mesh:D009765	Obesity					1.88344635154e-07	8.75244362861e-06		2
mesh:D002340	Carotid Artery Diseases	mesh:D010003	Osteoarthritis					4.97020417675e-10			1
mesh:D002340	Carotid Artery Diseases	mesh:D010024	Osteoporosis					0.00112131747422			1
mesh:D002446	Celiac Disease	mesh:D002583	Cervical Neoplasm		0.00266029686676						1
mesh:D002446	Celiac Disease	mesh:D003093	Colitis, Ulcerative		1.51390265608e-06	0.00835295570097					2
mesh:D002446	Celiac Disease	mesh:D003324	Coronary Arteriosclerosis		0.00987942370112						1
mesh:D002446	Celiac Disease	mesh:D003424	Crohn Disease		5.70116050124e-05						1
mesh:D002446	Celiac Disease	mesh:D003866	Depressive Disorder				0.00511598746082				1
mesh:D002446	Celiac Disease	mesh:D003876	Dermatitis, Atopic					0.0179483456677			1
mesh:D002446	Celiac Disease	mesh:D003920	Diabetes Mellitus		0.00440959954235						1
mesh:D002446	Celiac Disease	mesh:D003924	Diabetes Mellitus, Type 2		1.62996048989e-05						1
mesh:D002446	Celiac Disease	mesh:D004314	Down Syndrome		0.00561698044314			0.0260212943706			2
mesh:D002446	Celiac Disease	mesh:D005922	Glomerulonephritis, IGA		0.008152489154						1
mesh:D002446	Celiac Disease	mesh:D006111	Graves Disease			0.00520334752606					1
mesh:D002446	Celiac Disease	mesh:D006333	Heart Failure		0.0063909322585						1
mesh:D002446	Celiac Disease	mesh:D006526	Hepatitis C	0.0149102680342	1.01212741284e-08			1.00922589034e-35	0.013383608226		4
mesh:D002446	Celiac Disease	mesh:D006967	Hypersensitivity		0.0120061904984						1
mesh:D002446	Celiac Disease	mesh:D006969	Hypersensitivity, Immediate		0.0272142927524						1
mesh:D002446	Celiac Disease	mesh:D006973	Hypertension		5.25831208335e-05		1.66122087519e-05				2
mesh:D002446	Celiac Disease	mesh:D007006	Hypogonadism		0.00469191879948						1
mesh:D002446	Celiac Disease	mesh:D007153	Immunologic Deficiency Syndromes		0.00606941803676						1
mesh:D002446	Celiac Disease	mesh:D007249	Inflammation		0.0116064371281						1
mesh:D002446	Celiac Disease	mesh:D007333	Insulin Resistance		0.00228923891135						1
mesh:D002446	Celiac Disease	mesh:D007938	Leukemia		5.25831208335e-05						1
mesh:D002446	Celiac Disease	mesh:D008107	Liver Diseases		1.71616299225e-07						1
mesh:D002446	Celiac Disease	mesh:D008180	Systemic lupus erythematosus		0.019409467122						1
mesh:D002446	Celiac Disease	mesh:D008228	Lymphoma, Low-Grade		0.00245229011586						1
mesh:D002446	Celiac Disease	mesh:D008545	Melanoma		0.00789874361709						1
mesh:D002446	Celiac Disease	mesh:D009101	Multiple Myeloma		5.18960795728e-05						1
mesh:D002446	Celiac Disease	mesh:D009103	Multiple Sclerosis	0.00365073255076	3.15820987802e-16	0.0117992010056		6.98505322345e-22	0.0468311475655		5
mesh:D002446	Celiac Disease	mesh:D009203	Myocardial Infarction		0.00202689285087				0.0385378568454		2
mesh:D002446	Celiac Disease	mesh:D009369	Neoplasms					0.00663063222574			1
mesh:D002446	Celiac Disease	mesh:D009765	Obesity		0.0031414373382		2.63364285092e-05				2
mesh:D002446	Celiac Disease	mesh:D009914	Oral Submucous Fibrosis		0.00568388083279			0.0019521637436			2
mesh:D002446	Celiac Disease	mesh:D010003	Osteoarthritis		1.62996048989e-05						1
mesh:D002446	Celiac Disease	mesh:D010024	Osteoporosis		0.00245229011586						1
mesh:D002446	Celiac Disease	mesh:D011085	Polycystic Ovary Syndrome		0.00087653139579						1
mesh:D002446	Celiac Disease	mesh:D011225	Pre-Eclampsia		0.00568388083279						1
mesh:D002446	Celiac Disease	mesh:D011471	Prostatic Neoplasms		0.0230729680318						1
mesh:D002446	Celiac Disease	mesh:D011565	Psoriasis		0.000402461906108						1
mesh:D002446	Celiac Disease	mesh:D011618	Psychotic Disorders						0.0304835619261		1
mesh:D002446	Celiac Disease	mesh:D011658	Pulmonary Fibrosis		0.000205678124136						1
mesh:D002446	Celiac Disease	mesh:D012130	Respiratory Hypersensitivity		0.018039121186		0.00385360094451				2
mesh:D002446	Celiac Disease	mesh:D012221	Rhinitis, Allergic, Perennial		0.00789874361709						1
mesh:D002446	Celiac Disease	mesh:D012559	Schizophrenia		0.00122498173245						1
mesh:D002446	Celiac Disease	mesh:D012871	Skin Diseases		8.49349829005e-06						1
mesh:D002446	Celiac Disease	mesh:D013851	Leanness		0.00666435321217		7.93317724073e-05				2
mesh:D002446	Celiac Disease	mesh:D013964	Thyroid Neoplasms		0.00179323714722						1
mesh:D002446	Celiac Disease	mesh:D013967	Thyroiditis, Autoimmune		0.000488503894566						1
mesh:D002446	Celiac Disease	mesh:D014376	Tuberculosis		0.00174598193173	0.0036079815393					2
mesh:D002446	Celiac Disease	mesh:D015212	Inflammatory Bowel Diseases		0.0175940259467	0.0054376214668					2
mesh:D002446	Celiac Disease	mesh:D015451	Leukemia, B-cell, Chronic		0.00266029686676						1
mesh:D002446	Celiac Disease	mesh:D015470	Leukemia, Myelocytic, Acute		0.00521912304042						1
mesh:D002446	Celiac Disease	mesh:D015658	HIV Infections		0.00149188904293			0.00228859872253			2
mesh:D002446	Celiac Disease	mesh:D015663	Osteoporosis, Postmenopausal			0.00559131642055					1
mesh:D002446	Celiac Disease	mesh:D016481	Helicobacter Infections		0.0099627687787						1
mesh:D002446	Celiac Disease	mesh:D018805	Sepsis		0.0063909322585						1
mesh:D002446	Celiac Disease	mesh:D019694	Hepatitis B, Chronic		3.19293296282e-07						1
mesh:D002446	Celiac Disease	mesh:D019851	Thrombophilia		0.00149957113357						1
mesh:D002446	Celiac Disease	mesh:D020246	Venous Thrombosis		0.0063909322585						1
mesh:D002446	Celiac Disease	mesh:D029424	Pulmonary Disease, Chronic Obstructive		8.92704282801e-05	0.00283293365308					2
mesh:D002583	Cervical Neoplasm	mesh:D001943	Breast Neoplasms		0.0327765386143			0.0239060456466			2
mesh:D002583	Cervical Neoplasm	mesh:D003093	Colitis, Ulcerative		8.92704282801e-05			0.0367894586963			2
mesh:D002583	Cervical Neoplasm	mesh:D003110	Colonic Neoplasms		0.00544780905486						1
mesh:D002583	Cervical Neoplasm	mesh:D003123	Colorectal Neoplasms, Hereditary Nonpolyposis					4.24199031511e-06			1
mesh:D002583	Cervical Neoplasm	mesh:D003424	Crohn Disease		0.000148816268554						1
mesh:D002583	Cervical Neoplasm	mesh:D003920	Diabetes Mellitus		0.00491071778756						1
mesh:D002583	Cervical Neoplasm	mesh:D003924	Diabetes Mellitus, Type 2		2.41854661647e-05						1
mesh:D002583	Cervical Neoplasm	mesh:D004314	Down Syndrome		0.00349899931165						1
mesh:D002583	Cervical Neoplasm	mesh:D005922	Glomerulonephritis, IGA		0.00440959954235						1
mesh:D002583	Cervical Neoplasm	mesh:D006333	Heart Failure		0.00544780905486						1
mesh:D002583	Cervical Neoplasm	mesh:D006526	Hepatitis C		0.0145655756321						1
mesh:D002583	Cervical Neoplasm	mesh:D006969	Hypersensitivity, Immediate		0.00349899931165						1
mesh:D002583	Cervical Neoplasm	mesh:D006973	Hypertension		3.52855168144e-05						1
mesh:D002583	Cervical Neoplasm	mesh:D007006	Hypogonadism		0.00970427547102						1
mesh:D002583	Cervical Neoplasm	mesh:D007938	Leukemia		0.022173519727						1
mesh:D002583	Cervical Neoplasm	mesh:D008103	Liver Cirrhosis		0.0347951719711						1
mesh:D002583	Cervical Neoplasm	mesh:D008107	Liver Diseases		0.00598785273507						1
mesh:D002583	Cervical Neoplasm	mesh:D008527	Medulloblastoma		0.00714790633187						1
mesh:D002583	Cervical Neoplasm	mesh:D008654	Mesothelioma		0.0174986038003			2.48256926092e-05			2
mesh:D002583	Cervical Neoplasm	mesh:D009101	Multiple Myeloma		0.0142186520037						1
mesh:D002583	Cervical Neoplasm	mesh:D009103	Multiple Sclerosis		0.00413382309285						1
mesh:D002583	Cervical Neoplasm	mesh:D009369	Neoplasms		0.021197551858			0.00812126309618			2
mesh:D002583	Cervical Neoplasm	mesh:D009436	Neural Tube Defects		0.00440959954235						1
mesh:D002583	Cervical Neoplasm	mesh:D009765	Obesity		0.00149957113357						1
mesh:D002583	Cervical Neoplasm	mesh:D010003	Osteoarthritis		0.00440959954235						1
mesh:D002583	Cervical Neoplasm	mesh:D010190	Pancreatic Neoplasms					0.0117030230444			1
mesh:D002583	Cervical Neoplasm	mesh:D011085	Polycystic Ovary Syndrome		0.00413382309285						1
mesh:D002583	Cervical Neoplasm	mesh:D011225	Pre-Eclampsia		2.01094548726e-05						1
mesh:D002583	Cervical Neoplasm	mesh:D011471	Prostatic Neoplasms		0.00197077074042			0.0314038583294			2
mesh:D002583	Cervical Neoplasm	mesh:D012559	Schizophrenia					5.5769553955e-10	0.042851136909		2
mesh:D002583	Cervical Neoplasm	mesh:D013274	Stomach Neoplasms					0.00098219225517			1
mesh:D002583	Cervical Neoplasm	mesh:D013964	Thyroid Neoplasms		0.00491071778756						1
mesh:D002583	Cervical Neoplasm	mesh:D013967	Thyroiditis, Autoimmune		0.00568388083279						1
mesh:D002583	Cervical Neoplasm	mesh:D014376	Tuberculosis		0.0297401480208						1
mesh:D002583	Cervical Neoplasm	mesh:D015658	HIV Infections		0.00369316574943						1
mesh:D002583	Cervical Neoplasm	mesh:D016889	Endometrial Neoplasms					0.00772148924029			1
mesh:D002583	Cervical Neoplasm	mesh:D019694	Hepatitis B, Chronic		0.0158527021281						1
mesh:D002583	Cervical Neoplasm	mesh:D019851	Thrombophilia		0.00303470901837						1
mesh:D002583	Cervical Neoplasm	mesh:D029424	Pulmonary Disease, Chronic Obstructive		0.00927364482114						1
mesh:D002779	Cholestasis	mesh:D010190	Pancreatic Neoplasms					0.000981153389556			1
mesh:D002779	Cholestasis	mesh:D011546	Pseudohypoaldosteronism		0.00087653139579						1
mesh:D002779	Cholestasis	mesh:D013398	Sudden Infant Death		0.00544780905486						1
mesh:D002971	Cleft Lip	mesh:D001943	Breast Neoplasms			0.00475088252381			0.0117019740609		2
mesh:D002971	Cleft Lip	mesh:D008175	Lung Neoplasms					0.022814499841			1
mesh:D002971	Cleft Lip	mesh:D011471	Prostatic Neoplasms			0.00174632896423					1
mesh:D002971	Cleft Lip	mesh:D054198	Leukemia, Lymphocytic, Acute, L1			0.0054376214668					1
mesh:D002972	Cleft Palate	mesh:D008228	Lymphoma, Low-Grade					0.0488796188686			1
mesh:D002972	Cleft Palate	mesh:D008607	Mental Retardation						0.00863449150414		1
mesh:D002972	Cleft Palate	mesh:D010190	Pancreatic Neoplasms						0.0246320702116		1
mesh:D002972	Cleft Palate	mesh:D054198	Leukemia, Lymphocytic, Acute, L1			0.00174632896423					1
mesh:D003093	Colitis, Ulcerative	mesh:D001169	Arthritis, Experimental		0.023659497538						1
mesh:D003093	Colitis, Ulcerative	mesh:D001943	Breast Neoplasms		0.0258584713413			0.0123926532587	0.0268496957858		3
mesh:D003093	Colitis, Ulcerative	mesh:D003110	Colonic Neoplasms		0.00491071778756						1
mesh:D003093	Colitis, Ulcerative	mesh:D003324	Coronary Arteriosclerosis		0.0424241286362	0.00724586937909		0.00242105780538			3
mesh:D003093	Colitis, Ulcerative	mesh:D003424	Crohn Disease	0.022615391584	0.000132675508597	8.29269339607e-06		0.00242370519697	2.75479921527e-09		5
mesh:D003093	Colitis, Ulcerative	mesh:D003876	Dermatitis, Atopic					4.73366723684e-05			1
mesh:D003093	Colitis, Ulcerative	mesh:D003920	Diabetes Mellitus		0.00858230722288						1
mesh:D003093	Colitis, Ulcerative	mesh:D003924	Diabetes Mellitus, Type 2		2.82736459806e-07				0.00429953042073		2
mesh:D003093	Colitis, Ulcerative	mesh:D004314	Down Syndrome		0.0123573569749			0.015665591724	0.00452627017997		3
mesh:D003093	Colitis, Ulcerative	mesh:D005922	Glomerulonephritis, IGA		0.015043983165				0.0182268089719		2
mesh:D003093	Colitis, Ulcerative	mesh:D006111	Graves Disease					0.0282489478105			1
mesh:D003093	Colitis, Ulcerative	mesh:D006333	Heart Failure		0.00012336027355	0.00724586937909					2
mesh:D003093	Colitis, Ulcerative	mesh:D006526	Hepatitis C		7.19138530932e-05	0.0430090166771					2
mesh:D003093	Colitis, Ulcerative	mesh:D006627	Hirschsprung Disease		0.00606941803676						1
mesh:D003093	Colitis, Ulcerative	mesh:D006967	Hypersensitivity		0.0241834288649			0.00276801315902	0.0204471930314		3
mesh:D003093	Colitis, Ulcerative	mesh:D006969	Hypersensitivity, Immediate		1.21085867662e-08						1
mesh:D003093	Colitis, Ulcerative	mesh:D006973	Hypertension		3.23244103282e-09						1
mesh:D003093	Colitis, Ulcerative	mesh:D007006	Hypogonadism		0.00469191879948						1
mesh:D003093	Colitis, Ulcerative	mesh:D007153	Immunologic Deficiency Syndromes		0.00666435321217						1
mesh:D003093	Colitis, Ulcerative	mesh:D007249	Inflammation		0.0158527021281			0.0339667478466			2
mesh:D003093	Colitis, Ulcerative	mesh:D007333	Insulin Resistance		0.0031414373382						1
mesh:D003093	Colitis, Ulcerative	mesh:D007938	Leukemia		0.000339466514827						1
mesh:D003093	Colitis, Ulcerative	mesh:D008103	Liver Cirrhosis		0.0135986487869	0.000560641250028					2
mesh:D003093	Colitis, Ulcerative	mesh:D008106	Liver Cirrhosis, Experimental			0.00835295570097					1
mesh:D003093	Colitis, Ulcerative	mesh:D008107	Liver Diseases		0.00308243172721	0.0175500938722		0.0488796188686			3
mesh:D003093	Colitis, Ulcerative	mesh:D008175	Lung Neoplasms	0.022615391584					0.0390075789175		2
mesh:D003093	Colitis, Ulcerative	mesh:D008180	Systemic lupus erythematosus		2.23298251183e-06	0.000350280303313					2
mesh:D003093	Colitis, Ulcerative	mesh:D008228	Lymphoma, Low-Grade		0.00122498173245			0.0180567668209	0.013383608226		3
mesh:D003093	Colitis, Ulcerative	mesh:D008268	Macular Degeneration					0.00129309455589			1
mesh:D003093	Colitis, Ulcerative	mesh:D008527	Medulloblastoma		0.00266029686676						1
mesh:D003093	Colitis, Ulcerative	mesh:D008545	Melanoma		0.00349899931165						1
mesh:D003093	Colitis, Ulcerative	mesh:D009101	Multiple Myeloma		0.00267703256316						1
mesh:D003093	Colitis, Ulcerative	mesh:D009103	Multiple Sclerosis		6.53677222542e-07						1
mesh:D003093	Colitis, Ulcerative	mesh:D009202	Cardiomyopathies		0.00927364482114						1
mesh:D003093	Colitis, Ulcerative	mesh:D009203	Myocardial Infarction		0.00384265102977						1
mesh:D003093	Colitis, Ulcerative	mesh:D009369	Neoplasms		0.041430807064			0.000458643182924			2
mesh:D003093	Colitis, Ulcerative	mesh:D009436	Neural Tube Defects		0.0155320129129						1
mesh:D003093	Colitis, Ulcerative	mesh:D009765	Obesity		0.00827415480722				0.04113851731		2
mesh:D003093	Colitis, Ulcerative	mesh:D010003	Osteoarthritis		0.000303870975976	0.00821140189297					2
mesh:D003093	Colitis, Ulcerative	mesh:D010024	Osteoporosis		0.0123349766082				0.00603874407703		2
mesh:D003093	Colitis, Ulcerative	mesh:D011085	Polycystic Ovary Syndrome		0.00245229011586						1
mesh:D003093	Colitis, Ulcerative	mesh:D011225	Pre-Eclampsia		3.47866536085e-08						1
mesh:D003093	Colitis, Ulcerative	mesh:D011471	Prostatic Neoplasms		0.00245229011586			0.00051281037037			2
mesh:D003093	Colitis, Ulcerative	mesh:D011565	Psoriasis		0.00371161532509			0.0445551937469			2
mesh:D003093	Colitis, Ulcerative	mesh:D011658	Pulmonary Fibrosis		0.00228923891135	0.0122246289245		0.0286846333883			3
mesh:D003093	Colitis, Ulcerative	mesh:D012130	Respiratory Hypersensitivity		0.0118664784995	0.00858990602312					2
mesh:D003093	Colitis, Ulcerative	mesh:D012221	Rhinitis, Allergic, Perennial		0.00598785273507						1
mesh:D003093	Colitis, Ulcerative	mesh:D012559	Schizophrenia		0.00403775251692				0.0488538919943		2
mesh:D003093	Colitis, Ulcerative	mesh:D012871	Skin Diseases		5.59774355307e-05	0.00604657775755					2
mesh:D003093	Colitis, Ulcerative	mesh:D013274	Stomach Neoplasms	0.0278177929294				1.95334050404e-05	2.73227022018e-07		3
mesh:D003093	Colitis, Ulcerative	mesh:D013851	Leanness		0.00544780905486						1
mesh:D003093	Colitis, Ulcerative	mesh:D013964	Thyroid Neoplasms		0.00456921902023						1
mesh:D003093	Colitis, Ulcerative	mesh:D013967	Thyroiditis, Autoimmune		6.07810713429e-05	0.0105873904715		0.0259893757259			3
mesh:D003093	Colitis, Ulcerative	mesh:D014376	Tuberculosis		0.00743488338051	5.68140050186e-05		4.53843523728e-07	0.00358168651747		4
mesh:D003093	Colitis, Ulcerative	mesh:D015179	Colorectal Neoplasms			0.00395293067871					1
mesh:D003093	Colitis, Ulcerative	mesh:D015212	Inflammatory Bowel Diseases		0.0454521376651	1.5568137533e-05			0.000176464792036		3
mesh:D003093	Colitis, Ulcerative	mesh:D015451	Leukemia, B-cell, Chronic		0.0068677249151						1
mesh:D003093	Colitis, Ulcerative	mesh:D015470	Leukemia, Myelocytic, Acute		0.00979520717687			1.36804263259e-05	0.0390075789175		3
mesh:D003093	Colitis, Ulcerative	mesh:D015658	HIV Infections		1.71721947377e-05	0.0175500938722					2
mesh:D003093	Colitis, Ulcerative	mesh:D015663	Osteoporosis, Postmenopausal	0.022615391584	0.00686954374037	0.000243446844951		0.00686738783884	8.93427149432e-11		5
mesh:D003093	Colitis, Ulcerative	mesh:D016481	Helicobacter Infections		0.0301518770214			0.00293195885829			2
mesh:D003093	Colitis, Ulcerative	mesh:D016889	Endometrial Neoplasms						0.0300617657109		1
mesh:D003093	Colitis, Ulcerative	mesh:D018805	Sepsis		0.0167386539122			0.00816078376635	7.45100387177e-05		3
mesh:D003093	Colitis, Ulcerative	mesh:D019694	Hepatitis B, Chronic		8.91466551352e-05			0.015939021062	0.0246320702116		3
mesh:D003093	Colitis, Ulcerative	mesh:D019851	Thrombophilia		0.00432196690875						1
mesh:D003093	Colitis, Ulcerative	mesh:D020246	Venous Thrombosis		0.0126269947722						1
mesh:D003093	Colitis, Ulcerative	mesh:D024821	Metabolic Syndrome X						0.0367535910767		1
mesh:D003093	Colitis, Ulcerative	mesh:D029424	Pulmonary Disease, Chronic Obstructive		2.45588603774e-06	0.0258091063572		0.000886985216145	0.000186294538235		4
mesh:D003093	Colitis, Ulcerative	omim:275355	Squamous cell carcinoma, head and neck			0.00283293365308					1
mesh:D003110	Colonic Neoplasms	mesh:D001943	Breast Neoplasms		0.00349899931165						1
mesh:D003110	Colonic Neoplasms	mesh:D003324	Coronary Arteriosclerosis					0.00858304372187	0.00463936474805		2
mesh:D003110	Colonic Neoplasms	mesh:D003424	Crohn Disease		0.00469191879948						1
mesh:D003110	Colonic Neoplasms	mesh:D003704	Dementia						0.042851136909		1
mesh:D003110	Colonic Neoplasms	mesh:D003924	Diabetes Mellitus, Type 2		0.00858230722288						1
mesh:D003110	Colonic Neoplasms	mesh:D004938	Esophageal Neoplasms					0.00446773252955			1
mesh:D003110	Colonic Neoplasms	mesh:D006333	Heart Failure		0.0075533778585						1
mesh:D003110	Colonic Neoplasms	mesh:D006969	Hypersensitivity, Immediate		0.00202689285087						1
mesh:D003110	Colonic Neoplasms	mesh:D006973	Hypertension		0.00568388083279						1
mesh:D003110	Colonic Neoplasms	mesh:D007249	Inflammation					0.0123926532587			1
mesh:D003110	Colonic Neoplasms	mesh:D007938	Leukemia		0.000233220971028						1
mesh:D003110	Colonic Neoplasms	mesh:D008103	Liver Cirrhosis		0.0175961157103			0.000460106630394	0.0204471930314		3
mesh:D003110	Colonic Neoplasms	mesh:D008171	Lung Diseases					0.000784389717745	0.00437153686291		2
mesh:D003110	Colonic Neoplasms	mesh:D008175	Lung Neoplasms					0.00498094987665	0.0166953709271		2
mesh:D003110	Colonic Neoplasms	mesh:D008223	Lymphoma					0.0365533763231			1
mesh:D003110	Colonic Neoplasms	mesh:D008527	Medulloblastoma		0.0104843433633						1
mesh:D003110	Colonic Neoplasms	mesh:D008654	Mesothelioma					0.0462041173081			1
mesh:D003110	Colonic Neoplasms	mesh:D009369	Neoplasms		0.00169644296139				0.0212879193562		2
mesh:D003110	Colonic Neoplasms	mesh:D009373	Neoplasms, Germ Cell and Embryonal		0.0031414373382						1
mesh:D003110	Colonic Neoplasms	mesh:D009436	Neural Tube Defects		0.00456921902023						1
mesh:D003110	Colonic Neoplasms	mesh:D009456	Neurofibromatosis 1		0.00384265102977				8.07562829143e-05		2
mesh:D003110	Colonic Neoplasms	mesh:D010024	Osteoporosis						0.00612001099955		1
mesh:D003110	Colonic Neoplasms	mesh:D010051	Ovarian Neoplasms						0.030716266316		1
mesh:D003110	Colonic Neoplasms	mesh:D011225	Pre-Eclampsia		0.00585675345714			3.27120670719e-05	0.000913952341872		3
mesh:D003110	Colonic Neoplasms	mesh:D011471	Prostatic Neoplasms		0.000419951949563						1
mesh:D003110	Colonic Neoplasms	mesh:D011658	Pulmonary Fibrosis					2.27971010056e-06	0.00138513493924		2
mesh:D003110	Colonic Neoplasms	mesh:D013274	Stomach Neoplasms						0.0360558188258		1
mesh:D003110	Colonic Neoplasms	mesh:D013967	Thyroiditis, Autoimmune		0.00202689285087						1
mesh:D003110	Colonic Neoplasms	mesh:D015451	Leukemia, B-cell, Chronic						0.0230696215962		1
mesh:D003110	Colonic Neoplasms	mesh:D015658	HIV Infections					1.75209600921e-11			1
mesh:D003110	Colonic Neoplasms	mesh:D018805	Sepsis					0.000702301844959			1
mesh:D003110	Colonic Neoplasms	mesh:D019694	Hepatitis B, Chronic						0.00187521383691		1
mesh:D003110	Colonic Neoplasms	mesh:D029424	Pulmonary Disease, Chronic Obstructive		0.0216652748387						1
mesh:D003123	Colorectal Neoplasms, Hereditary Nonpolyposis	mesh:D001943	Breast Neoplasms		0.0158527021281						1
mesh:D003123	Colorectal Neoplasms, Hereditary Nonpolyposis	mesh:D005199	Fanconi Anemia		0.00598785273507						1
mesh:D003123	Colorectal Neoplasms, Hereditary Nonpolyposis	mesh:D008175	Lung Neoplasms					0.0323279204305	0.0128771077678		2
mesh:D003123	Colorectal Neoplasms, Hereditary Nonpolyposis	mesh:D008223	Lymphoma		0.0132720126579						1
mesh:D003123	Colorectal Neoplasms, Hereditary Nonpolyposis	mesh:D008228	Lymphoma, Low-Grade		0.000353034912599						1
mesh:D003123	Colorectal Neoplasms, Hereditary Nonpolyposis	mesh:D010051	Ovarian Neoplasms		0.00149957113357						1
mesh:D003123	Colorectal Neoplasms, Hereditary Nonpolyposis	mesh:D013274	Stomach Neoplasms		0.00927364482114						1
mesh:D003123	Colorectal Neoplasms, Hereditary Nonpolyposis	mesh:D016889	Endometrial Neoplasms		0.00245229011586						1
mesh:D003327	Coronary heart disease	mesh:D003324	Coronary Arteriosclerosis		3.85872090394e-09			2.15739842466e-19	5.28217047119e-05		3
mesh:D003327	Coronary heart disease	mesh:D003924	Diabetes Mellitus, Type 2					0.0379936120227			1
mesh:D003327	Coronary heart disease	mesh:D004314	Down Syndrome					8.93697326381e-07	0.0314428488916		2
mesh:D003327	Coronary heart disease	mesh:D004827	Epilepsy						0.0266084610723		1
mesh:D003327	Coronary heart disease	mesh:D006937	Hypercholesterolemia	0.022615391584	6.23883202725e-17			5.22424767041e-42	5.37578951239e-06		4
mesh:D003327	Coronary heart disease	mesh:D006938	Hyperlipoproteinemia Type II		6.88493856966e-11	0.0263831543629		1.19201907548e-09	0.00176935775228		4
mesh:D003327	Coronary heart disease	mesh:D007888	Leigh Disease					0.0316804935366			1
mesh:D003327	Coronary heart disease	mesh:D008545	Melanoma						4.88184965654e-08		1
mesh:D003327	Coronary heart disease	mesh:D008661	Metabolism, Inborn Errors		0.00280193304255						1
mesh:D003327	Coronary heart disease	mesh:D009203	Myocardial Infarction					0.0131366966453			1
mesh:D003327	Coronary heart disease	mesh:D011471	Prostatic Neoplasms					0.0126471177924			1
mesh:D003327	Coronary heart disease	mesh:D013274	Stomach Neoplasms						0.0476550859446		1
mesh:D003327	Coronary heart disease	mesh:D016889	Endometrial Neoplasms					0.00383872964657	0.000248844442787		2
mesh:D003327	Coronary heart disease	mesh:D029424	Pulmonary Disease, Chronic Obstructive					7.03828890713e-05	8.65322697369e-05		2
mesh:D003424	Crohn Disease	mesh:D001169	Arthritis, Experimental		0.0428493628069						1
mesh:D003424	Crohn Disease	mesh:D001943	Breast Neoplasms		0.00130823613989			0.000770411898455	0.0307959393143		3
mesh:D003424	Crohn Disease	mesh:D003324	Coronary Arteriosclerosis		0.00186202775397	0.00559131642055		2.77755078706e-13	1.02147856038e-08		4
mesh:D003424	Crohn Disease	mesh:D003876	Dermatitis, Atopic					0.0019970932527			1
mesh:D003424	Crohn Disease	mesh:D003920	Diabetes Mellitus		0.0183691027711						1
mesh:D003424	Crohn Disease	mesh:D003924	Diabetes Mellitus, Type 2		0.000105465907811			0.0123926532587			2
mesh:D003424	Crohn Disease	mesh:D004314	Down Syndrome		0.0140071618902			0.000314070298616	0.000778927863393		3
mesh:D003424	Crohn Disease	mesh:D004938	Esophageal Neoplasms		0.0099627687787						1
mesh:D003424	Crohn Disease	mesh:D005922	Glomerulonephritis, IGA		0.00871506604484			0.0462041173081	0.0123458114864		3
mesh:D003424	Crohn Disease	mesh:D006333	Heart Failure		0.000265763579159	0.000208307690643					2
mesh:D003424	Crohn Disease	mesh:D006526	Hepatitis C		2.19145921942e-06	0.0403612985098		6.74561755722e-25	1.60440745832e-06		4
mesh:D003424	Crohn Disease	mesh:D006967	Hypersensitivity		0.00142649239165				0.0304835619261		2
mesh:D003424	Crohn Disease	mesh:D006969	Hypersensitivity, Immediate		9.41197496056e-11			8.07014815515e-06			2
mesh:D003424	Crohn Disease	mesh:D006973	Hypertension		1.12396840926e-06						1
mesh:D003424	Crohn Disease	mesh:D007006	Hypogonadism		0.00303470901837						1
mesh:D003424	Crohn Disease	mesh:D007153	Immunologic Deficiency Syndromes		0.00789874361709						1
mesh:D003424	Crohn Disease	mesh:D007249	Inflammation		0.000469188376925						1
mesh:D003424	Crohn Disease	mesh:D007938	Leukemia		4.3301827798e-07						1
mesh:D003424	Crohn Disease	mesh:D008103	Liver Cirrhosis		0.00598785273507	0.000110003566604					2
mesh:D003424	Crohn Disease	mesh:D008106	Liver Cirrhosis, Experimental			0.00724586937909					1
mesh:D003424	Crohn Disease	mesh:D008107	Liver Diseases		4.02113893989e-05	0.0054376214668		0.00134369085981	0.00176828800741		4
mesh:D003424	Crohn Disease	mesh:D008114	Liver Neoplasms, Experimental					0.0130235967903	0.0182268089719		2
mesh:D003424	Crohn Disease	mesh:D008175	Lung Neoplasms		0.00606941803676						1
mesh:D003424	Crohn Disease	mesh:D008180	Systemic lupus erythematosus		4.73198050505e-11	2.35347822721e-05		0.0322729483833			3
mesh:D003424	Crohn Disease	mesh:D008228	Lymphoma, Low-Grade		0.00632907228431						1
mesh:D003424	Crohn Disease	mesh:D008527	Medulloblastoma		0.00266029686676						1
mesh:D003424	Crohn Disease	mesh:D008545	Melanoma		0.0063909322585						1
mesh:D003424	Crohn Disease	mesh:D008607	Mental Retardation					0.0311245800467	3.96731648754e-06		2
mesh:D003424	Crohn Disease	mesh:D009101	Multiple Myeloma		0.00124197369183			0.00191718174481	0.032190801329		3
mesh:D003424	Crohn Disease	mesh:D009103	Multiple Sclerosis		8.79381423368e-07						1
mesh:D003424	Crohn Disease	mesh:D009202	Cardiomyopathies		0.0218991762515						1
mesh:D003424	Crohn Disease	mesh:D009203	Myocardial Infarction		0.00835763209084	0.00604657775755		2.39256555716e-05	0.0390075789175		4
mesh:D003424	Crohn Disease	mesh:D009369	Neoplasms		0.00121552927513						1
mesh:D003424	Crohn Disease	mesh:D009436	Neural Tube Defects		0.00655306414295						1
mesh:D003424	Crohn Disease	mesh:D009765	Obesity		0.00880846009122						1
mesh:D003424	Crohn Disease	mesh:D009914	Oral Submucous Fibrosis		0.00126093477093			0.0095422633407			2
mesh:D003424	Crohn Disease	mesh:D010003	Osteoarthritis		1.42080606842e-07	0.0054376214668		0.0316527384583	0.0342367506557		4
mesh:D003424	Crohn Disease	mesh:D010024	Osteoporosis		0.00731470646615			0.0108416206985			2
mesh:D003424	Crohn Disease	mesh:D011085	Polycystic Ovary Syndrome		0.00245229011586						1
mesh:D003424	Crohn Disease	mesh:D011225	Pre-Eclampsia		2.45116506702e-05	0.00475088252381					2
mesh:D003424	Crohn Disease	mesh:D011471	Prostatic Neoplasms		0.000490169580322	0.0163632917359		7.03838500819e-05			3
mesh:D003424	Crohn Disease	mesh:D011565	Psoriasis		0.00270532767031			0.00481647011753			2
mesh:D003424	Crohn Disease	mesh:D011658	Pulmonary Fibrosis		2.08120345438e-13	0.0330029737769		1.13104279885e-24	7.96705578963e-10		4
mesh:D003424	Crohn Disease	mesh:D012130	Respiratory Hypersensitivity		1.29426896659e-06		0.0215127272727	1.95062849429e-15	3.34016369594e-06		4
mesh:D003424	Crohn Disease	mesh:D012221	Rhinitis, Allergic, Perennial		4.36616536619e-06						1
mesh:D003424	Crohn Disease	mesh:D012559	Schizophrenia					0.00626411008339			1
mesh:D003424	Crohn Disease	mesh:D012871	Skin Diseases		2.67447747535e-05	0.0054376214668	0.00119648093842				3
mesh:D003424	Crohn Disease	mesh:D013274	Stomach Neoplasms	0.0289820359886	0.0163343580383			7.33370207356e-06	0.00483887448271		4
mesh:D003424	Crohn Disease	mesh:D013276	Stomach Ulcer		0.00432196690875						1
mesh:D003424	Crohn Disease	mesh:D013964	Thyroid Neoplasms		0.00349899931165						1
mesh:D003424	Crohn Disease	mesh:D013967	Thyroiditis, Autoimmune		0.00163487353352	0.0145199516973					2
mesh:D003424	Crohn Disease	mesh:D014376	Tuberculosis		3.51174593516e-08	0.000946846712754		1.26561088856e-20	2.14996498504e-05		4
mesh:D003424	Crohn Disease	mesh:D015212	Inflammatory Bowel Diseases		0.00357453810057	0.00105340674324		7.74989706411e-06	3.34835014498e-05		4
mesh:D003424	Crohn Disease	mesh:D015451	Leukemia, B-cell, Chronic		0.00491071778756			0.00651919253684			2
mesh:D003424	Crohn Disease	mesh:D015470	Leukemia, Myelocytic, Acute	0.0433106937428	0.0117454616382			1.84404455635e-06	0.0117036082175		4
mesh:D003424	Crohn Disease	mesh:D015473	Leukemia, Promyelocytic, Acute		0.00491071778756						1
mesh:D003424	Crohn Disease	mesh:D015658	HIV Infections		9.68883891358e-06	0.0137776316671					2
mesh:D003424	Crohn Disease	mesh:D015663	Osteoporosis, Postmenopausal	0.0135444743782	0.00784628200957	0.00699170097195		1.68108681239e-08	1.10663224985e-09		5
mesh:D003424	Crohn Disease	mesh:D016481	Helicobacter Infections		0.0496447034366			0.0212413133734			2
mesh:D003424	Crohn Disease	mesh:D018805	Sepsis		0.00105528691523	0.00771319750922		0.00071579716814	0.00295312092906		4
mesh:D003424	Crohn Disease	mesh:D019694	Hepatitis B, Chronic		6.00949884638e-05	0.00917411797698					2
mesh:D003424	Crohn Disease	mesh:D019851	Thrombophilia		0.00403775251692						1
mesh:D003424	Crohn Disease	mesh:D020246	Venous Thrombosis		0.00851118526594						1
mesh:D003424	Crohn Disease	mesh:D020521	Cerebrovascular Accident			0.00283293365308					1
mesh:D003424	Crohn Disease	mesh:D029424	Pulmonary Disease, Chronic Obstructive		1.72780087421e-09	0.0308604075403		3.29599900932e-21	4.17055028921e-09		4
mesh:D003424	Crohn Disease	omim:275355	Squamous cell carcinoma, head and neck			0.00395293067871					1
mesh:D003528	Carcinoma, Adenoid Cystic	mesh:D004314	Down Syndrome					0.00760973349293			1
mesh:D003528	Carcinoma, Adenoid Cystic	mesh:D006528	Carcinoma, Hepatocellular					0.0258222504397			1
mesh:D003528	Carcinoma, Adenoid Cystic	mesh:D008268	Macular Degeneration						5.41323605077e-06		1
mesh:D003866	Depressive Disorder	mesh:D001289	Attention Deficit Disorder with Hyperactivity		0.00432196690875						1
mesh:D003866	Depressive Disorder	mesh:D003924	Diabetes Mellitus, Type 2					0.0360767560478			1
mesh:D003866	Depressive Disorder	mesh:D006333	Heart Failure			0.0120992662484					1
mesh:D003866	Depressive Disorder	mesh:D006973	Hypertension			0.00604657775755	3.75350343415e-07		0.00314152633893		3
mesh:D003866	Depressive Disorder	mesh:D007006	Hypogonadism			0.00475088252381					1
mesh:D003866	Depressive Disorder	mesh:D008171	Lung Diseases			0.0122246289245					1
mesh:D003866	Depressive Disorder	mesh:D009765	Obesity		0.00280193304255	0.000110003566604	0.00716843855224	0.0101868264676	0.0314428488916		5
mesh:D003866	Depressive Disorder	mesh:D009771	Obsessive-Compulsive Disorder		0.00987942370112						1
mesh:D003866	Depressive Disorder	mesh:D011085	Polycystic Ovary Syndrome			0.00283293365308					1
mesh:D003866	Depressive Disorder	mesh:D011225	Pre-Eclampsia			0.0130214006562					1
mesh:D003866	Depressive Disorder	mesh:D011471	Prostatic Neoplasms						0.0431287915835		1
mesh:D003866	Depressive Disorder	mesh:D012130	Respiratory Hypersensitivity				0.0022479338843				1
mesh:D003866	Depressive Disorder	mesh:D012559	Schizophrenia					0.000431942541197	0.000235192706988		2
mesh:D003866	Depressive Disorder	mesh:D013851	Leanness			0.00559131642055	3.75350343415e-07				2
mesh:D003866	Depressive Disorder	mesh:D019851	Thrombophilia			0.00771319750922					1
mesh:D003866	Depressive Disorder	mesh:D024821	Metabolic Syndrome X			0.00468683876427					1
mesh:D003876	Dermatitis, Atopic	mesh:D006333	Heart Failure					0.012246599775	0.027168559262		2
mesh:D003876	Dermatitis, Atopic	mesh:D006969	Hypersensitivity, Immediate			0.0105873904715					1
mesh:D003876	Dermatitis, Atopic	mesh:D007153	Immunologic Deficiency Syndromes			0.00174632896423					1
mesh:D003876	Dermatitis, Atopic	mesh:D007938	Leukemia					0.0451750192143			1
mesh:D003876	Dermatitis, Atopic	mesh:D008113	Liver Neoplasms						0.0182268089719		1
mesh:D003876	Dermatitis, Atopic	mesh:D008171	Lung Diseases					0.00367934914333	0.0266084610723		2
mesh:D003876	Dermatitis, Atopic	mesh:D008180	Systemic lupus erythematosus					0.0120560863536			1
mesh:D003876	Dermatitis, Atopic	mesh:D009765	Obesity					0.00228302992324			1
mesh:D003876	Dermatitis, Atopic	mesh:D011471	Prostatic Neoplasms			0.0105873904715					1
mesh:D003876	Dermatitis, Atopic	mesh:D011565	Psoriasis			0.00395293067871		0.0303579616011			2
mesh:D003876	Dermatitis, Atopic	mesh:D012130	Respiratory Hypersensitivity					0.0410888944612			1
mesh:D003876	Dermatitis, Atopic	mesh:D014376	Tuberculosis					0.00138261094953			1
mesh:D003876	Dermatitis, Atopic	mesh:D015470	Leukemia, Myelocytic, Acute					0.00760973349293			1
mesh:D003876	Dermatitis, Atopic	mesh:D029424	Pulmonary Disease, Chronic Obstructive					0.000385719593342			1
mesh:D003920	Diabetes Mellitus	mesh:D001943	Breast Neoplasms		0.0208863918952			0.028612300803			2
mesh:D003920	Diabetes Mellitus	mesh:D003924	Diabetes Mellitus, Type 2		0.000734596224747			0.00223515603444	0.0460365431157		3
mesh:D003920	Diabetes Mellitus	mesh:D004314	Down Syndrome		0.00487139225033						1
mesh:D003920	Diabetes Mellitus	mesh:D005922	Glomerulonephritis, IGA		0.0031414373382						1
mesh:D003920	Diabetes Mellitus	mesh:D006526	Hepatitis C		0.0099627687787						1
mesh:D003920	Diabetes Mellitus	mesh:D007006	Hypogonadism		0.0129096718813						1
mesh:D003920	Diabetes Mellitus	mesh:D008107	Liver Diseases		0.0112569884616						1
mesh:D003920	Diabetes Mellitus	mesh:D008175	Lung Neoplasms		0.00335023946069						1
mesh:D003920	Diabetes Mellitus	mesh:D008180	Systemic lupus erythematosus					0.0100677388594			1
mesh:D003920	Diabetes Mellitus	mesh:D008661	Metabolism, Inborn Errors					0.0265286100804			1
mesh:D003920	Diabetes Mellitus	mesh:D009101	Multiple Myeloma		0.00349899931165						1
mesh:D003920	Diabetes Mellitus	mesh:D009103	Multiple Sclerosis		0.00632907228431						1
mesh:D003920	Diabetes Mellitus	mesh:D009362	Neoplasm Metastasis					0.0232554043594			1
mesh:D003920	Diabetes Mellitus	mesh:D009369	Neoplasms		0.0158527021281						1
mesh:D003920	Diabetes Mellitus	mesh:D009765	Obesity		0.0288267955006			1.613142183e-07	0.0230696215962		3
mesh:D003920	Diabetes Mellitus	mesh:D010003	Osteoarthritis		0.00911586354301						1
mesh:D003920	Diabetes Mellitus	mesh:D010024	Osteoporosis						0.030716266316		1
mesh:D003920	Diabetes Mellitus	mesh:D011225	Pre-Eclampsia		0.0347851367295						1
mesh:D003920	Diabetes Mellitus	mesh:D011471	Prostatic Neoplasms		0.0183917121555			0.00926671339266	0.0483039355412		3
mesh:D003920	Diabetes Mellitus	mesh:D011618	Psychotic Disorders		0.00149957113357						1
mesh:D003920	Diabetes Mellitus	mesh:D011658	Pulmonary Fibrosis		0.0135079354606						1
mesh:D003920	Diabetes Mellitus	mesh:D013851	Leanness					0.0128127476611			1
mesh:D003920	Diabetes Mellitus	mesh:D013964	Thyroid Neoplasms		0.00245229011586						1
mesh:D003920	Diabetes Mellitus	mesh:D014376	Tuberculosis		0.00384265102977						1
mesh:D003920	Diabetes Mellitus	mesh:D015658	HIV Infections		0.00440959954235						1
mesh:D003920	Diabetes Mellitus	mesh:D015663	Osteoporosis, Postmenopausal					0.0413556394575	0.0342367506557		2
mesh:D003920	Diabetes Mellitus	mesh:D019694	Hepatitis B, Chronic		0.00789874361709						1
mesh:D003920	Diabetes Mellitus	mesh:D019851	Thrombophilia		0.00228923891135						1
mesh:D003920	Diabetes Mellitus	mesh:D024821	Metabolic Syndrome X						0.00186113072959		1
mesh:D003924	Diabetes Mellitus, Type 2	mesh:D001943	Breast Neoplasms		0.0257922331061			0.0294364715713			2
mesh:D003924	Diabetes Mellitus, Type 2	mesh:D004314	Down Syndrome		0.00606941803676						1
mesh:D003924	Diabetes Mellitus, Type 2	mesh:D005922	Glomerulonephritis, IGA		0.0031414373382						1
mesh:D003924	Diabetes Mellitus, Type 2	mesh:D006333	Heart Failure	0.0362546817248	0.000580644445671			0.000145130401734	0.00836069665901		4
mesh:D003924	Diabetes Mellitus, Type 2	mesh:D006526	Hepatitis C		0.00469191879948						1
mesh:D003924	Diabetes Mellitus, Type 2	mesh:D006969	Hypersensitivity, Immediate		0.00827415480722			0.0334488849215			2
mesh:D003924	Diabetes Mellitus, Type 2	mesh:D006973	Hypertension		1.96555890884e-07			0.00313702378152			2
mesh:D003924	Diabetes Mellitus, Type 2	mesh:D007006	Hypogonadism		0.00561698044314						1
mesh:D003924	Diabetes Mellitus, Type 2	mesh:D007153	Immunologic Deficiency Syndromes						0.016087115229		1
mesh:D003924	Diabetes Mellitus, Type 2	mesh:D007333	Insulin Resistance		7.58089937339e-06			0.00426801756711			2
mesh:D003924	Diabetes Mellitus, Type 2	mesh:D007938	Leukemia		0.00606941803676				0.0328313256365		2
mesh:D003924	Diabetes Mellitus, Type 2	mesh:D008103	Liver Cirrhosis		0.0190288492174				0.00761243489941		2
mesh:D003924	Diabetes Mellitus, Type 2	mesh:D008107	Liver Diseases		0.0104843433633						1
mesh:D003924	Diabetes Mellitus, Type 2	mesh:D008180	Systemic lupus erythematosus					5.28314935719e-05	0.013383608226		2
mesh:D003924	Diabetes Mellitus, Type 2	mesh:D008527	Medulloblastoma		0.00413382309285						1
mesh:D003924	Diabetes Mellitus, Type 2	mesh:D008661	Metabolism, Inborn Errors		0.00202689285087			0.0477963761991			2
mesh:D003924	Diabetes Mellitus, Type 2	mesh:D009101	Multiple Myeloma		0.00413382309285				0.0166776478294		2
mesh:D003924	Diabetes Mellitus, Type 2	mesh:D009103	Multiple Sclerosis		1.91579917112e-05			0.0197074928804			2
mesh:D003924	Diabetes Mellitus, Type 2	mesh:D009202	Cardiomyopathies					0.000510344497891			1
mesh:D003924	Diabetes Mellitus, Type 2	mesh:D009203	Myocardial Infarction		0.00743488338051			0.0120871116827	0.0249410626096		3
mesh:D003924	Diabetes Mellitus, Type 2	mesh:D009369	Neoplasms		0.038607204813			0.00446773252955			2
mesh:D003924	Diabetes Mellitus, Type 2	mesh:D009436	Neural Tube Defects		0.00403775251692						1
mesh:D003924	Diabetes Mellitus, Type 2	mesh:D009765	Obesity		2.116278374e-05			0.018066435243			2
mesh:D003924	Diabetes Mellitus, Type 2	mesh:D010003	Osteoarthritis		0.00384265102977						1
mesh:D003924	Diabetes Mellitus, Type 2	mesh:D011085	Polycystic Ovary Syndrome		0.018039121186						1
mesh:D003924	Diabetes Mellitus, Type 2	mesh:D011225	Pre-Eclampsia		0.000123971997852			2.5516387842e-05	0.0355008368292		3
mesh:D003924	Diabetes Mellitus, Type 2	mesh:D011471	Prostatic Neoplasms		0.000107682534738				0.0150847200044		2
mesh:D003924	Diabetes Mellitus, Type 2	mesh:D011658	Pulmonary Fibrosis		0.000918457534044						1
mesh:D003924	Diabetes Mellitus, Type 2	mesh:D012130	Respiratory Hypersensitivity		0.000111577054919						1
mesh:D003924	Diabetes Mellitus, Type 2	mesh:D012559	Schizophrenia		0.00440959954235						1
mesh:D003924	Diabetes Mellitus, Type 2	mesh:D012871	Skin Diseases		0.00245229011586						1
mesh:D003924	Diabetes Mellitus, Type 2	mesh:D013851	Leanness		0.0135026866587						1
mesh:D003924	Diabetes Mellitus, Type 2	mesh:D013964	Thyroid Neoplasms		0.0031414373382						1
mesh:D003924	Diabetes Mellitus, Type 2	mesh:D013967	Thyroiditis, Autoimmune		0.00335023946069						1
mesh:D003924	Diabetes Mellitus, Type 2	mesh:D014376	Tuberculosis		0.0099627687787						1
mesh:D003924	Diabetes Mellitus, Type 2	mesh:D015212	Inflammatory Bowel Diseases					0.0316804935366			1
mesh:D003924	Diabetes Mellitus, Type 2	mesh:D015427	Reperfusion Injuries		0.0135079354606						1
mesh:D003924	Diabetes Mellitus, Type 2	mesh:D015451	Leukemia, B-cell, Chronic						2.89758774318e-05		1
mesh:D003924	Diabetes Mellitus, Type 2	mesh:D015658	HIV Infections		0.00280193304255			0.028720782844	0.00206153085869		3
mesh:D003924	Diabetes Mellitus, Type 2	mesh:D015663	Osteoporosis, Postmenopausal						0.000186294538235		1
mesh:D003924	Diabetes Mellitus, Type 2	mesh:D016889	Endometrial Neoplasms						0.027168559262		1
mesh:D003924	Diabetes Mellitus, Type 2	mesh:D019694	Hepatitis B, Chronic		0.00743488338051						1
mesh:D003924	Diabetes Mellitus, Type 2	mesh:D019851	Thrombophilia		0.00544780905486						1
mesh:D003924	Diabetes Mellitus, Type 2	mesh:D020246	Venous Thrombosis					0.0367894586963			1
mesh:D003924	Diabetes Mellitus, Type 2	mesh:D020521	Cerebrovascular Accident		0.00621058660987						1
mesh:D003924	Diabetes Mellitus, Type 2	mesh:D029424	Pulmonary Disease, Chronic Obstructive		0.000100759383955			0.0232681814682			2
mesh:D004314	Down Syndrome	mesh:D001943	Breast Neoplasms					0.0056488924784			1
mesh:D004314	Down Syndrome	mesh:D005909	Glioblastoma					0.0272757979157	0.0439345899638		2
mesh:D004314	Down Syndrome	mesh:D005922	Glomerulonephritis, IGA		0.00349899931165						1
mesh:D004314	Down Syndrome	mesh:D006330	Heart Defects, Congenital					0.0276981363113			1
mesh:D004314	Down Syndrome	mesh:D006526	Hepatitis C		0.0121535009314						1
mesh:D004314	Down Syndrome	mesh:D006528	Carcinoma, Hepatocellular			0.0036079815393					1
mesh:D004314	Down Syndrome	mesh:D006973	Hypertension		0.00491071778756						1
mesh:D004314	Down Syndrome	mesh:D007006	Hypogonadism		0.0063909322585						1
mesh:D004314	Down Syndrome	mesh:D008107	Liver Diseases		0.00632907228431						1
mesh:D004314	Down Syndrome	mesh:D008113	Liver Neoplasms						0.0332240917526		1
mesh:D004314	Down Syndrome	mesh:D008171	Lung Diseases					0.012246599775			1
mesh:D004314	Down Syndrome	mesh:D009101	Multiple Myeloma		0.00487139225033			0.00249274650382			2
mesh:D004314	Down Syndrome	mesh:D009103	Multiple Sclerosis		0.00632907228431				0.0449961821528		2
mesh:D004314	Down Syndrome	mesh:D009369	Neoplasms						0.0130272793987		1
mesh:D004314	Down Syndrome	mesh:D009373	Neoplasms, Germ Cell and Embryonal						0.0246452101476		1
mesh:D004314	Down Syndrome	mesh:D009436	Neural Tube Defects					0.0412045890928			1
mesh:D004314	Down Syndrome	mesh:D009447	Neuroblastoma						0.0439345899638		1
mesh:D004314	Down Syndrome	mesh:D009765	Obesity		0.00303470901837						1
mesh:D004314	Down Syndrome	mesh:D010003	Osteoarthritis		0.00335023946069				0.00351545790395		2
mesh:D004314	Down Syndrome	mesh:D011085	Polycystic Ovary Syndrome		0.00303470901837						1
mesh:D004314	Down Syndrome	mesh:D011225	Pre-Eclampsia		0.00335023946069						1
mesh:D004314	Down Syndrome	mesh:D011471	Prostatic Neoplasms		0.0103904853597						1
mesh:D004314	Down Syndrome	mesh:D011658	Pulmonary Fibrosis		0.0215928966608			0.0378134037045	2.82035622551e-05		3
mesh:D004314	Down Syndrome	mesh:D012559	Schizophrenia					0.042996132613	0.000139609484714		2
mesh:D004314	Down Syndrome	mesh:D013964	Thyroid Neoplasms		0.00179323714722			0.0364456079122	0.0129490584091		3
mesh:D004314	Down Syndrome	mesh:D014376	Tuberculosis		0.0121535009314			0.0318879518358			2
mesh:D004314	Down Syndrome	mesh:D015470	Leukemia, Myelocytic, Acute					0.0350097176579			1
mesh:D004314	Down Syndrome	mesh:D015658	HIV Infections		0.00413382309285			0.0477963761991			2
mesh:D004314	Down Syndrome	mesh:D016889	Endometrial Neoplasms						0.0401997911577		1
mesh:D004314	Down Syndrome	mesh:D019694	Hepatitis B, Chronic		0.0031414373382						1
mesh:D004314	Down Syndrome	mesh:D019851	Thrombophilia		0.00440959954235						1
mesh:D004314	Down Syndrome	mesh:D029424	Pulmonary Disease, Chronic Obstructive					0.00308148515698	1.01674006622e-05		2
mesh:D004362	Drug Toxicity	mesh:D001943	Breast Neoplasms			0.0036079815393					1
mesh:D004362	Drug Toxicity	mesh:D007006	Hypogonadism			0.00604657775755					1
mesh:D004362	Drug Toxicity	mesh:D008103	Liver Cirrhosis			0.029632256605					1
mesh:D004362	Drug Toxicity	mesh:D008106	Liver Cirrhosis, Experimental			0.0143207556118					1
mesh:D004362	Drug Toxicity	mesh:D008107	Liver Diseases						0.032190801329		1
mesh:D004362	Drug Toxicity	mesh:D008228	Lymphoma, Low-Grade						0.0166776478294		1
mesh:D004362	Drug Toxicity	mesh:D009369	Neoplasms			0.00395293067871					1
mesh:D004362	Drug Toxicity	mesh:D009765	Obesity					7.18796161764e-05			1
mesh:D004362	Drug Toxicity	mesh:D011225	Pre-Eclampsia			0.0105873904715					1
mesh:D004362	Drug Toxicity	mesh:D011658	Pulmonary Fibrosis			0.0298266620538					1
mesh:D004362	Drug Toxicity	mesh:D015427	Reperfusion Injuries					0.0363450986723			1
mesh:D004362	Drug Toxicity	mesh:D015470	Leukemia, Myelocytic, Acute					0.00426801756711			1
mesh:D004362	Drug Toxicity	mesh:D029424	Pulmonary Disease, Chronic Obstructive						0.0488538919943		1
mesh:D004827	Epilepsy	mesh:D001289	Attention Deficit Disorder with Hyperactivity		0.0363986417783						1
mesh:D004827	Epilepsy	mesh:D004832	Epilepsy, Absence		0.00568388083279						1
mesh:D004827	Epilepsy	mesh:D006333	Heart Failure		0.00927364482114						1
mesh:D004827	Epilepsy	mesh:D006973	Hypertension					0.00132010957895			1
mesh:D004827	Epilepsy	mesh:D008607	Mental Retardation		0.0415545085029			0.00688802540978	0.000252081480052		3
mesh:D004827	Epilepsy	mesh:D009765	Obesity		0.0102353246306						1
mesh:D004827	Epilepsy	mesh:D009771	Obsessive-Compulsive Disorder		0.00349899931165						1
mesh:D004827	Epilepsy	mesh:D012559	Schizophrenia		0.000148816268554						1
mesh:D004832	Epilepsy, Absence	mesh:D001289	Attention Deficit Disorder with Hyperactivity		0.0205915848066						1
mesh:D004832	Epilepsy, Absence	mesh:D006333	Heart Failure		0.00245229011586						1
mesh:D004832	Epilepsy, Absence	mesh:D006627	Hirschsprung Disease				0.0022479338843				1
mesh:D004832	Epilepsy, Absence	mesh:D006973	Hypertension		0.00280193304255						1
mesh:D004832	Epilepsy, Absence	mesh:D009765	Obesity		0.00280193304255						1
mesh:D004832	Epilepsy, Absence	mesh:D009771	Obsessive-Compulsive Disorder		0.00087653139579						1
mesh:D004832	Epilepsy, Absence	mesh:D011471	Prostatic Neoplasms					0.00249722370316			1
mesh:D004832	Epilepsy, Absence	mesh:D012130	Respiratory Hypersensitivity		0.00149957113357						1
mesh:D004832	Epilepsy, Absence	mesh:D012559	Schizophrenia		0.00714790633187						1
mesh:D004938	Esophageal Neoplasms	mesh:D001943	Breast Neoplasms		7.33415163737e-05			0.00057071324328			2
mesh:D004938	Esophageal Neoplasms	mesh:D005910	Glioma		0.0183917121555						1
mesh:D004938	Esophageal Neoplasms	mesh:D006130	Growth Disorders		0.00266029686676						1
mesh:D004938	Esophageal Neoplasms	mesh:D006526	Hepatitis C					0.0372936477154			1
mesh:D004938	Esophageal Neoplasms	mesh:D006528	Carcinoma, Hepatocellular		0.0447542972215			5.80135794724e-10			2
mesh:D004938	Esophageal Neoplasms	mesh:D007938	Leukemia		0.00311886747301			1.12120324345e-09			2
mesh:D004938	Esophageal Neoplasms	mesh:D008175	Lung Neoplasms		0.022173519727			5.74553856332e-09			2
mesh:D004938	Esophageal Neoplasms	mesh:D008228	Lymphoma, Low-Grade		0.0099627687787						1
mesh:D004938	Esophageal Neoplasms	mesh:D008545	Melanoma		0.0169521402131						1
mesh:D004938	Esophageal Neoplasms	mesh:D009203	Myocardial Infarction						0.0358615984945		1
mesh:D004938	Esophageal Neoplasms	mesh:D009369	Neoplasms		3.19866330262e-06			4.20065403698e-08			2
mesh:D004938	Esophageal Neoplasms	mesh:D009447	Neuroblastoma		0.00349899931165						1
mesh:D004938	Esophageal Neoplasms	mesh:D010003	Osteoarthritis		0.00927364482114						1
mesh:D004938	Esophageal Neoplasms	mesh:D010190	Pancreatic Neoplasms					4.13180739433e-06	0.000274562201613		2
mesh:D004938	Esophageal Neoplasms	mesh:D011471	Prostatic Neoplasms		0.00487139225033			1.59518056823e-06			2
mesh:D004938	Esophageal Neoplasms	mesh:D013274	Stomach Neoplasms		6.02339495406e-05			0.00792815506697			2
mesh:D004938	Esophageal Neoplasms	mesh:D013964	Thyroid Neoplasms		0.0120061904984			0.0154956135964	0.0390075789175		3
mesh:D004938	Esophageal Neoplasms	mesh:D015212	Inflammatory Bowel Diseases					0.00348664163126			1
mesh:D004938	Esophageal Neoplasms	mesh:D015663	Osteoporosis, Postmenopausal		0.0063909322585						1
mesh:D004938	Esophageal Neoplasms	mesh:D029424	Pulmonary Disease, Chronic Obstructive					4.35532831456e-05			1
mesh:D005199	Fanconi Anemia	mesh:D001943	Breast Neoplasms	0.022615391584	1.0634730034e-05			4.01860945783e-08	0.0101012905709		4
mesh:D005199	Fanconi Anemia	mesh:D008223	Lymphoma		0.0142186520037			0.00089774165378			2
mesh:D005199	Fanconi Anemia	mesh:D008228	Lymphoma, Low-Grade		0.000188847816768			0.000286034735157	0.0358615984945		3
mesh:D005199	Fanconi Anemia	mesh:D009369	Neoplasms		0.000619109405896			4.6873154732e-05			2
mesh:D005199	Fanconi Anemia	mesh:D011471	Prostatic Neoplasms					0.0151516135125			1
mesh:D005199	Fanconi Anemia	mesh:D014376	Tuberculosis		0.00202689285087						1
mesh:D005199	Fanconi Anemia	mesh:D014983	Xeroderma Pigmentosum		0.00714790633187						1
mesh:D005199	Fanconi Anemia	mesh:D029424	Pulmonary Disease, Chronic Obstructive					0.00173549281778			1
mesh:D005334	Fever	mesh:D001943	Breast Neoplasms					0.0316558946321			1
mesh:D005334	Fever	mesh:D006333	Heart Failure		0.0246079784253			0.0232681814682			2
mesh:D005334	Fever	mesh:D007006	Hypogonadism		0.0128080357601						1
mesh:D005334	Fever	mesh:D007249	Inflammation		4.61297446027e-05						1
mesh:D005334	Fever	mesh:D007674	Kidney Diseases			0.00604657775755					1
mesh:D005334	Fever	mesh:D008180	Systemic lupus erythematosus		0.0141867547164			0.0163153080666	0.0336940364295		3
mesh:D005334	Fever	mesh:D009202	Cardiomyopathies					0.0476699428959			1
mesh:D005334	Fever	mesh:D009369	Neoplasms					0.0192706041866			1
mesh:D005334	Fever	mesh:D009765	Obesity		0.00755341700079						1
mesh:D005334	Fever	mesh:D011471	Prostatic Neoplasms					0.00188924491442			1
mesh:D005334	Fever	mesh:D013276	Stomach Ulcer		0.0118664784995						1
mesh:D005334	Fever	mesh:D013851	Leanness		0.00536480919391						1
mesh:D005334	Fever	mesh:D014376	Tuberculosis		0.0433905903433						1
mesh:D005334	Fever	mesh:D018805	Sepsis		0.00836307907226						1
mesh:D005909	Glioblastoma	mesh:D001943	Breast Neoplasms		0.00322235358018			0.00545472129183			2
mesh:D005909	Glioblastoma	mesh:D005923	Glomerulosclerosis, Focal Segmental		0.00149957113357						1
mesh:D005909	Glioblastoma	mesh:D006526	Hepatitis C		0.0137211467636				0.0300617657109		2
mesh:D005909	Glioblastoma	mesh:D006528	Carcinoma, Hepatocellular						0.042851136909		1
mesh:D005909	Glioblastoma	mesh:D006627	Hirschsprung Disease		0.00228923891135						1
mesh:D005909	Glioblastoma	mesh:D006943	Hyperglycemia		0.00598785273507						1
mesh:D005909	Glioblastoma	mesh:D007249	Inflammation		0.0137092531315			0.0368556855054			2
mesh:D005909	Glioblastoma	mesh:D007938	Leukemia		0.0107086152198						1
mesh:D005909	Glioblastoma	mesh:D008103	Liver Cirrhosis					0.0275022272629	0.000251176953139		2
mesh:D005909	Glioblastoma	mesh:D008175	Lung Neoplasms		0.0152934312276						1
mesh:D005909	Glioblastoma	mesh:D008180	Systemic lupus erythematosus						0.0483039355412		1
mesh:D005909	Glioblastoma	mesh:D009103	Multiple Sclerosis					0.0382603099954			1
mesh:D005909	Glioblastoma	mesh:D009203	Myocardial Infarction		0.00228923891135						1
mesh:D005909	Glioblastoma	mesh:D009369	Neoplasms					8.56336437182e-05			1
mesh:D005909	Glioblastoma	mesh:D010003	Osteoarthritis	0.022615391584							1
mesh:D005909	Glioblastoma	mesh:D010051	Ovarian Neoplasms		0.00568388083279			0.0450137936767			2
mesh:D005909	Glioblastoma	mesh:D011471	Prostatic Neoplasms		0.0068677249151			0.00057071324328			2
mesh:D005909	Glioblastoma	mesh:D011565	Psoriasis	0.0254717776085				0.0034164543476	0.000291114499406		3
mesh:D005909	Glioblastoma	mesh:D011658	Pulmonary Fibrosis		0.000311498003778						1
mesh:D005909	Glioblastoma	mesh:D012878	Skin Neoplasms		0.00678630734462						1
mesh:D005909	Glioblastoma	mesh:D013274	Stomach Neoplasms		0.000953581511558						1
mesh:D005909	Glioblastoma	mesh:D014376	Tuberculosis		0.00743777858392						1
mesh:D005909	Glioblastoma	mesh:D015427	Reperfusion Injuries						0.00395848691412		1
mesh:D005909	Glioblastoma	mesh:D015470	Leukemia, Myelocytic, Acute					0.000650215895095			1
mesh:D005909	Glioblastoma	mesh:D016135	Spinal Dysraphism					0.0319812080541			1
mesh:D005909	Glioblastoma	mesh:D018805	Sepsis		0.00835763209084						1
mesh:D005909	Glioblastoma	mesh:D020246	Venous Thrombosis		0.0252122389072						1
mesh:D005909	Glioblastoma	mesh:D020521	Cerebrovascular Accident		0.00491071778756			1.22892051944e-05			2
mesh:D005909	Glioblastoma	mesh:D029424	Pulmonary Disease, Chronic Obstructive					0.0171602825295	0.0342367506557		2
mesh:D005910	Glioma	mesh:D001943	Breast Neoplasms		0.00124682345096			0.00872380555474			2
mesh:D005910	Glioma	mesh:D003324	Coronary Arteriosclerosis					0.0499576853703			1
mesh:D005910	Glioma	mesh:D006330	Heart Defects, Congenital					0.00118243408683			1
mesh:D005910	Glioma	mesh:D006528	Carcinoma, Hepatocellular		0.0298266796917						1
mesh:D005910	Glioma	mesh:D007938	Leukemia		5.82676345744e-05			1.32420010879e-05			2
mesh:D005910	Glioma	mesh:D008175	Lung Neoplasms		0.0112569884616			0.0177853204925			2
mesh:D005910	Glioma	mesh:D008228	Lymphoma, Low-Grade		0.00491071778756						1
mesh:D005910	Glioma	mesh:D008545	Melanoma		0.000783367895419						1
mesh:D005910	Glioma	mesh:D009369	Neoplasms		0.00553479617071						1
mesh:D005910	Glioma	mesh:D009765	Obesity						0.0204471930314		1
mesh:D005910	Glioma	mesh:D010051	Ovarian Neoplasms		0.00714790633187						1
mesh:D005910	Glioma	mesh:D010190	Pancreatic Neoplasms		0.0183917121555						1
mesh:D005910	Glioma	mesh:D010300	Parkinson Disease					0.0230282824961	0.00736382322198		2
mesh:D005910	Glioma	mesh:D011471	Prostatic Neoplasms		3.54107060555e-05			0.0378786367717			2
mesh:D005910	Glioma	mesh:D013274	Stomach Neoplasms		1.29426896659e-06						1
mesh:D005910	Glioma	mesh:D013964	Thyroid Neoplasms		0.000644839295448						1
mesh:D005910	Glioma	mesh:D015473	Leukemia, Promyelocytic, Acute					0.0297971493005			1
mesh:D005910	Glioma	mesh:D016135	Spinal Dysraphism		0.00122498173245						1
mesh:D005922	Glomerulonephritis, IGA	mesh:D006526	Hepatitis C		0.0111478688147						1
mesh:D005922	Glomerulonephritis, IGA	mesh:D006967	Hypersensitivity						0.028316960158		1
mesh:D005922	Glomerulonephritis, IGA	mesh:D006973	Hypertension		0.0126269947722						1
mesh:D005922	Glomerulonephritis, IGA	mesh:D007006	Hypogonadism		0.00280193304255						1
mesh:D005922	Glomerulonephritis, IGA	mesh:D007674	Kidney Diseases		0.00403775251692						1
mesh:D005922	Glomerulonephritis, IGA	mesh:D008107	Liver Diseases		0.0132720126579				0.0123458114864		2
mesh:D005922	Glomerulonephritis, IGA	mesh:D008268	Macular Degeneration	0.00145931337191	0.00585675345714			0.0162491715462			3
mesh:D005922	Glomerulonephritis, IGA	mesh:D009101	Multiple Myeloma		0.0124226207248				0.0241963475277		2
mesh:D005922	Glomerulonephritis, IGA	mesh:D009103	Multiple Sclerosis		0.0120061904984						1
mesh:D005922	Glomerulonephritis, IGA	mesh:D009765	Obesity		0.00606941803676						1
mesh:D005922	Glomerulonephritis, IGA	mesh:D010003	Osteoarthritis		0.00440959954235						1
mesh:D005922	Glomerulonephritis, IGA	mesh:D011085	Polycystic Ovary Syndrome		0.00087653139579						1
mesh:D005922	Glomerulonephritis, IGA	mesh:D011225	Pre-Eclampsia		0.0120265006281						1
mesh:D005922	Glomerulonephritis, IGA	mesh:D011471	Prostatic Neoplasms		0.00789874361709						1
mesh:D005922	Glomerulonephritis, IGA	mesh:D011658	Pulmonary Fibrosis		0.0202741729103						1
mesh:D005922	Glomerulonephritis, IGA	mesh:D013964	Thyroid Neoplasms		0.00149957113357						1
mesh:D005922	Glomerulonephritis, IGA	mesh:D014376	Tuberculosis		0.0231527073547				0.0141745065486		2
mesh:D005922	Glomerulonephritis, IGA	mesh:D015658	HIV Infections		0.0120061904984						1
mesh:D005922	Glomerulonephritis, IGA	mesh:D019694	Hepatitis B, Chronic		0.0075533778585						1
mesh:D005922	Glomerulonephritis, IGA	mesh:D019851	Thrombophilia		0.00491071778756						1
mesh:D005922	Glomerulonephritis, IGA	mesh:D024821	Metabolic Syndrome X		0.00828272554039						1
mesh:D005923	Glomerulosclerosis, Focal Segmental	mesh:D006526	Hepatitis C		0.00266029686676						1
mesh:D005923	Glomerulosclerosis, Focal Segmental	mesh:D006627	Hirschsprung Disease		0.00202689285087						1
mesh:D005923	Glomerulosclerosis, Focal Segmental	mesh:D006943	Hyperglycemia		0.00087653139579						1
mesh:D005923	Glomerulosclerosis, Focal Segmental	mesh:D006973	Hypertension		0.00440959954235						1
mesh:D005923	Glomerulosclerosis, Focal Segmental	mesh:D007249	Inflammation		0.00202689285087						1
mesh:D005923	Glomerulosclerosis, Focal Segmental	mesh:D009202	Cardiomyopathies					0.00352543130061			1
mesh:D005923	Glomerulosclerosis, Focal Segmental	mesh:D009203	Myocardial Infarction		0.00179323714722						1
mesh:D005923	Glomerulosclerosis, Focal Segmental	mesh:D010190	Pancreatic Neoplasms		0.00149957113357						1
mesh:D005923	Glomerulosclerosis, Focal Segmental	mesh:D011658	Pulmonary Fibrosis		0.00413382309285						1
mesh:D005923	Glomerulosclerosis, Focal Segmental	mesh:D013274	Stomach Neoplasms					0.0402167880345			1
mesh:D005923	Glomerulosclerosis, Focal Segmental	mesh:D016142	Holoprosencephaly		0.00202689285087						1
mesh:D005923	Glomerulosclerosis, Focal Segmental	mesh:D020246	Venous Thrombosis		0.000496971033874						1
mesh:D005923	Glomerulosclerosis, Focal Segmental	mesh:D020521	Cerebrovascular Accident		0.00202689285087						1
mesh:D006111	Graves Disease	mesh:D009103	Multiple Sclerosis			0.00475088252381					1
mesh:D006111	Graves Disease	mesh:D013274	Stomach Neoplasms						0.042851136909		1
mesh:D006111	Graves Disease	mesh:D013967	Thyroiditis, Autoimmune					4.97461233919e-05			1
mesh:D006111	Graves Disease	mesh:D014376	Tuberculosis			0.0137776316671		0.00159323502229			2
mesh:D006111	Graves Disease	mesh:D029424	Pulmonary Disease, Chronic Obstructive			0.00699170097195					1
mesh:D006130	Growth Disorders	mesh:D001943	Breast Neoplasms		0.000797368302277						1
mesh:D006130	Growth Disorders	mesh:D006528	Carcinoma, Hepatocellular		0.00714790633187						1
mesh:D006130	Growth Disorders	mesh:D006969	Hypersensitivity, Immediate		0.00280193304255						1
mesh:D006130	Growth Disorders	mesh:D008106	Liver Cirrhosis, Experimental		0.00666435321217						1
mesh:D006130	Growth Disorders	mesh:D009362	Neoplasm Metastasis						0.0342367506557		1
mesh:D006130	Growth Disorders	mesh:D009369	Neoplasms		0.00413382309285						1
mesh:D006130	Growth Disorders	mesh:D009447	Neuroblastoma		0.00369316574943						1
mesh:D006130	Growth Disorders	mesh:D010003	Osteoarthritis		0.00384265102977						1
mesh:D006130	Growth Disorders	mesh:D011471	Prostatic Neoplasms		0.0431068367618						1
mesh:D006130	Growth Disorders	mesh:D011658	Pulmonary Fibrosis		0.0158527021281						1
mesh:D006130	Growth Disorders	mesh:D015663	Osteoporosis, Postmenopausal		0.00755341700079						1
mesh:D006258	Head and Neck Neoplasms	mesh:D006969	Hypersensitivity, Immediate					0.0379348652718			1
mesh:D006258	Head and Neck Neoplasms	mesh:D009203	Myocardial Infarction					0.0248332722329			1
mesh:D006330	Heart Defects, Congenital	mesh:D006548	Hernia, Diaphragmatic			0.0036079815393					1
mesh:D006330	Heart Defects, Congenital	mesh:D008113	Liver Neoplasms					0.0265286100804			1
mesh:D006330	Heart Defects, Congenital	mesh:D011471	Prostatic Neoplasms					0.00468576690547			1
mesh:D006330	Heart Defects, Congenital	mesh:D054198	Leukemia, Lymphocytic, Acute, L1			0.00395293067871					1
mesh:D006331	Heart Diseases	mesh:D006973	Hypertension		0.0429096140662						1
mesh:D006331	Heart Diseases	mesh:D007333	Insulin Resistance					0.0265597921249			1
mesh:D006331	Heart Diseases	mesh:D009765	Obesity					0.000284649254576			1
mesh:D006331	Heart Diseases	mesh:D013851	Leanness					0.00492482539641			1
mesh:D006331	Heart Diseases	mesh:D014376	Tuberculosis					3.95496478735e-06	0.04113851731		2
mesh:D006333	Heart Failure	mesh:D001289	Attention Deficit Disorder with Hyperactivity		0.015043983165						1
mesh:D006333	Heart Failure	mesh:D001943	Breast Neoplasms		0.0250345657896			6.11862849465e-05	0.00360423547353		3
mesh:D006333	Heart Failure	mesh:D003324	Coronary Arteriosclerosis		0.0190288492174			0.00532772135278			2
mesh:D006333	Heart Failure	mesh:D006526	Hepatitis C			0.00699170097195					1
mesh:D006333	Heart Failure	mesh:D006969	Hypersensitivity, Immediate		0.0258558024728						1
mesh:D006333	Heart Failure	mesh:D006973	Hypertension		1.63277959728e-07	0.0344692161382		0.00123726812385			3
mesh:D006333	Heart Failure	mesh:D007006	Hypogonadism		0.0099627687787	0.00771319750922			0.0182268089719		3
mesh:D006333	Heart Failure	mesh:D007249	Inflammation		0.000238723656845						1
mesh:D006333	Heart Failure	mesh:D007333	Insulin Resistance		0.0108515472777	0.0271731201192		0.00121612822195			3
mesh:D006333	Heart Failure	mesh:D007674	Kidney Diseases		0.0258558024728				0.0184157649495		2
mesh:D006333	Heart Failure	mesh:D007938	Leukemia		0.00979215352975						1
mesh:D006333	Heart Failure	mesh:D008103	Liver Cirrhosis			0.00835295570097			0.0310007546759		2
mesh:D006333	Heart Failure	mesh:D008106	Liver Cirrhosis, Experimental			0.00917411797698					1
mesh:D006333	Heart Failure	mesh:D008113	Liver Neoplasms						0.0204471930314		1
mesh:D006333	Heart Failure	mesh:D008171	Lung Diseases			0.0054376214668					1
mesh:D006333	Heart Failure	mesh:D008180	Systemic lupus erythematosus			8.56240741431e-05			0.0179775811779		2
mesh:D006333	Heart Failure	mesh:D008527	Medulloblastoma		0.00969646290066						1
mesh:D006333	Heart Failure	mesh:D009101	Multiple Myeloma					0.00260955363428			1
mesh:D006333	Heart Failure	mesh:D009103	Multiple Sclerosis		0.00871506604484						1
mesh:D006333	Heart Failure	mesh:D009203	Myocardial Infarction		0.0158527021281	0.00821140189297		1.71054098529e-06	0.00173391986101		4
mesh:D006333	Heart Failure	mesh:D009369	Neoplasms		0.000306300377821						1
mesh:D006333	Heart Failure	mesh:D009765	Obesity		0.000224095352988	0.0145199516973					2
mesh:D006333	Heart Failure	mesh:D009771	Obsessive-Compulsive Disorder		0.00979147272966						1
mesh:D006333	Heart Failure	mesh:D010003	Osteoarthritis			0.00559131642055					1
mesh:D006333	Heart Failure	mesh:D011085	Polycystic Ovary Syndrome			0.00821140189297					1
mesh:D006333	Heart Failure	mesh:D011225	Pre-Eclampsia			0.00475088252381			0.0183920252724		2
mesh:D006333	Heart Failure	mesh:D011471	Prostatic Neoplasms		0.00456921902023	0.0122246289245					2
mesh:D006333	Heart Failure	mesh:D011658	Pulmonary Fibrosis			0.0117992010056		0.00433165316174			2
mesh:D006333	Heart Failure	mesh:D012130	Respiratory Hypersensitivity		0.000992691662467						1
mesh:D006333	Heart Failure	mesh:D012516	Osteosarcoma						0.0266084610723		1
mesh:D006333	Heart Failure	mesh:D012559	Schizophrenia		0.000179120817653						1
mesh:D006333	Heart Failure	mesh:D012871	Skin Diseases		0.00598785273507						1
mesh:D006333	Heart Failure	mesh:D013274	Stomach Neoplasms						0.000640708834519		1
mesh:D006333	Heart Failure	mesh:D013851	Leanness		0.00349899931165	0.0145199516973					2
mesh:D006333	Heart Failure	mesh:D013967	Thyroiditis, Autoimmune		0.00369316574943	0.00677323795613					2
mesh:D006333	Heart Failure	mesh:D014376	Tuberculosis		0.0178530367768	0.0105873904715					2
mesh:D006333	Heart Failure	mesh:D015451	Leukemia, B-cell, Chronic					0.00118989186243			1
mesh:D006333	Heart Failure	mesh:D015470	Leukemia, Myelocytic, Acute					0.0286846333883			1
mesh:D006333	Heart Failure	mesh:D015658	HIV Infections			0.00468683876427					1
mesh:D006333	Heart Failure	mesh:D018805	Sepsis		0.0319229053484	0.00520334752606					2
mesh:D006333	Heart Failure	mesh:D019694	Hepatitis B, Chronic			0.00395293067871					1
mesh:D006333	Heart Failure	mesh:D019851	Thrombophilia			0.00504166158599					1
mesh:D006333	Heart Failure	mesh:D020246	Venous Thrombosis					0.00162990187341	0.0439345899638		2
mesh:D006333	Heart Failure	mesh:D020521	Cerebrovascular Accident		0.0110472511665	0.00835295570097			0.0376997116402		3
mesh:D006333	Heart Failure	mesh:D024821	Metabolic Syndrome X		0.0289742040358	0.0137776316671			0.0477697654174		3
mesh:D006333	Heart Failure	mesh:D029424	Pulmonary Disease, Chronic Obstructive		0.000117710544683						1
mesh:D006333	Heart Failure	omim:275355	Squamous cell carcinoma, head and neck			0.00395293067871					1
mesh:D006501	Hepatic Encephalopathy	mesh:D008103	Liver Cirrhosis					0.0385524110911			1
mesh:D006501	Hepatic Encephalopathy	mesh:D009765	Obesity		0.00280193304255						1
mesh:D006526	Hepatitis C	mesh:D001943	Breast Neoplasms					4.13180739433e-06			1
mesh:D006526	Hepatitis C	mesh:D003324	Coronary Arteriosclerosis		0.0110472511665			3.53077339506e-21	1.53235717489e-06		3
mesh:D006526	Hepatitis C	mesh:D006627	Hirschsprung Disease		0.0031414373382						1
mesh:D006526	Hepatitis C	mesh:D006943	Hyperglycemia		0.00769376613405						1
mesh:D006526	Hepatitis C	mesh:D006967	Hypersensitivity		0.0196211507825						1
mesh:D006526	Hepatitis C	mesh:D006969	Hypersensitivity, Immediate		0.00051565755628			7.43177468032e-10	0.00389425323872		3
mesh:D006526	Hepatitis C	mesh:D006973	Hypertension		5.97163863771e-05						1
mesh:D006526	Hepatitis C	mesh:D007006	Hypogonadism		0.00678630734462						1
mesh:D006526	Hepatitis C	mesh:D007153	Immunologic Deficiency Syndromes		0.0129096718813						1
mesh:D006526	Hepatitis C	mesh:D007249	Inflammation		0.000205678124136			0.0445851658484			2
mesh:D006526	Hepatitis C	mesh:D007938	Leukemia		7.7711851081e-05						1
mesh:D006526	Hepatitis C	mesh:D008103	Liver Cirrhosis			0.0100559103102					1
mesh:D006526	Hepatitis C	mesh:D008106	Liver Cirrhosis, Experimental			0.00821140189297		0.028720782844			2
mesh:D006526	Hepatitis C	mesh:D008107	Liver Diseases		0.000124774076371			0.00098219225517			2
mesh:D006526	Hepatitis C	mesh:D008113	Liver Neoplasms					8.36451249655e-07	3.24570832252e-06		2
mesh:D006526	Hepatitis C	mesh:D008180	Systemic lupus erythematosus		8.60286380984e-08	0.00973430946873		0.000769252573867			3
mesh:D006526	Hepatitis C	mesh:D008228	Lymphoma, Low-Grade		0.00179323714722			0.0040750831311			2
mesh:D006526	Hepatitis C	mesh:D008545	Melanoma		0.0068677249151						1
mesh:D006526	Hepatitis C	mesh:D009101	Multiple Myeloma		0.00475684123004			0.0252547326014			2
mesh:D006526	Hepatitis C	mesh:D009103	Multiple Sclerosis	0.0350864697266	6.33523395002e-08			4.60666550307e-15	0.000172541778512		4
mesh:D006526	Hepatitis C	mesh:D009202	Cardiomyopathies		6.92190944429e-05						1
mesh:D006526	Hepatitis C	mesh:D009203	Myocardial Infarction		6.74935312978e-07			6.0507935354e-09	0.00333721327204		3
mesh:D006526	Hepatitis C	mesh:D009369	Neoplasms					0.018572152995			1
mesh:D006526	Hepatitis C	mesh:D009447	Neuroblastoma						0.0213816891692		1
mesh:D006526	Hepatitis C	mesh:D009765	Obesity		0.00266029686676						1
mesh:D006526	Hepatitis C	mesh:D009914	Oral Submucous Fibrosis					0.0120301468212			1
mesh:D006526	Hepatitis C	mesh:D010003	Osteoarthritis		5.25831208335e-05	0.00283293365308			0.0285768562031		3
mesh:D006526	Hepatitis C	mesh:D010024	Osteoporosis		0.00432196690875						1
mesh:D006526	Hepatitis C	mesh:D010300	Parkinson Disease					0.00228302992324			1
mesh:D006526	Hepatitis C	mesh:D011085	Polycystic Ovary Syndrome		0.00179323714722						1
mesh:D006526	Hepatitis C	mesh:D011225	Pre-Eclampsia		4.78217826719e-06						1
mesh:D006526	Hepatitis C	mesh:D011471	Prostatic Neoplasms		0.00222043826304			8.98617981264e-08			2
mesh:D006526	Hepatitis C	mesh:D011565	Psoriasis		0.00491071778756			0.000215966752832			2
mesh:D006526	Hepatitis C	mesh:D011658	Pulmonary Fibrosis	0.022615391584	2.4355907216e-05	0.0308604075403		4.07831742586e-56	1.55114743555e-15		5
mesh:D006526	Hepatitis C	mesh:D012130	Respiratory Hypersensitivity	0.022615391584	0.000771815674166	1.92161963113e-05		1.61344936612e-60	6.28567742283e-16		5
mesh:D006526	Hepatitis C	mesh:D012221	Rhinitis, Allergic, Perennial		0.0263006282735			0.0323661581865			2
mesh:D006526	Hepatitis C	mesh:D012871	Skin Diseases		0.00124197369183						1
mesh:D006526	Hepatitis C	mesh:D013274	Stomach Neoplasms					0.00118224891096			1
mesh:D006526	Hepatitis C	mesh:D013964	Thyroid Neoplasms		0.0031414373382						1
mesh:D006526	Hepatitis C	mesh:D013967	Thyroiditis, Autoimmune		2.06981198145e-05	0.00677323795613					2
mesh:D006526	Hepatitis C	mesh:D014376	Tuberculosis	0.022615391584	1.46789929481e-05	2.89410236962e-06		9.74332560898e-57	5.34667302487e-15		5
mesh:D006526	Hepatitis C	mesh:D015212	Inflammatory Bowel Diseases		0.000381321959208						1
mesh:D006526	Hepatitis C	mesh:D015451	Leukemia, B-cell, Chronic		0.00544780905486			0.00488328121272			2
mesh:D006526	Hepatitis C	mesh:D015470	Leukemia, Myelocytic, Acute		0.00979520717687			0.035909064884	0.0460365431157		3
mesh:D006526	Hepatitis C	mesh:D015473	Leukemia, Promyelocytic, Acute		0.0068677249151						1
mesh:D006526	Hepatitis C	mesh:D015658	HIV Infections		6.00071873016e-07	0.0174499365213		0.0110099020556			3
mesh:D006526	Hepatitis C	mesh:D015663	Osteoporosis, Postmenopausal		0.00632907228431						1
mesh:D006526	Hepatitis C	mesh:D016481	Helicobacter Infections		0.0111478688147						1
mesh:D006526	Hepatitis C	mesh:D018805	Sepsis		0.000117710544683						1
mesh:D006526	Hepatitis C	mesh:D019694	Hepatitis B, Chronic		3.47521517972e-06			4.73366723684e-05			2
mesh:D006526	Hepatitis C	mesh:D019851	Thrombophilia		0.00521912304042						1
mesh:D006526	Hepatitis C	mesh:D020246	Venous Thrombosis		0.000495008472245						1
mesh:D006526	Hepatitis C	mesh:D020521	Cerebrovascular Accident		0.00413382309285						1
mesh:D006526	Hepatitis C	mesh:D029424	Pulmonary Disease, Chronic Obstructive	0.0252611424015	0.00142138650114	3.9345807599e-05		2.59476451503e-64	5.38587772426e-14		5
mesh:D006526	Hepatitis C	omim:275355	Squamous cell carcinoma, head and neck			0.00283293365308					1
mesh:D006548	Hernia, Diaphragmatic	mesh:D001943	Breast Neoplasms						0.0468311475655		1
mesh:D006548	Hernia, Diaphragmatic	mesh:D008171	Lung Diseases		0.0128147388643						1
mesh:D006548	Hernia, Diaphragmatic	mesh:D011471	Prostatic Neoplasms		0.00835763209084				0.0460365431157		2
mesh:D006548	Hernia, Diaphragmatic	mesh:D012878	Skin Neoplasms					0.000310094928672	0.000227667574763		2
mesh:D006548	Hernia, Diaphragmatic	mesh:D013274	Stomach Neoplasms					0.000703627390586	0.0285768562031		2
mesh:D006548	Hernia, Diaphragmatic	mesh:D016142	Holoprosencephaly		0.029351139652						1
mesh:D006548	Hernia, Diaphragmatic	mesh:D018805	Sepsis					0.00111470087484	0.0182268089719		2
mesh:D006548	Hernia, Diaphragmatic	mesh:D029424	Pulmonary Disease, Chronic Obstructive					0.000381350208435	0.000786905054409		2
mesh:D006548	Hernia, Diaphragmatic	mesh:D054198	Leukemia, Lymphocytic, Acute, L1			0.000208307690643					1
mesh:D006627	Hirschsprung Disease	mesh:D006969	Hypersensitivity, Immediate		0.00202689285087						1
mesh:D006627	Hirschsprung Disease	mesh:D006973	Hypertension		0.0141858009905						1
mesh:D006627	Hirschsprung Disease	mesh:D008175	Lung Neoplasms		0.00568388083279						1
mesh:D006627	Hirschsprung Disease	mesh:D008180	Systemic lupus erythematosus		0.00087653139579						1
mesh:D006627	Hirschsprung Disease	mesh:D009202	Cardiomyopathies		0.0063909322585						1
mesh:D006627	Hirschsprung Disease	mesh:D009369	Neoplasms					0.0056543555575			1
mesh:D006627	Hirschsprung Disease	mesh:D009373	Neoplasms, Germ Cell and Embryonal					0.0232681814682			1
mesh:D006627	Hirschsprung Disease	mesh:D010190	Pancreatic Neoplasms		0.00456921902023						1
mesh:D006627	Hirschsprung Disease	mesh:D011225	Pre-Eclampsia		0.000127929172571						1
mesh:D006627	Hirschsprung Disease	mesh:D011658	Pulmonary Fibrosis		0.0443797378685						1
mesh:D006627	Hirschsprung Disease	mesh:D012559	Schizophrenia		0.00303470901837						1
mesh:D006627	Hirschsprung Disease	mesh:D013964	Thyroid Neoplasms	0.0123709872589				2.38252836809e-08	2.87238297587e-07		3
mesh:D006627	Hirschsprung Disease	mesh:D013967	Thyroiditis, Autoimmune		0.0031414373382						1
mesh:D006627	Hirschsprung Disease	mesh:D015658	HIV Infections		0.00228923891135						1
mesh:D006627	Hirschsprung Disease	mesh:D015663	Osteoporosis, Postmenopausal		0.00858230722288						1
mesh:D006627	Hirschsprung Disease	mesh:D016142	Holoprosencephaly		0.00632907228431						1
mesh:D006627	Hirschsprung Disease	omim:209880	Central hypoventilation syndrome, congenital		0.0330876270578						1
mesh:D006937	Hypercholesterolemia	mesh:D003324	Coronary Arteriosclerosis	0.0149102680342	3.15440801346e-15			3.17535139306e-36	1.5959915866e-08		4
mesh:D006937	Hypercholesterolemia	mesh:D006938	Hyperlipoproteinemia Type II		3.23244103282e-09						1
mesh:D006937	Hypercholesterolemia	mesh:D008661	Metabolism, Inborn Errors		0.0075533778585			0.0477963761991			2
mesh:D006937	Hypercholesterolemia	mesh:D009203	Myocardial Infarction					6.34672192511e-06	0.000214238620816		2
mesh:D006937	Hypercholesterolemia	mesh:D009369	Neoplasms					0.00694474970049			1
mesh:D006937	Hypercholesterolemia	mesh:D010003	Osteoarthritis		0.00149957113357						1
mesh:D006937	Hypercholesterolemia	mesh:D011471	Prostatic Neoplasms					0.0445851658484			1
mesh:D006937	Hypercholesterolemia	mesh:D015211	Zellweger Syndrome		0.00179323714722						1
mesh:D006937	Hypercholesterolemia	mesh:D015663	Osteoporosis, Postmenopausal					0.0468363298249	0.016087115229		2
mesh:D006937	Hypercholesterolemia	mesh:D016142	Holoprosencephaly		0.00413382309285						1
mesh:D006937	Hypercholesterolemia	mesh:D024821	Metabolic Syndrome X					0.0400975561944	0.0147081708961		2
mesh:D006938	Hyperlipoproteinemia Type II	mesh:D003324	Coronary Arteriosclerosis		5.80749923463e-09			5.45520569171e-11			2
mesh:D006943	Hyperglycemia	mesh:D007006	Hypogonadism					0.0276981363113			1
mesh:D006943	Hyperglycemia	mesh:D007153	Immunologic Deficiency Syndromes					0.0343512243504	0.0172905301137		2
mesh:D006943	Hyperglycemia	mesh:D007249	Inflammation		0.0068677249151						1
mesh:D006943	Hyperglycemia	mesh:D009203	Myocardial Infarction		0.00245229011586						1
mesh:D006943	Hyperglycemia	mesh:D009765	Obesity					0.0140470533996			1
mesh:D006943	Hyperglycemia	mesh:D015212	Inflammatory Bowel Diseases					0.0171602825295			1
mesh:D006943	Hyperglycemia	mesh:D020246	Venous Thrombosis		0.00369316574943						1
mesh:D006943	Hyperglycemia	mesh:D020521	Cerebrovascular Accident		0.00245229011586						1
mesh:D006967	Hypersensitivity	mesh:D003324	Coronary Arteriosclerosis		0.0169521402131				0.032190801329		2
mesh:D006967	Hypersensitivity	mesh:D006969	Hypersensitivity, Immediate		0.00455610245082			0.00093516343301			2
mesh:D006967	Hypersensitivity	mesh:D006973	Hypertension		0.0228812145805						1
mesh:D006967	Hypersensitivity	mesh:D007153	Immunologic Deficiency Syndromes		0.00384265102977						1
mesh:D006967	Hypersensitivity	mesh:D007249	Inflammation		0.000371161608706						1
mesh:D006967	Hypersensitivity	mesh:D007938	Leukemia		2.09182068424e-05						1
mesh:D006967	Hypersensitivity	mesh:D008107	Liver Diseases		0.023344343909				0.0324788937753		2
mesh:D006967	Hypersensitivity	mesh:D008171	Lung Diseases		0.033583173672						1
mesh:D006967	Hypersensitivity	mesh:D008180	Systemic lupus erythematosus		0.000233220971028						1
mesh:D006967	Hypersensitivity	mesh:D008228	Lymphoma, Low-Grade		0.00491071778756						1
mesh:D006967	Hypersensitivity	mesh:D008545	Melanoma		0.00469191879948						1
mesh:D006967	Hypersensitivity	mesh:D009101	Multiple Myeloma		0.00979147272966			0.000873048817168	0.000172541778512		3
mesh:D006967	Hypersensitivity	mesh:D009103	Multiple Sclerosis		0.0010686609347						1
mesh:D006967	Hypersensitivity	mesh:D009203	Myocardial Infarction		0.00403775251692						1
mesh:D006967	Hypersensitivity	mesh:D009914	Oral Submucous Fibrosis		0.0120061904984						1
mesh:D006967	Hypersensitivity	mesh:D010003	Osteoarthritis		5.25831208335e-05				0.00526607054436		2
mesh:D006967	Hypersensitivity	mesh:D010024	Osteoporosis		0.00202689285087						1
mesh:D006967	Hypersensitivity	mesh:D011471	Prostatic Neoplasms					0.017912485323			1
mesh:D006967	Hypersensitivity	mesh:D011565	Psoriasis		0.0111478688147			0.000314070298616	0.0077945733301		3
mesh:D006967	Hypersensitivity	mesh:D011658	Pulmonary Fibrosis		0.00246610302782						1
mesh:D006967	Hypersensitivity	mesh:D012130	Respiratory Hypersensitivity		0.0402847395157						1
mesh:D006967	Hypersensitivity	mesh:D012221	Rhinitis, Allergic, Perennial		2.01094548726e-05						1
mesh:D006967	Hypersensitivity	mesh:D012871	Skin Diseases		0.00743488338051						1
mesh:D006967	Hypersensitivity	mesh:D013276	Stomach Ulcer		0.0392690399218						1
mesh:D006967	Hypersensitivity	mesh:D013967	Thyroiditis, Autoimmune		0.00632907228431						1
mesh:D006967	Hypersensitivity	mesh:D014376	Tuberculosis		0.00571467921711						1
mesh:D006967	Hypersensitivity	mesh:D015212	Inflammatory Bowel Diseases		0.0068677249151						1
mesh:D006967	Hypersensitivity	mesh:D015451	Leukemia, B-cell, Chronic		0.0031414373382						1
mesh:D006967	Hypersensitivity	mesh:D015470	Leukemia, Myelocytic, Acute		0.00521912304042			0.00529180338698			2
mesh:D006967	Hypersensitivity	mesh:D016481	Helicobacter Infections		0.00606941803676						1
mesh:D006967	Hypersensitivity	mesh:D018805	Sepsis		0.0158496084904						1
mesh:D006967	Hypersensitivity	mesh:D019694	Hepatitis B, Chronic		0.0068677249151			0.0272757979157	0.000172541778512		3
mesh:D006967	Hypersensitivity	mesh:D020246	Venous Thrombosis		0.0031414373382						1
mesh:D006967	Hypersensitivity	mesh:D029424	Pulmonary Disease, Chronic Obstructive		0.000117710544683						1
mesh:D006969	Hypersensitivity, Immediate	mesh:D001169	Arthritis, Experimental		0.023344343909			0.0132427971948			2
mesh:D006969	Hypersensitivity, Immediate	mesh:D001943	Breast Neoplasms		0.00544780905486						1
mesh:D006969	Hypersensitivity, Immediate	mesh:D003324	Coronary Arteriosclerosis		0.0252122389072			2.89765834101e-09	0.00294575761599		3
mesh:D006969	Hypersensitivity, Immediate	mesh:D006973	Hypertension		6.74935312978e-07						1
mesh:D006969	Hypersensitivity, Immediate	mesh:D007153	Immunologic Deficiency Syndromes		0.00491071778756	0.00646107675263					2
mesh:D006969	Hypersensitivity, Immediate	mesh:D007249	Inflammation		0.000148816268554						1
mesh:D006969	Hypersensitivity, Immediate	mesh:D007938	Leukemia		8.30468289274e-07						1
mesh:D006969	Hypersensitivity, Immediate	mesh:D008103	Liver Cirrhosis		0.00469191879948						1
mesh:D006969	Hypersensitivity, Immediate	mesh:D008107	Liver Diseases		0.0208846100489						1
mesh:D006969	Hypersensitivity, Immediate	mesh:D008180	Systemic lupus erythematosus		3.73364806226e-11			0.0210593121195			2
mesh:D006969	Hypersensitivity, Immediate	mesh:D008228	Lymphoma, Low-Grade		0.00789874361709						1
mesh:D006969	Hypersensitivity, Immediate	mesh:D008527	Medulloblastoma		0.00149957113357						1
mesh:D006969	Hypersensitivity, Immediate	mesh:D008545	Melanoma		0.00491071778756						1
mesh:D006969	Hypersensitivity, Immediate	mesh:D009101	Multiple Myeloma		0.015933918246						1
mesh:D006969	Hypersensitivity, Immediate	mesh:D009103	Multiple Sclerosis		0.00298385302085			1.12042371182e-05			2
mesh:D006969	Hypersensitivity, Immediate	mesh:D009202	Cardiomyopathies		0.00413382309285						1
mesh:D006969	Hypersensitivity, Immediate	mesh:D009203	Myocardial Infarction		0.0135026866587			8.19433492624e-06	0.0142670913011		3
mesh:D006969	Hypersensitivity, Immediate	mesh:D009369	Neoplasms		0.01171138823						1
mesh:D006969	Hypersensitivity, Immediate	mesh:D009436	Neural Tube Defects		0.0372913963802						1
mesh:D006969	Hypersensitivity, Immediate	mesh:D009914	Oral Submucous Fibrosis		0.00505137224571						1
mesh:D006969	Hypersensitivity, Immediate	mesh:D010003	Osteoarthritis		3.52855168144e-05						1
mesh:D006969	Hypersensitivity, Immediate	mesh:D010024	Osteoporosis		0.00544780905486						1
mesh:D006969	Hypersensitivity, Immediate	mesh:D011225	Pre-Eclampsia		8.49349829005e-06						1
mesh:D006969	Hypersensitivity, Immediate	mesh:D011471	Prostatic Neoplasms		0.0287210203294	0.00835295570097		7.72300785287e-05			3
mesh:D006969	Hypersensitivity, Immediate	mesh:D011565	Psoriasis	0.0123709872589	0.000114333912071	0.00604657775755		0.0326102309717	0.0172905301137		5
mesh:D006969	Hypersensitivity, Immediate	mesh:D011658	Pulmonary Fibrosis		8.6928441384e-07	0.00395293067871		2.44061741286e-07	4.72565164871e-06		4
mesh:D006969	Hypersensitivity, Immediate	mesh:D012130	Respiratory Hypersensitivity		0.00333939603789	0.00324228600235		6.15867566415e-08	7.34001164867e-07		4
mesh:D006969	Hypersensitivity, Immediate	mesh:D012221	Rhinitis, Allergic, Perennial		1.2364642652e-05						1
mesh:D006969	Hypersensitivity, Immediate	mesh:D012871	Skin Diseases		1.67225223196e-05						1
mesh:D006969	Hypersensitivity, Immediate	mesh:D013276	Stomach Ulcer		0.00280193304255						1
mesh:D006969	Hypersensitivity, Immediate	mesh:D013967	Thyroiditis, Autoimmune		5.64429495229e-07						1
mesh:D006969	Hypersensitivity, Immediate	mesh:D014376	Tuberculosis		0.000671109259668			3.67954071394e-10	0.00492398662754		3
mesh:D006969	Hypersensitivity, Immediate	mesh:D015212	Inflammatory Bowel Diseases		0.00568388083279						1
mesh:D006969	Hypersensitivity, Immediate	mesh:D015451	Leukemia, B-cell, Chronic		0.00568388083279						1
mesh:D006969	Hypersensitivity, Immediate	mesh:D015470	Leukemia, Myelocytic, Acute		0.0102353246306			0.000218061101178			2
mesh:D006969	Hypersensitivity, Immediate	mesh:D015663	Osteoporosis, Postmenopausal		0.0063909322585						1
mesh:D006969	Hypersensitivity, Immediate	mesh:D016481	Helicobacter Infections		0.0068677249151						1
mesh:D006969	Hypersensitivity, Immediate	mesh:D018805	Sepsis		0.0158527021281						1
mesh:D006969	Hypersensitivity, Immediate	mesh:D019694	Hepatitis B, Chronic		0.0068677249151						1
mesh:D006969	Hypersensitivity, Immediate	mesh:D020246	Venous Thrombosis		0.000217538464709						1
mesh:D006969	Hypersensitivity, Immediate	mesh:D029424	Pulmonary Disease, Chronic Obstructive		1.37501013888e-09			2.65451724529e-06	0.00620985426063		3
mesh:D006973	Hypertension	mesh:D001289	Attention Deficit Disorder with Hyperactivity					0.0277723442661			1
mesh:D006973	Hypertension	mesh:D001943	Breast Neoplasms		0.00280193304255						1
mesh:D006973	Hypertension	mesh:D007006	Hypogonadism	0.0165222534896	0.0163179758795	0.00504166158599		1.90279901759e-08	0.00171650194508		5
mesh:D006973	Hypertension	mesh:D007249	Inflammation		0.00087653139579			0.00115697185954			2
mesh:D006973	Hypertension	mesh:D007333	Insulin Resistance		8.07709859633e-07			0.000646213459686	0.027446078801		3
mesh:D006973	Hypertension	mesh:D007674	Kidney Diseases	0.022615391584	2.64447005529e-06			2.42126215001e-19	1.54165333528e-12		4
mesh:D006973	Hypertension	mesh:D007938	Leukemia		0.000250102757196						1
mesh:D006973	Hypertension	mesh:D008103	Liver Cirrhosis		0.0379528437443			0.00141361276206	0.042851136909		3
mesh:D006973	Hypertension	mesh:D008107	Liver Diseases		0.000286067054748						1
mesh:D006973	Hypertension	mesh:D008171	Lung Diseases			0.00475088252381					1
mesh:D006973	Hypertension	mesh:D008180	Systemic lupus erythematosus		7.89222736459e-05						1
mesh:D006973	Hypertension	mesh:D008527	Medulloblastoma		0.000257963412749						1
mesh:D006973	Hypertension	mesh:D008661	Metabolism, Inborn Errors		0.00469191879948						1
mesh:D006973	Hypertension	mesh:D009101	Multiple Myeloma		0.00606941803676						1
mesh:D006973	Hypertension	mesh:D009103	Multiple Sclerosis		3.73582583776e-07						1
mesh:D006973	Hypertension	mesh:D009202	Cardiomyopathies		0.0275229793543			0.0180567668209			2
mesh:D006973	Hypertension	mesh:D009203	Myocardial Infarction		0.00311293964697	0.0274016226342		2.68672136041e-09	4.00559355993e-05		4
mesh:D006973	Hypertension	mesh:D009369	Neoplasms		1.71721947377e-05			8.73195856776e-06			2
mesh:D006973	Hypertension	mesh:D009436	Neural Tube Defects		0.00655306414295						1
mesh:D006973	Hypertension	mesh:D009765	Obesity		0.000324326632676	0.0166168863586	1.70015737606e-06	4.24199031511e-06	7.92265662581e-08		5
mesh:D006973	Hypertension	mesh:D009771	Obsessive-Compulsive Disorder			0.00520334752606					1
mesh:D006973	Hypertension	mesh:D010003	Osteoarthritis		0.000186544160498						1
mesh:D006973	Hypertension	mesh:D010024	Osteoporosis						0.0266537829083		1
mesh:D006973	Hypertension	mesh:D010190	Pancreatic Neoplasms					0.00761890975775			1
mesh:D006973	Hypertension	mesh:D011085	Polycystic Ovary Syndrome		0.0192183568927	0.0105873904715					2
mesh:D006973	Hypertension	mesh:D011225	Pre-Eclampsia	0.0433106937428	3.8672227804e-05	0.0255815711832		1.15430850976e-09	0.000274562201613		5
mesh:D006973	Hypertension	mesh:D011471	Prostatic Neoplasms		0.000276527116528						1
mesh:D006973	Hypertension	mesh:D011658	Pulmonary Fibrosis		5.11769763298e-06						1
mesh:D006973	Hypertension	mesh:D012130	Respiratory Hypersensitivity		0.000339466514827		0.00651435900345				2
mesh:D006973	Hypertension	mesh:D012221	Rhinitis, Allergic, Perennial		0.00598785273507						1
mesh:D006973	Hypertension	mesh:D012559	Schizophrenia		0.00927364482114			0.00413308883501	9.42483323076e-05		3
mesh:D006973	Hypertension	mesh:D012871	Skin Diseases		0.00266029686676						1
mesh:D006973	Hypertension	mesh:D013276	Stomach Ulcer		0.0135986487869						1
mesh:D006973	Hypertension	mesh:D013851	Leanness		0.00413382309285	0.00105340674324	3.78376111328e-10		0.013383608226		4
mesh:D006973	Hypertension	mesh:D013964	Thyroid Neoplasms		0.00245229011586						1
mesh:D006973	Hypertension	mesh:D013967	Thyroiditis, Autoimmune		8.9244010183e-05						1
mesh:D006973	Hypertension	mesh:D014376	Tuberculosis		0.000108154774061						1
mesh:D006973	Hypertension	mesh:D015663	Osteoporosis, Postmenopausal		0.0406732329885			0.0253536588744			2
mesh:D006973	Hypertension	mesh:D018805	Sepsis		0.0190281173868						1
mesh:D006973	Hypertension	mesh:D019694	Hepatitis B, Chronic		0.0142186520037						1
mesh:D006973	Hypertension	mesh:D019851	Thrombophilia		0.0116064371281	0.00475088252381					2
mesh:D006973	Hypertension	mesh:D020521	Cerebrovascular Accident		0.0347851367295			0.00514009009036	0.0349614507364		3
mesh:D006973	Hypertension	mesh:D024821	Metabolic Syndrome X	0.0321947813793	0.000174028982731	0.00771319750922		8.83871028614e-13	4.88184965654e-08		5
mesh:D006973	Hypertension	mesh:D029424	Pulmonary Disease, Chronic Obstructive		3.61003010956e-06						1
mesh:D007006	Hypogonadism	mesh:D001943	Breast Neoplasms			0.00475088252381					1
mesh:D007006	Hypogonadism	mesh:D007249	Inflammation		0.00280193304255						1
mesh:D007006	Hypogonadism	mesh:D008103	Liver Cirrhosis			0.0105873904715					1
mesh:D007006	Hypogonadism	mesh:D008106	Liver Cirrhosis, Experimental			0.00858990602312					1
mesh:D007006	Hypogonadism	mesh:D008107	Liver Diseases		0.00491071778756						1
mesh:D007006	Hypogonadism	mesh:D008171	Lung Diseases			0.00475088252381					1
mesh:D007006	Hypogonadism	mesh:D008180	Systemic lupus erythematosus					0.0364456079122	0.00616764431131		2
mesh:D007006	Hypogonadism	mesh:D009101	Multiple Myeloma		0.00245229011586						1
mesh:D007006	Hypogonadism	mesh:D009103	Multiple Sclerosis		0.00266029686676						1
mesh:D007006	Hypogonadism	mesh:D009369	Neoplasms			0.00520334752606					1
mesh:D007006	Hypogonadism	mesh:D009765	Obesity		0.000132675508597	0.00504166158599					2
mesh:D007006	Hypogonadism	mesh:D010003	Osteoarthritis		0.00432196690875						1
mesh:D007006	Hypogonadism	mesh:D011085	Polycystic Ovary Syndrome			0.0115718820545	5.03903665476e-05				2
mesh:D007006	Hypogonadism	mesh:D011225	Pre-Eclampsia		0.0252122389072	0.000287827848263	9.52759031362e-05		0.027168559262		4
mesh:D007006	Hypogonadism	mesh:D011471	Prostatic Neoplasms		0.0116064371281						1
mesh:D007006	Hypogonadism	mesh:D011658	Pulmonary Fibrosis		0.0242626959129	0.0117992010056					2
mesh:D007006	Hypogonadism	mesh:D013851	Leanness		0.0156200502544	0.00504166158599					2
mesh:D007006	Hypogonadism	mesh:D013964	Thyroid Neoplasms		0.00303470901837						1
mesh:D007006	Hypogonadism	mesh:D014376	Tuberculosis		0.00440959954235						1
mesh:D007006	Hypogonadism	mesh:D015470	Leukemia, Myelocytic, Acute					0.00488328121272			1
mesh:D007006	Hypogonadism	mesh:D019694	Hepatitis B, Chronic		0.00743488338051						1
mesh:D007006	Hypogonadism	mesh:D019851	Thrombophilia		0.00440959954235	0.00468683876427					2
mesh:D007006	Hypogonadism	mesh:D024821	Metabolic Syndrome X			0.00520334752606					1
mesh:D007006	Hypogonadism	omim:105400	Amyotrophic lateral sclerosis 1				0.00304856787049				1
mesh:D007153	Immunologic Deficiency Syndromes	mesh:D003324	Coronary Arteriosclerosis		0.00440959954235						1
mesh:D007153	Immunologic Deficiency Syndromes	mesh:D007249	Inflammation		0.00413382309285						1
mesh:D007153	Immunologic Deficiency Syndromes	mesh:D007333	Insulin Resistance						0.0147081708961		1
mesh:D007153	Immunologic Deficiency Syndromes	mesh:D007938	Leukemia		0.0031414373382						1
mesh:D007153	Immunologic Deficiency Syndromes	mesh:D008107	Liver Diseases		0.00384265102977						1
mesh:D007153	Immunologic Deficiency Syndromes	mesh:D008180	Systemic lupus erythematosus		0.00769376613405						1
mesh:D007153	Immunologic Deficiency Syndromes	mesh:D008228	Lymphoma, Low-Grade		0.00245229011586						1
mesh:D007153	Immunologic Deficiency Syndromes	mesh:D008545	Melanoma		0.00349899931165			0.028720782844	0.016087115229		3
mesh:D007153	Immunologic Deficiency Syndromes	mesh:D009101	Multiple Myeloma		0.00179323714722						1
mesh:D007153	Immunologic Deficiency Syndromes	mesh:D009103	Multiple Sclerosis		0.0116064371281						1
mesh:D007153	Immunologic Deficiency Syndromes	mesh:D009203	Myocardial Infarction		0.00202689285087						1
mesh:D007153	Immunologic Deficiency Syndromes	mesh:D009914	Oral Submucous Fibrosis		0.00413382309285						1
mesh:D007153	Immunologic Deficiency Syndromes	mesh:D010003	Osteoarthritis		0.00122498173245						1
mesh:D007153	Immunologic Deficiency Syndromes	mesh:D010024	Osteoporosis		0.00245229011586						1
mesh:D007153	Immunologic Deficiency Syndromes	mesh:D011471	Prostatic Neoplasms			0.00395293067871					1
mesh:D007153	Immunologic Deficiency Syndromes	mesh:D011565	Psoriasis		0.0107086152198	0.0054376214668					2
mesh:D007153	Immunologic Deficiency Syndromes	mesh:D011658	Pulmonary Fibrosis		0.0031414373382						1
mesh:D007153	Immunologic Deficiency Syndromes	mesh:D012221	Rhinitis, Allergic, Perennial		0.00122498173245						1
mesh:D007153	Immunologic Deficiency Syndromes	mesh:D012871	Skin Diseases		0.00179323714722						1
mesh:D007153	Immunologic Deficiency Syndromes	mesh:D013967	Thyroiditis, Autoimmune		0.00349899931165						1
mesh:D007153	Immunologic Deficiency Syndromes	mesh:D014376	Tuberculosis		0.00835763209084						1
mesh:D007153	Immunologic Deficiency Syndromes	mesh:D015212	Inflammatory Bowel Diseases		0.00280193304255						1
mesh:D007153	Immunologic Deficiency Syndromes	mesh:D015451	Leukemia, B-cell, Chronic		0.00245229011586						1
mesh:D007153	Immunologic Deficiency Syndromes	mesh:D015470	Leukemia, Myelocytic, Acute		0.00606941803676				0.000289059234152		2
mesh:D007153	Immunologic Deficiency Syndromes	mesh:D016481	Helicobacter Infections		0.0063909322585						1
mesh:D007153	Immunologic Deficiency Syndromes	mesh:D018805	Sepsis		0.00349899931165						1
mesh:D007153	Immunologic Deficiency Syndromes	mesh:D019694	Hepatitis B, Chronic		0.00666435321217						1
mesh:D007153	Immunologic Deficiency Syndromes	mesh:D020246	Venous Thrombosis		0.00469191879948						1
mesh:D007153	Immunologic Deficiency Syndromes	mesh:D029424	Pulmonary Disease, Chronic Obstructive		0.00432196690875						1
mesh:D007153	Immunologic Deficiency Syndromes	mesh:D054198	Leukemia, Lymphocytic, Acute, L1					0.0379348652718			1
mesh:D007249	Inflammation	mesh:D001943	Breast Neoplasms					0.0358994245489			1
mesh:D007249	Inflammation	mesh:D007674	Kidney Diseases					0.00112301517304			1
mesh:D007249	Inflammation	mesh:D007938	Leukemia		5.18960795728e-05						1
mesh:D007249	Inflammation	mesh:D008103	Liver Cirrhosis		0.00880846009122						1
mesh:D007249	Inflammation	mesh:D008107	Liver Diseases		0.041430807064						1
mesh:D007249	Inflammation	mesh:D008175	Lung Neoplasms					0.0239060456466			1
mesh:D007249	Inflammation	mesh:D008180	Systemic lupus erythematosus		2.57842260341e-05						1
mesh:D007249	Inflammation	mesh:D008228	Lymphoma, Low-Grade		0.0382812282842						1
mesh:D007249	Inflammation	mesh:D008268	Macular Degeneration		0.00349899931165						1
mesh:D007249	Inflammation	mesh:D008545	Melanoma		0.00835763209084						1
mesh:D007249	Inflammation	mesh:D009101	Multiple Myeloma		0.0120061904984						1
mesh:D007249	Inflammation	mesh:D009103	Multiple Sclerosis		0.0010344972623						1
mesh:D007249	Inflammation	mesh:D009202	Cardiomyopathies					4.96245114242e-05			1
mesh:D007249	Inflammation	mesh:D009203	Myocardial Infarction		0.000252317616091						1
mesh:D007249	Inflammation	mesh:D009447	Neuroblastoma						0.0285768562031		1
mesh:D007249	Inflammation	mesh:D009765	Obesity		0.00440959954235						1
mesh:D007249	Inflammation	mesh:D009914	Oral Submucous Fibrosis		0.00789874361709						1
mesh:D007249	Inflammation	mesh:D010003	Osteoarthritis		6.00949884638e-05						1
mesh:D007249	Inflammation	mesh:D010024	Osteoporosis		0.00505137224571			0.00252519206884	0.0266084610723		3
mesh:D007249	Inflammation	mesh:D011471	Prostatic Neoplasms					0.0117950189938			1
mesh:D007249	Inflammation	mesh:D011565	Psoriasis		0.0158527021281						1
mesh:D007249	Inflammation	mesh:D011618	Psychotic Disorders					0.0385875617609			1
mesh:D007249	Inflammation	mesh:D011658	Pulmonary Fibrosis		0.00743488338051						1
mesh:D007249	Inflammation	mesh:D012130	Respiratory Hypersensitivity		0.0183917121555						1
mesh:D007249	Inflammation	mesh:D012221	Rhinitis, Allergic, Perennial		0.000218616491213			0.0439170774805			2
mesh:D007249	Inflammation	mesh:D012559	Schizophrenia					0.0410260473922			1
mesh:D007249	Inflammation	mesh:D012871	Skin Diseases		0.00266029686676						1
mesh:D007249	Inflammation	mesh:D012878	Skin Neoplasms					0.0449202171709			1
mesh:D007249	Inflammation	mesh:D013276	Stomach Ulcer		7.56801630698e-05			0.00712698909694			2
mesh:D007249	Inflammation	mesh:D013851	Leanness		0.00598785273507						1
mesh:D007249	Inflammation	mesh:D013967	Thyroiditis, Autoimmune		0.00440959954235						1
mesh:D007249	Inflammation	mesh:D014376	Tuberculosis		3.11218750813e-07			0.0437793556289			2
mesh:D007249	Inflammation	mesh:D015212	Inflammatory Bowel Diseases		0.0187365258325						1
mesh:D007249	Inflammation	mesh:D015451	Leukemia, B-cell, Chronic		0.0099627687787						1
mesh:D007249	Inflammation	mesh:D015470	Leukemia, Myelocytic, Acute		0.00349899931165						1
mesh:D007249	Inflammation	mesh:D016481	Helicobacter Infections		0.0297401480208						1
mesh:D007249	Inflammation	mesh:D018805	Sepsis		0.000485770217923						1
mesh:D007249	Inflammation	mesh:D019694	Hepatitis B, Chronic		0.0174986038003						1
mesh:D007249	Inflammation	mesh:D020246	Venous Thrombosis		8.91466551352e-05						1
mesh:D007249	Inflammation	mesh:D020521	Cerebrovascular Accident		0.0063909322585			0.00607320400683			2
mesh:D007249	Inflammation	mesh:D029424	Pulmonary Disease, Chronic Obstructive		0.00335023946069						1
mesh:D007333	Insulin Resistance	mesh:D008661	Metabolism, Inborn Errors		0.00122498173245						1
mesh:D007333	Insulin Resistance	mesh:D009103	Multiple Sclerosis		0.00266029686676						1
mesh:D007333	Insulin Resistance	mesh:D009203	Myocardial Infarction		0.00568388083279						1
mesh:D007333	Insulin Resistance	mesh:D009765	Obesity		0.000116277938752						1
mesh:D007333	Insulin Resistance	mesh:D011471	Prostatic Neoplasms		0.0223587830682			0.0316223513546			2
mesh:D007333	Insulin Resistance	mesh:D012130	Respiratory Hypersensitivity		0.0068677249151						1
mesh:D007333	Insulin Resistance	mesh:D012559	Schizophrenia		0.00228923891135						1
mesh:D007333	Insulin Resistance	mesh:D012871	Skin Diseases		0.00122498173245						1
mesh:D007333	Insulin Resistance	mesh:D013851	Leanness		0.0127383829774			0.044123751598	0.0252598296685		3
mesh:D007333	Insulin Resistance	mesh:D013964	Thyroid Neoplasms					9.53704221649e-05			1
mesh:D007333	Insulin Resistance	mesh:D020521	Cerebrovascular Accident		0.00858230722288						1
mesh:D007333	Insulin Resistance	mesh:D029424	Pulmonary Disease, Chronic Obstructive		0.00245229011586						1
mesh:D007674	Kidney Diseases	mesh:D007938	Leukemia					0.018066435243			1
mesh:D007674	Kidney Diseases	mesh:D009101	Multiple Myeloma					0.0257091713834			1
mesh:D007674	Kidney Diseases	mesh:D011225	Pre-Eclampsia		0.00413382309285						1
mesh:D007674	Kidney Diseases	mesh:D015427	Reperfusion Injuries						0.00389425323872		1
mesh:D007674	Kidney Diseases	mesh:D024821	Metabolic Syndrome X	0.022615391584	1.4253731919e-05			2.09884859064e-16	4.88785773195e-10		4
mesh:D007888	Leigh Disease	mesh:D010300	Parkinson Disease					4.63591083699e-11	0.00942550307581		2
mesh:D007888	Leigh Disease	mesh:D029242	Optic Atrophy, Hereditary, Leber		4.73198050505e-11			9.06914054799e-11	0.013383608226		3
mesh:D007888	Leigh Disease	omim:252010	Mitochondrial complex I deficiency					0.0114726098981			1
mesh:D007938	Leukemia	mesh:D001943	Breast Neoplasms		3.9638271285e-13	0.0101840125617		3.55078775362e-10			3
mesh:D007938	Leukemia	mesh:D003324	Coronary Arteriosclerosis		0.000353034912599						1
mesh:D007938	Leukemia	mesh:D006528	Carcinoma, Hepatocellular		0.00149957113357			0.000776875365895			2
mesh:D007938	Leukemia	mesh:D008103	Liver Cirrhosis		0.0104843433633						1
mesh:D007938	Leukemia	mesh:D008106	Liver Cirrhosis, Experimental		0.0102353246306						1
mesh:D007938	Leukemia	mesh:D008107	Liver Diseases		0.000246198309637			0.0056488924784			2
mesh:D007938	Leukemia	mesh:D008113	Liver Neoplasms					0.0125868454098			1
mesh:D007938	Leukemia	mesh:D008175	Lung Neoplasms		5.41500906914e-06			2.66285849961e-17			2
mesh:D007938	Leukemia	mesh:D008180	Systemic lupus erythematosus		0.000524655098743	0.00504166158599			0.000365638600251		3
mesh:D007938	Leukemia	mesh:D008228	Lymphoma, Low-Grade		0.000252317616091						1
mesh:D007938	Leukemia	mesh:D008527	Medulloblastoma		0.0208846100489			0.00297974939316			2
mesh:D007938	Leukemia	mesh:D008545	Melanoma		1.69731118782e-06			0.0403989971131			2
mesh:D007938	Leukemia	mesh:D008654	Mesothelioma					0.028964564873			1
mesh:D007938	Leukemia	mesh:D009101	Multiple Myeloma		0.0126269947722				0.0418509421209		2
mesh:D007938	Leukemia	mesh:D009103	Multiple Sclerosis		1.06921245553e-06						1
mesh:D007938	Leukemia	mesh:D009203	Myocardial Infarction		0.00413382309285						1
mesh:D007938	Leukemia	mesh:D009362	Neoplasm Metastasis					1.31095459119e-07			1
mesh:D007938	Leukemia	mesh:D009369	Neoplasms		1.07745291216e-09			7.79001175996e-06			2
mesh:D007938	Leukemia	mesh:D009373	Neoplasms, Germ Cell and Embryonal		0.00413382309285						1
mesh:D007938	Leukemia	mesh:D009436	Neural Tube Defects		0.00987942370112						1
mesh:D007938	Leukemia	mesh:D009914	Oral Submucous Fibrosis		0.0109523668032						1
mesh:D007938	Leukemia	mesh:D010003	Osteoarthritis		4.61297446027e-05						1
mesh:D007938	Leukemia	mesh:D010024	Osteoporosis		0.00606941803676						1
mesh:D007938	Leukemia	mesh:D010051	Ovarian Neoplasms		0.0116064371281	0.00395293067871		0.0343512243504			3
mesh:D007938	Leukemia	mesh:D010190	Pancreatic Neoplasms					0.00051281037037			1
mesh:D007938	Leukemia	mesh:D011225	Pre-Eclampsia		0.00979147272966						1
mesh:D007938	Leukemia	mesh:D011471	Prostatic Neoplasms		1.57992399902e-09	0.0143207556118		0.000212280161414			3
mesh:D007938	Leukemia	mesh:D011565	Psoriasis		0.0123349766082				0.0499118577658		2
mesh:D007938	Leukemia	mesh:D011658	Pulmonary Fibrosis		1.42679623502e-07				0.032190801329		2
mesh:D007938	Leukemia	mesh:D012130	Respiratory Hypersensitivity		0.0122513181171						1
mesh:D007938	Leukemia	mesh:D012162	Retinal Degeneration					0.0423014999759			1
mesh:D007938	Leukemia	mesh:D012221	Rhinitis, Allergic, Perennial		3.36647514381e-06						1
mesh:D007938	Leukemia	mesh:D012871	Skin Diseases		0.00245229011586						1
mesh:D007938	Leukemia	mesh:D012878	Skin Neoplasms		0.00561698044314						1
mesh:D007938	Leukemia	mesh:D013274	Stomach Neoplasms		1.96134455065e-10			2.17524892647e-05			2
mesh:D007938	Leukemia	mesh:D013276	Stomach Ulcer		0.00245229011586						1
mesh:D007938	Leukemia	mesh:D013964	Thyroid Neoplasms		3.25077611043e-10			1.57641143616e-08			2
mesh:D007938	Leukemia	mesh:D013967	Thyroiditis, Autoimmune		1.06921245553e-06				0.016087115229		2
mesh:D007938	Leukemia	mesh:D014376	Tuberculosis		0.000265763579159			0.0130235967903			2
mesh:D007938	Leukemia	mesh:D015451	Leukemia, B-cell, Chronic		0.00505137224571			0.0104082813607			2
mesh:D007938	Leukemia	mesh:D015470	Leukemia, Myelocytic, Acute		0.00927364482114						1
mesh:D007938	Leukemia	mesh:D016481	Helicobacter Infections		0.0031414373382						1
mesh:D007938	Leukemia	mesh:D018805	Sepsis		0.000232933354378						1
mesh:D007938	Leukemia	mesh:D019694	Hepatitis B, Chronic		0.000100759383955						1
mesh:D007938	Leukemia	mesh:D020246	Venous Thrombosis		0.00491071778756						1
mesh:D007938	Leukemia	mesh:D029424	Pulmonary Disease, Chronic Obstructive		6.74935312978e-07						1
mesh:D007938	Leukemia	mesh:D050500	Pancreatitis, Chronic					0.0120301468212			1
mesh:D008103	Liver Cirrhosis	mesh:D001943	Breast Neoplasms		0.0231059521402	0.00475088252381					2
mesh:D008103	Liver Cirrhosis	mesh:D003324	Coronary Arteriosclerosis					0.0244350867787			1
mesh:D008103	Liver Cirrhosis	mesh:D006528	Carcinoma, Hepatocellular					0.00225924264216			1
mesh:D008103	Liver Cirrhosis	mesh:D008106	Liver Cirrhosis, Experimental			0.00151209306369					1
mesh:D008103	Liver Cirrhosis	mesh:D008107	Liver Diseases			0.00699170097195		0.0225837239271			2
mesh:D008103	Liver Cirrhosis	mesh:D008171	Lung Diseases					1.26288207532e-05	0.000412330986526		2
mesh:D008103	Liver Cirrhosis	mesh:D008180	Systemic lupus erythematosus			0.000144351945181					1
mesh:D008103	Liver Cirrhosis	mesh:D008268	Macular Degeneration		0.0171740385052			0.022349300515			2
mesh:D008103	Liver Cirrhosis	mesh:D008527	Medulloblastoma		0.00440959954235						1
mesh:D008103	Liver Cirrhosis	mesh:D009103	Multiple Sclerosis					5.21929499801e-23			1
mesh:D008103	Liver Cirrhosis	mesh:D009203	Myocardial Infarction		0.0223587830682			0.0228629083296	0.0310007546759		3
mesh:D008103	Liver Cirrhosis	mesh:D009362	Neoplasm Metastasis					0.020369426667			1
mesh:D008103	Liver Cirrhosis	mesh:D009369	Neoplasms		0.0104843433633	0.00604657775755					2
mesh:D008103	Liver Cirrhosis	mesh:D009436	Neural Tube Defects		0.0142191805668						1
mesh:D008103	Liver Cirrhosis	mesh:D009447	Neuroblastoma						0.000569748986564		1
mesh:D008103	Liver Cirrhosis	mesh:D010003	Osteoarthritis			0.00604657775755					1
mesh:D008103	Liver Cirrhosis	mesh:D010190	Pancreatic Neoplasms					0.0480636103698			1
mesh:D008103	Liver Cirrhosis	mesh:D011225	Pre-Eclampsia		0.0225734595105	0.0122246289245					2
mesh:D008103	Liver Cirrhosis	mesh:D011471	Prostatic Neoplasms					0.0199565341873			1
mesh:D008103	Liver Cirrhosis	mesh:D011618	Psychotic Disorders					0.0444933509842	0.0204471930314		2
mesh:D008103	Liver Cirrhosis	mesh:D011658	Pulmonary Fibrosis			0.000946846712754		8.44266871828e-05	0.000890850656978		3
mesh:D008103	Liver Cirrhosis	mesh:D012004	Rectal Neoplasms					0.020369426667			1
mesh:D008103	Liver Cirrhosis	mesh:D013274	Stomach Neoplasms					0.00472070649019			1
mesh:D008103	Liver Cirrhosis	mesh:D013967	Thyroiditis, Autoimmune		0.00245229011586	0.00283293365308					2
mesh:D008103	Liver Cirrhosis	mesh:D014376	Tuberculosis		0.0124283179423	0.000208307690643					2
mesh:D008103	Liver Cirrhosis	mesh:D029424	Pulmonary Disease, Chronic Obstructive		0.0170368450041						1
mesh:D008103	Liver Cirrhosis	omim:275355	Squamous cell carcinoma, head and neck			0.0036079815393					1
mesh:D008106	Liver Cirrhosis, Experimental	mesh:D001943	Breast Neoplasms		0.000626724491867	0.00395293067871			0.00262172841365		3
mesh:D008106	Liver Cirrhosis, Experimental	mesh:D003324	Coronary Arteriosclerosis		0.015676867713						1
mesh:D008106	Liver Cirrhosis, Experimental	mesh:D008180	Systemic lupus erythematosus			0.00858990602312					1
mesh:D008106	Liver Cirrhosis, Experimental	mesh:D009369	Neoplasms			0.00504166158599		0.0321050482824			2
mesh:D008106	Liver Cirrhosis, Experimental	mesh:D010003	Osteoarthritis			0.00806042686649					1
mesh:D008106	Liver Cirrhosis, Experimental	mesh:D011225	Pre-Eclampsia			0.0115733328056					1
mesh:D008106	Liver Cirrhosis, Experimental	mesh:D011471	Prostatic Neoplasms		0.0025062844962			0.000422758603344			2
mesh:D008106	Liver Cirrhosis, Experimental	mesh:D011658	Pulmonary Fibrosis			0.00130060361802					1
mesh:D008106	Liver Cirrhosis, Experimental	mesh:D013274	Stomach Neoplasms		0.0101247378256						1
mesh:D008106	Liver Cirrhosis, Experimental	mesh:D013967	Thyroiditis, Autoimmune			0.00475088252381					1
mesh:D008106	Liver Cirrhosis, Experimental	mesh:D014376	Tuberculosis			0.0166168863586					1
mesh:D008106	Liver Cirrhosis, Experimental	omim:275355	Squamous cell carcinoma, head and neck			0.00283293365308					1
mesh:D008107	Liver Diseases	mesh:D003324	Coronary Arteriosclerosis					0.0204949394847			1
mesh:D008107	Liver Diseases	mesh:D008113	Liver Neoplasms					0.00446773252955			1
mesh:D008107	Liver Diseases	mesh:D008171	Lung Diseases					3.62593518643e-12			1
mesh:D008107	Liver Diseases	mesh:D008180	Systemic lupus erythematosus		0.00927364482114	0.0036079815393					2
mesh:D008107	Liver Diseases	mesh:D008228	Lymphoma, Low-Grade		0.00202689285087						1
mesh:D008107	Liver Diseases	mesh:D008545	Melanoma		0.00969646290066						1
mesh:D008107	Liver Diseases	mesh:D009101	Multiple Myeloma		0.00393060459637			0.00872380555474			2
mesh:D008107	Liver Diseases	mesh:D009103	Multiple Sclerosis		1.77585845815e-07						1
mesh:D008107	Liver Diseases	mesh:D009203	Myocardial Infarction		0.000293263568383			0.000798564775422	0.0166776478294		3
mesh:D008107	Liver Diseases	mesh:D009369	Neoplasms		0.023344343909						1
mesh:D008107	Liver Diseases	mesh:D009765	Obesity		0.00413382309285						1
mesh:D008107	Liver Diseases	mesh:D009914	Oral Submucous Fibrosis		0.0107221930464						1
mesh:D008107	Liver Diseases	mesh:D010003	Osteoarthritis		6.20216248885e-06						1
mesh:D008107	Liver Diseases	mesh:D010024	Osteoporosis		0.00568388083279						1
mesh:D008107	Liver Diseases	mesh:D010190	Pancreatic Neoplasms					0.0430528185425	0.0077945733301		2
mesh:D008107	Liver Diseases	mesh:D011085	Polycystic Ovary Syndrome		0.00544780905486						1
mesh:D008107	Liver Diseases	mesh:D011225	Pre-Eclampsia		0.0158527021281						1
mesh:D008107	Liver Diseases	mesh:D011471	Prostatic Neoplasms		0.0183917121555						1
mesh:D008107	Liver Diseases	mesh:D011565	Psoriasis		0.00714790633187						1
mesh:D008107	Liver Diseases	mesh:D011658	Pulmonary Fibrosis		0.00280193304255						1
mesh:D008107	Liver Diseases	mesh:D012221	Rhinitis, Allergic, Perennial		0.00714790633187						1
mesh:D008107	Liver Diseases	mesh:D012871	Skin Diseases		0.00413382309285						1
mesh:D008107	Liver Diseases	mesh:D013274	Stomach Neoplasms					0.0119983215195			1
mesh:D008107	Liver Diseases	mesh:D013964	Thyroid Neoplasms		0.0031414373382			0.0379348652718			2
mesh:D008107	Liver Diseases	mesh:D013967	Thyroiditis, Autoimmune		7.66826774332e-05						1
mesh:D008107	Liver Diseases	mesh:D014376	Tuberculosis		0.00294950912455	0.00835295570097					2
mesh:D008107	Liver Diseases	mesh:D015663	Osteoporosis, Postmenopausal		0.00491071778756						1
mesh:D008107	Liver Diseases	mesh:D016481	Helicobacter Infections		0.00228923891135						1
mesh:D008107	Liver Diseases	mesh:D018805	Sepsis		0.00835763209084						1
mesh:D008107	Liver Diseases	mesh:D019694	Hepatitis B, Chronic		3.99041187199e-07						1
mesh:D008107	Liver Diseases	mesh:D019851	Thrombophilia		0.00413382309285						1
mesh:D008107	Liver Diseases	mesh:D020246	Venous Thrombosis		0.00179323714722						1
mesh:D008107	Liver Diseases	mesh:D029424	Pulmonary Disease, Chronic Obstructive		0.0203069365803						1
mesh:D008113	Liver Neoplasms	mesh:D001943	Breast Neoplasms					0.0186842996116			1
mesh:D008113	Liver Neoplasms	mesh:D008175	Lung Neoplasms					0.0154312572718			1
mesh:D008113	Liver Neoplasms	mesh:D008180	Systemic lupus erythematosus					0.000284649254576	1.07483709459e-05		2
mesh:D008113	Liver Neoplasms	mesh:D008228	Lymphoma, Low-Grade					0.0294364715713			1
mesh:D008113	Liver Neoplasms	mesh:D008527	Medulloblastoma					0.0128545934981			1
mesh:D008113	Liver Neoplasms	mesh:D009103	Multiple Sclerosis						0.00616764431131		1
mesh:D008113	Liver Neoplasms	mesh:D013964	Thyroid Neoplasms					1.36804263259e-05			1
mesh:D008113	Liver Neoplasms	mesh:D020246	Venous Thrombosis					0.000405302699116	0.000891744301843		2
mesh:D008133	Long QT Syndrome	mesh:D013398	Sudden Infant Death			0.00468683876427					1
mesh:D008171	Lung Diseases	mesh:D003324	Coronary Arteriosclerosis					4.65288882561e-06	0.000109175358856		2
mesh:D008171	Lung Diseases	mesh:D008175	Lung Neoplasms					0.0368556855054			1
mesh:D008171	Lung Diseases	mesh:D008268	Macular Degeneration					0.0230552778434			1
mesh:D008171	Lung Diseases	mesh:D009765	Obesity			0.00468683876427					1
mesh:D008171	Lung Diseases	mesh:D011085	Polycystic Ovary Syndrome			0.00821140189297					1
mesh:D008171	Lung Diseases	mesh:D011225	Pre-Eclampsia			0.00895293536163					1
mesh:D008171	Lung Diseases	mesh:D011658	Pulmonary Fibrosis		0.0272217559836			1.60091278556e-05	0.00437153686291		3
mesh:D008171	Lung Diseases	mesh:D012004	Rectal Neoplasms					0.0400975561944			1
mesh:D008171	Lung Diseases	mesh:D012130	Respiratory Hypersensitivity		0.0369217395372			0.012769201767			2
mesh:D008171	Lung Diseases	mesh:D012878	Skin Neoplasms		0.0229921172723						1
mesh:D008171	Lung Diseases	mesh:D013274	Stomach Neoplasms					0.0391855724748	0.00351466087709		2
mesh:D008171	Lung Diseases	mesh:D013851	Leanness			0.00395293067871					1
mesh:D008171	Lung Diseases	mesh:D014376	Tuberculosis		0.00491071778756			0.0347610156961			2
mesh:D008171	Lung Diseases	mesh:D019851	Thrombophilia			0.00821140189297					1
mesh:D008171	Lung Diseases	mesh:D024821	Metabolic Syndrome X		0.00731470646615	0.00468683876427					2
mesh:D008175	Lung Neoplasms	mesh:D001943	Breast Neoplasms		1.65576991956e-05			1.43089077496e-05			2
mesh:D008175	Lung Neoplasms	mesh:D002386	Cataract					0.0131552636306			1
mesh:D008175	Lung Neoplasms	mesh:D006528	Carcinoma, Hepatocellular		0.00176994993829						1
mesh:D008175	Lung Neoplasms	mesh:D008180	Systemic lupus erythematosus						0.0142670913011		1
mesh:D008175	Lung Neoplasms	mesh:D008545	Melanoma		0.00858230722288			0.0233290076941			2
mesh:D008175	Lung Neoplasms	mesh:D009369	Neoplasms		0.000126845068652			0.00827378022029			2
mesh:D008175	Lung Neoplasms	mesh:D010051	Ovarian Neoplasms		0.00927364482114			0.0156819000193	0.0204471930314		3
mesh:D008175	Lung Neoplasms	mesh:D011471	Prostatic Neoplasms		0.0052228719417						1
mesh:D008175	Lung Neoplasms	mesh:D011618	Psychotic Disorders		0.00202689285087						1
mesh:D008175	Lung Neoplasms	mesh:D011658	Pulmonary Fibrosis					8.07014815515e-06			1
mesh:D008175	Lung Neoplasms	mesh:D012004	Rectal Neoplasms					0.0177853204925			1
mesh:D008175	Lung Neoplasms	mesh:D013274	Stomach Neoplasms		6.07810713429e-05			0.0326396623278			2
mesh:D008175	Lung Neoplasms	mesh:D013964	Thyroid Neoplasms		4.02113893989e-05			1.58084003043e-15			2
mesh:D008175	Lung Neoplasms	mesh:D014376	Tuberculosis					1.36010819999e-08			1
mesh:D008175	Lung Neoplasms	mesh:D014983	Xeroderma Pigmentosum					0.00503548187651			1
mesh:D008175	Lung Neoplasms	mesh:D015427	Reperfusion Injuries		0.00440959954235						1
mesh:D008175	Lung Neoplasms	mesh:D019465	Craniofacial Abnormalities					0.0297455053176			1
mesh:D008175	Lung Neoplasms	mesh:D019694	Hepatitis B, Chronic					0.000121753639762			1
mesh:D008175	Lung Neoplasms	mesh:D019851	Thrombophilia					0.0248332722329			1
mesh:D008180	Systemic lupus erythematosus	mesh:D001169	Arthritis, Experimental		0.0193384717692						1
mesh:D008180	Systemic lupus erythematosus	mesh:D001943	Breast Neoplasms					3.94051159125e-05			1
mesh:D008180	Systemic lupus erythematosus	mesh:D003324	Coronary Arteriosclerosis		0.00927364482114						1
mesh:D008180	Systemic lupus erythematosus	mesh:D008228	Lymphoma, Low-Grade		0.00927364482114						1
mesh:D008180	Systemic lupus erythematosus	mesh:D008545	Melanoma		0.000143556415538						1
mesh:D008180	Systemic lupus erythematosus	mesh:D009101	Multiple Myeloma		0.00666435321217						1
mesh:D008180	Systemic lupus erythematosus	mesh:D009103	Multiple Sclerosis		0.000143994169801			0.044123751598			2
mesh:D008180	Systemic lupus erythematosus	mesh:D009202	Cardiomyopathies		0.000354765337781						1
mesh:D008180	Systemic lupus erythematosus	mesh:D009203	Myocardial Infarction	0.0481908869981	0.018039121186	0.0130214006562		5.90874872212e-06	0.000315742633103		5
mesh:D008180	Systemic lupus erythematosus	mesh:D009364	Neoplasm Recurrence, Local			0.00504166158599					1
mesh:D008180	Systemic lupus erythematosus	mesh:D009369	Neoplasms					0.0099243199294			1
mesh:D008180	Systemic lupus erythematosus	mesh:D009436	Neural Tube Defects					0.00742747003937			1
mesh:D008180	Systemic lupus erythematosus	mesh:D009914	Oral Submucous Fibrosis		0.00979147272966						1
mesh:D008180	Systemic lupus erythematosus	mesh:D010003	Osteoarthritis		0.000117710544683	0.0054376214668					2
mesh:D008180	Systemic lupus erythematosus	mesh:D010024	Osteoporosis		0.00280193304255						1
mesh:D008180	Systemic lupus erythematosus	mesh:D010051	Ovarian Neoplasms					0.00570579517744			1
mesh:D008180	Systemic lupus erythematosus	mesh:D011225	Pre-Eclampsia		0.00413382309285	0.00475088252381			0.030716266316		3
mesh:D008180	Systemic lupus erythematosus	mesh:D011471	Prostatic Neoplasms		0.0438463600489	0.00604657775755			0.0413591325698		3
mesh:D008180	Systemic lupus erythematosus	mesh:D011565	Psoriasis		3.52855168144e-05			0.000381350208435			2
mesh:D008180	Systemic lupus erythematosus	mesh:D011658	Pulmonary Fibrosis		1.03802169862e-05	0.0054376214668					2
mesh:D008180	Systemic lupus erythematosus	mesh:D012004	Rectal Neoplasms					0.0263132602012			1
mesh:D008180	Systemic lupus erythematosus	mesh:D012130	Respiratory Hypersensitivity		0.0132730747046						1
mesh:D008180	Systemic lupus erythematosus	mesh:D012221	Rhinitis, Allergic, Perennial		2.01094548726e-05						1
mesh:D008180	Systemic lupus erythematosus	mesh:D012871	Skin Diseases		0.00228923891135						1
mesh:D008180	Systemic lupus erythematosus	mesh:D013274	Stomach Neoplasms					0.0204698385211			1
mesh:D008180	Systemic lupus erythematosus	mesh:D013276	Stomach Ulcer		1.22354830524e-05						1
mesh:D008180	Systemic lupus erythematosus	mesh:D013967	Thyroiditis, Autoimmune		0.00130337324895	0.00917411797698					2
mesh:D008180	Systemic lupus erythematosus	mesh:D014376	Tuberculosis		0.000104597862195	0.00128184955247					2
mesh:D008180	Systemic lupus erythematosus	mesh:D015663	Osteoporosis, Postmenopausal		0.00827415480722	0.0101840125617					2
mesh:D008180	Systemic lupus erythematosus	mesh:D016481	Helicobacter Infections		0.00880846009122						1
mesh:D008180	Systemic lupus erythematosus	mesh:D018805	Sepsis		5.10966163006e-06	0.00520334752606			0.0468311475655		3
mesh:D008180	Systemic lupus erythematosus	mesh:D019694	Hepatitis B, Chronic		0.0158527021281	0.0130214006562			0.0488538919943		3
mesh:D008180	Systemic lupus erythematosus	mesh:D020246	Venous Thrombosis		0.00296069006957				0.00255031388735		2
mesh:D008180	Systemic lupus erythematosus	mesh:D020521	Cerebrovascular Accident	0.022615391584		0.00559131642055		5.47700294404e-05	0.00160649008552		4
mesh:D008180	Systemic lupus erythematosus	omim:275355	Squamous cell carcinoma, head and neck			0.00395293067871					1
mesh:D008223	Lymphoma	mesh:D001943	Breast Neoplasms		0.0319229053484						1
mesh:D008223	Lymphoma	mesh:D008228	Lymphoma, Low-Grade		0.000912370558548			0.000590866795966			2
mesh:D008223	Lymphoma	mesh:D008527	Medulloblastoma					0.0372929513354			1
mesh:D008223	Lymphoma	mesh:D008545	Melanoma						0.0195146220919		1
mesh:D008223	Lymphoma	mesh:D009369	Neoplasms		0.0337532486907						1
mesh:D008223	Lymphoma	mesh:D011471	Prostatic Neoplasms					0.0143951521378			1
mesh:D008223	Lymphoma	mesh:D014983	Xeroderma Pigmentosum		0.00568388083279						1
mesh:D008223	Lymphoma	mesh:D054198	Leukemia, Lymphocytic, Acute, L1	0.0252611424015							1
mesh:D008228	Lymphoma, Low-Grade	mesh:D001943	Breast Neoplasms	0.0433106937428	5.98266254365e-06			0.000714096234181	0.00777375280136		4
mesh:D008228	Lymphoma, Low-Grade	mesh:D003324	Coronary Arteriosclerosis		0.00149957113357						1
mesh:D008228	Lymphoma, Low-Grade	mesh:D006528	Carcinoma, Hepatocellular					0.000468288520646			1
mesh:D008228	Lymphoma, Low-Grade	mesh:D008527	Medulloblastoma						0.0266084610723		1
mesh:D008228	Lymphoma, Low-Grade	mesh:D008545	Melanoma		8.91466551352e-05			0.0117076541885			2
mesh:D008228	Lymphoma, Low-Grade	mesh:D009101	Multiple Myeloma		0.00469191879948						1
mesh:D008228	Lymphoma, Low-Grade	mesh:D009103	Multiple Sclerosis		0.00621058660987						1
mesh:D008228	Lymphoma, Low-Grade	mesh:D009203	Myocardial Infarction		0.00280193304255						1
mesh:D008228	Lymphoma, Low-Grade	mesh:D009369	Neoplasms		0.000691769719165				0.00816036450384		2
mesh:D008228	Lymphoma, Low-Grade	mesh:D009914	Oral Submucous Fibrosis		0.00413382309285						1
mesh:D008228	Lymphoma, Low-Grade	mesh:D010003	Osteoarthritis		0.00280193304255				0.042851136909		2
mesh:D008228	Lymphoma, Low-Grade	mesh:D010024	Osteoporosis		0.0075533778585				0.0300617657109		2
mesh:D008228	Lymphoma, Low-Grade	mesh:D010051	Ovarian Neoplasms					0.0166081313329			1
mesh:D008228	Lymphoma, Low-Grade	mesh:D011471	Prostatic Neoplasms		0.015933918246						1
mesh:D008228	Lymphoma, Low-Grade	mesh:D011565	Psoriasis		0.00245229011586						1
mesh:D008228	Lymphoma, Low-Grade	mesh:D011658	Pulmonary Fibrosis		0.0158527021281						1
mesh:D008228	Lymphoma, Low-Grade	mesh:D012221	Rhinitis, Allergic, Perennial		0.00122498173245						1
mesh:D008228	Lymphoma, Low-Grade	mesh:D012871	Skin Diseases		0.000496971033874						1
mesh:D008228	Lymphoma, Low-Grade	mesh:D013274	Stomach Neoplasms		0.00835763209084						1
mesh:D008228	Lymphoma, Low-Grade	mesh:D013964	Thyroid Neoplasms		0.0068677249151						1
mesh:D008228	Lymphoma, Low-Grade	mesh:D013967	Thyroiditis, Autoimmune		0.00149957113357						1
mesh:D008228	Lymphoma, Low-Grade	mesh:D014376	Tuberculosis		0.0068677249151						1
mesh:D008228	Lymphoma, Low-Grade	mesh:D014983	Xeroderma Pigmentosum		0.00666435321217						1
mesh:D008228	Lymphoma, Low-Grade	mesh:D016481	Helicobacter Infections		0.0128080357601						1
mesh:D008228	Lymphoma, Low-Grade	mesh:D018805	Sepsis		0.0126269947722						1
mesh:D008228	Lymphoma, Low-Grade	mesh:D019694	Hepatitis B, Chronic		0.00228923891135						1
mesh:D008228	Lymphoma, Low-Grade	mesh:D020246	Venous Thrombosis		0.0251265233042			0.0376554052214	0.0449961821528		3
mesh:D008268	Macular Degeneration	mesh:D001943	Breast Neoplasms					0.020369426667			1
mesh:D008527	Medulloblastoma	mesh:D001943	Breast Neoplasms		0.00536955663474			0.028720782844			2
mesh:D008527	Medulloblastoma	mesh:D008831	Microcephaly					8.61635845007e-05	0.0226143666583		2
mesh:D008527	Medulloblastoma	mesh:D009369	Neoplasms		0.0371015744009						1
mesh:D008527	Medulloblastoma	mesh:D009436	Neural Tube Defects		0.00202689285087						1
mesh:D008527	Medulloblastoma	mesh:D010051	Ovarian Neoplasms					0.00457072583765			1
mesh:D008527	Medulloblastoma	mesh:D011225	Pre-Eclampsia		0.00491071778756						1
mesh:D008527	Medulloblastoma	mesh:D011471	Prostatic Neoplasms					0.00105875339298			1
mesh:D008527	Medulloblastoma	mesh:D013967	Thyroiditis, Autoimmune		0.00245229011586						1
mesh:D008527	Medulloblastoma	mesh:D016142	Holoprosencephaly		0.00458698014386						1
mesh:D008527	Medulloblastoma	mesh:D054198	Leukemia, Lymphocytic, Acute, L1					0.0241057606039	0.04113851731		2
mesh:D008545	Melanoma	mesh:D001943	Breast Neoplasms		0.0163179758795			0.00392885492256			2
mesh:D008545	Melanoma	mesh:D003324	Coronary Arteriosclerosis		0.0107086152198						1
mesh:D008545	Melanoma	mesh:D006528	Carcinoma, Hepatocellular		0.0231527073547						1
mesh:D008545	Melanoma	mesh:D009101	Multiple Myeloma		0.00743488338051						1
mesh:D008545	Melanoma	mesh:D009103	Multiple Sclerosis		0.000275813226944						1
mesh:D008545	Melanoma	mesh:D009203	Myocardial Infarction		0.00280193304255						1
mesh:D008545	Melanoma	mesh:D009369	Neoplasms		0.000857373882445						1
mesh:D008545	Melanoma	mesh:D009914	Oral Submucous Fibrosis		0.00544780905486						1
mesh:D008545	Melanoma	mesh:D010003	Osteoarthritis		0.00505137224571						1
mesh:D008545	Melanoma	mesh:D010024	Osteoporosis		0.00179323714722						1
mesh:D008545	Melanoma	mesh:D010051	Ovarian Neoplasms		0.00544780905486						1
mesh:D008545	Melanoma	mesh:D011471	Prostatic Neoplasms		0.00137073133798						1
mesh:D008545	Melanoma	mesh:D011565	Psoriasis		3.26453767536e-05			0.00385725693587			2
mesh:D008545	Melanoma	mesh:D011618	Psychotic Disorders						0.0355008368292		1
mesh:D008545	Melanoma	mesh:D011658	Pulmonary Fibrosis		0.0156123804535						1
mesh:D008545	Melanoma	mesh:D012221	Rhinitis, Allergic, Perennial		0.00202689285087						1
mesh:D008545	Melanoma	mesh:D012871	Skin Diseases		0.00087653139579						1
mesh:D008545	Melanoma	mesh:D013274	Stomach Neoplasms		0.000840706294155						1
mesh:D008545	Melanoma	mesh:D013964	Thyroid Neoplasms		0.000205678124136						1
mesh:D008545	Melanoma	mesh:D013967	Thyroiditis, Autoimmune		0.00280193304255						1
mesh:D008545	Melanoma	mesh:D014376	Tuberculosis		0.00632907228431						1
mesh:D008545	Melanoma	mesh:D016481	Helicobacter Infections		0.00491071778756						1
mesh:D008545	Melanoma	mesh:D018805	Sepsis		0.00544780905486						1
mesh:D008545	Melanoma	mesh:D019694	Hepatitis B, Chronic		0.00369316574943						1
mesh:D008545	Melanoma	mesh:D020246	Venous Thrombosis		0.00678630734462						1
mesh:D008607	Mental Retardation	mesh:D009765	Obesity					0.0373818610155			1
mesh:D008607	Mental Retardation	mesh:D010003	Osteoarthritis					0.0239511579757	0.00103874027683		2
mesh:D008607	Mental Retardation	mesh:D011471	Prostatic Neoplasms					0.0402109884336			1
mesh:D008607	Mental Retardation	mesh:D013964	Thyroid Neoplasms					5.47148724326e-05			1
mesh:D008654	Mesothelioma	mesh:D001943	Breast Neoplasms					0.0080424559315			1
mesh:D008654	Mesothelioma	mesh:D009101	Multiple Myeloma					0.015665591724			1
mesh:D008654	Mesothelioma	mesh:D009369	Neoplasms					0.0199565341873			1
mesh:D008654	Mesothelioma	mesh:D015663	Osteoporosis, Postmenopausal		0.015312868995						1
mesh:D008661	Metabolism, Inborn Errors	mesh:D003324	Coronary Arteriosclerosis		0.00245229011586						1
mesh:D008661	Metabolism, Inborn Errors	mesh:D009765	Obesity		0.00245229011586			0.028720782844			2
mesh:D008661	Metabolism, Inborn Errors	mesh:D024821	Metabolic Syndrome X					0.0230552778434			1
mesh:D009101	Multiple Myeloma	mesh:D009103	Multiple Sclerosis		0.000143556415538			0.00419296224708			2
mesh:D009101	Multiple Myeloma	mesh:D009203	Myocardial Infarction		0.00568388083279			0.0245926434529			2
mesh:D009101	Multiple Myeloma	mesh:D009436	Neural Tube Defects						0.0460365431157		1
mesh:D009101	Multiple Myeloma	mesh:D009765	Obesity		0.00202689285087						1
mesh:D009101	Multiple Myeloma	mesh:D009914	Oral Submucous Fibrosis		0.0411895765616						1
mesh:D009101	Multiple Myeloma	mesh:D010003	Osteoarthritis		4.21857917879e-05						1
mesh:D009101	Multiple Myeloma	mesh:D010024	Osteoporosis		0.00440959954235						1
mesh:D009101	Multiple Myeloma	mesh:D011085	Polycystic Ovary Syndrome		0.00122498173245						1
mesh:D009101	Multiple Myeloma	mesh:D011225	Pre-Eclampsia		0.00384265102977						1
mesh:D009101	Multiple Myeloma	mesh:D011471	Prostatic Neoplasms		0.0205898850202						1
mesh:D009101	Multiple Myeloma	mesh:D011565	Psoriasis		0.01171138823						1
mesh:D009101	Multiple Myeloma	mesh:D011658	Pulmonary Fibrosis		0.00469726097751						1
mesh:D009101	Multiple Myeloma	mesh:D012221	Rhinitis, Allergic, Perennial		0.00568388083279						1
mesh:D009101	Multiple Myeloma	mesh:D012559	Schizophrenia					0.0235900273141			1
mesh:D009101	Multiple Myeloma	mesh:D012871	Skin Diseases		0.00403775251692						1
mesh:D009101	Multiple Myeloma	mesh:D012878	Skin Neoplasms					0.00173549281778	0.027168559262		2
mesh:D009101	Multiple Myeloma	mesh:D013274	Stomach Neoplasms						0.0108692687308		1
mesh:D009101	Multiple Myeloma	mesh:D013964	Thyroid Neoplasms		0.00349899931165						1
mesh:D009101	Multiple Myeloma	mesh:D013967	Thyroiditis, Autoimmune		0.00568388083279						1
mesh:D009101	Multiple Myeloma	mesh:D014376	Tuberculosis		0.00120935651576						1
mesh:D009101	Multiple Myeloma	mesh:D016481	Helicobacter Infections		0.00598785273507						1
mesh:D009101	Multiple Myeloma	mesh:D018805	Sepsis		0.0208846100489			0.0297455053176			2
mesh:D009101	Multiple Myeloma	mesh:D019694	Hepatitis B, Chronic		0.000137864157143			0.00115113545472	0.027168559262		3
mesh:D009101	Multiple Myeloma	mesh:D019851	Thrombophilia		0.00349899931165						1
mesh:D009101	Multiple Myeloma	mesh:D020246	Venous Thrombosis		0.022173519727						1
mesh:D009103	Multiple Sclerosis	mesh:D001943	Breast Neoplasms					0.00116996080293			1
mesh:D009103	Multiple Sclerosis	mesh:D003324	Coronary Arteriosclerosis		0.0225734595105						1
mesh:D009103	Multiple Sclerosis	mesh:D009203	Myocardial Infarction		0.0111478688147						1
mesh:D009103	Multiple Sclerosis	mesh:D009765	Obesity		0.00568388083279						1
mesh:D009103	Multiple Sclerosis	mesh:D009914	Oral Submucous Fibrosis		0.00871506604484			6.12779198387e-05			2
mesh:D009103	Multiple Sclerosis	mesh:D010003	Osteoarthritis		1.37501013888e-09						1
mesh:D009103	Multiple Sclerosis	mesh:D010024	Osteoporosis		0.00280193304255						1
mesh:D009103	Multiple Sclerosis	mesh:D010300	Parkinson Disease						0.0453173457518		1
mesh:D009103	Multiple Sclerosis	mesh:D011085	Polycystic Ovary Syndrome		0.00087653139579						1
mesh:D009103	Multiple Sclerosis	mesh:D011225	Pre-Eclampsia		0.00440959954235						1
mesh:D009103	Multiple Sclerosis	mesh:D011471	Prostatic Neoplasms		0.0319713296904						1
mesh:D009103	Multiple Sclerosis	mesh:D011565	Psoriasis		3.32730369871e-05			0.0131366966453			2
mesh:D009103	Multiple Sclerosis	mesh:D011658	Pulmonary Fibrosis		1.65179328793e-05			0.000331392436873			2
mesh:D009103	Multiple Sclerosis	mesh:D012004	Rectal Neoplasms					0.0171602825295			1
mesh:D009103	Multiple Sclerosis	mesh:D012130	Respiratory Hypersensitivity		0.00124197369183			0.00017342788769			2
mesh:D009103	Multiple Sclerosis	mesh:D012221	Rhinitis, Allergic, Perennial		6.38838336046e-05						1
mesh:D009103	Multiple Sclerosis	mesh:D012559	Schizophrenia		0.00568388083279						1
mesh:D009103	Multiple Sclerosis	mesh:D012871	Skin Diseases		1.5776739193e-05						1
mesh:D009103	Multiple Sclerosis	mesh:D013274	Stomach Neoplasms					0.00651919253684			1
mesh:D009103	Multiple Sclerosis	mesh:D013276	Stomach Ulcer		0.00266029686676						1
mesh:D009103	Multiple Sclerosis	mesh:D013851	Leanness		0.0031414373382						1
mesh:D009103	Multiple Sclerosis	mesh:D013964	Thyroid Neoplasms		0.00384265102977						1
mesh:D009103	Multiple Sclerosis	mesh:D013967	Thyroiditis, Autoimmune		0.000530420851633						1
mesh:D009103	Multiple Sclerosis	mesh:D014376	Tuberculosis		0.000255287114487	0.0054376214668		5.13488569331e-05			3
mesh:D009103	Multiple Sclerosis	mesh:D016481	Helicobacter Infections		0.0099627687787						1
mesh:D009103	Multiple Sclerosis	mesh:D018805	Sepsis		0.008152489154						1
mesh:D009103	Multiple Sclerosis	mesh:D019694	Hepatitis B, Chronic		1.0431901052e-05						1
mesh:D009103	Multiple Sclerosis	mesh:D019851	Thrombophilia		0.00280193304255						1
mesh:D009103	Multiple Sclerosis	mesh:D020246	Venous Thrombosis		0.00536480919391						1
mesh:D009202	Cardiomyopathies	mesh:D001943	Breast Neoplasms		0.0208846100489						1
mesh:D009202	Cardiomyopathies	mesh:D013967	Thyroiditis, Autoimmune		0.00179323714722						1
mesh:D009203	Myocardial Infarction	mesh:D003324	Coronary Arteriosclerosis		0.034394881869						1
mesh:D009203	Myocardial Infarction	mesh:D003704	Dementia						0.000611577082916		1
mesh:D009203	Myocardial Infarction	mesh:D009369	Neoplasms		0.008152489154			0.0273774266427			2
mesh:D009203	Myocardial Infarction	mesh:D009765	Obesity		0.00544780905486						1
mesh:D009203	Myocardial Infarction	mesh:D009914	Oral Submucous Fibrosis		0.00487139225033						1
mesh:D009203	Myocardial Infarction	mesh:D010003	Osteoarthritis		0.00245229011586						1
mesh:D009203	Myocardial Infarction	mesh:D010024	Osteoporosis		0.00440959954235	0.00858990602312					2
mesh:D009203	Myocardial Infarction	mesh:D011085	Polycystic Ovary Syndrome					0.0258222504397			1
mesh:D009203	Myocardial Infarction	mesh:D011225	Pre-Eclampsia			0.00591688674377					1
mesh:D009203	Myocardial Infarction	mesh:D011471	Prostatic Neoplasms			0.00475088252381					1
[truncated: 689 more rows]
