# Supplementary material for: Genetic and functional characterization of disease associations explains comorbidity
Source: Sci Rep. 2017 Jul 24;7:6207. doi: 10.1038/s41598-017-04939-4 (PMC5524755; doi:10.1038/s41598-017-04939-4)
Supplement: Supplementary file 5 — Table S4 [file 41598_2017_4939_MOESM5_ESM.xls]

## Sheet: Table S4A
Disease 1 ID	Disease 2 ID	Sab	Significant measures
mesh:D001249	mesh:D012130	-1.94737	FCG-GObp
mesh:D006969	mesh:D012130	-1.80131	FCG-GObp,FCG-Reactome
mesh:D001249	mesh:D006969	-1.74886	FCF-GObp
mesh:D012162	mesh:D012174	-1.12357	FCF-GObp,FCF-GOmf,FCG-GObp,FCG-GOmf
mesh:D002311	mesh:D002312	-0.551709	FCG-GObp,FCG-GOmf,FCG-Reactome
mesh:D003093	mesh:D003424	-0.522929	FCF-GObp
mesh:D007938	mesh:D009369	-0.366997	FCG-GObp
mesh:D001172	mesh:D008180	-0.257802	FCF-GObp
mesh:D002446	mesh:D009103	-0.116317	CG-,FCG-GObp,FCG-Reactome
mesh:D008171	mesh:D003324	-0.0815895	FCG-GObp,FCG-GOmf,FCG-Reactome
mesh:D002277	mesh:D009369	-0.0772553	FCG-GObp
mesh:D001172	mesh:D002446	-0.0528404	FCF-GObp
mesh:D015451	mesh:D015470	-0.0395082	FCF-GObp
mesh:D001172	mesh:D001249	-0.0311355	FCF-GObp,FCF-GOmf,FCF-Reactome,FCG-GObp,FCG-GOmf,FCG-Reactome
mesh:D001172	mesh:D012130	-0.0285714	CG-,FCG-GObp,FCG-GOmf,FCG-Reactome
mesh:D001249	mesh:D003424	0.016388	FCF-GObp,FCF-Reactome,FCG-GObp
mesh:D008103	mesh:D009103	0.0207165	FCG-GObp,FCG-Reactome
mesh:D001172	mesh:D006969	0.0246853	FCF-GObp,FCG-GObp,FCG-GOmf,FCG-Reactome
mesh:D002277	mesh:D011471	0.031427	FCF-GObp
mesh:D002277	mesh:D015179	0.0565476	FCF-GObp
mesh:D001172	mesh:D003093	0.0599009	FCF-GObp
mesh:D007938	mesh:D008175	0.0669516	FCG-GObp
mesh:D002277	mesh:D007938	0.0917837	FCF-GObp,FCG-GObp
mesh:D012130	mesh:D003324	0.097943	FCG-GOmf
mesh:D007938	mesh:D011471	0.105609	FCF-GObp
mesh:D003424	mesh:D015451	0.106267	FCF-GObp
mesh:D009203	mesh:D012130	0.106335	FCG-GOmf
mesh:D003424	mesh:D012871	0.107499	FCF-Reactome
mesh:D015179	mesh:D008175	0.111905	FCF-GObp
mesh:D011471	mesh:D001943	0.112681	FCF-GObp,FCG-GObp
mesh:D001249	mesh:D008180	0.124685	FCF-GOmf
mesh:D002277	mesh:D008175	0.138272	FCF-GObp,FCG-GObp
mesh:D008228	mesh:D001943	0.13849	FCG-GObp
mesh:D015179	mesh:D011471	0.152085	FCF-GObp,FCG-GObp
mesh:D000544	mesh:D003327	0.165735	FCG-GObp
mesh:D001249	mesh:D003093	0.173926	FCF-GObp,FCG-GObp
mesh:D001172	mesh:D003424	0.175816	FCF-GObp,FCF-Reactome,FCG-GObp
mesh:D015179	mesh:D007938	0.186997	FCG-GObp
mesh:D015179	mesh:D009369	0.199561	CG-
mesh:D008103	mesh:D008171	0.201029	FCG-GObp,FCG-GOmf,FCG-Reactome
mesh:D003424	mesh:D008607	0.223833	FCG-GOmf
mesh:D001172	mesh:D003327	0.228288	FCG-GOmf
mesh:D003093	mesh:D015451	0.247186	FCF-GObp
mesh:D015470	mesh:D008107	0.249275	FCF-GObp
mesh:D001249	mesh:D012871	0.260906	FCG-GObp
mesh:D001172	mesh:D011471	0.281997	FCG-GObp
mesh:D000544	mesh:D008175	0.290902	FCF-GObp
mesh:D015179	mesh:D008103	0.320617	FCG-GOmf
mesh:D000544	mesh:D015179	0.354425	FCF-GObp,FCG-GObp
mesh:D000544	mesh:D002277	0.366593	FCF-GObp
mesh:D001249	mesh:D001943	0.409211	FCF-GOmf
mesh:D001172	mesh:D009765	0.637163	FCF-Reactome
mesh:D001249	mesh:D009765	0.691523	FCF-Reactome
mesh:D007674	mesh:D024821	0.694099	FCG-GObp,FCG-GOmf
mesh:D002318	mesh:D009765	0.826075	FCF-GOmf

## Sheet: Table S4B
Disease 1 ID	Disease 2 ID	Sab	Significant measures
mesh:D003327	mesh:D003324	-2.09316	FCF-GObp,FCG-GObp,FCG-GOmf
mesh:D006967	mesh:D006969	-1.95556	FCF-GObp,FCG-GObp
mesh:D001249	mesh:D012130	-1.94737	CG-,FCF-GObp,FCF-GOmf,FCF-Reactome,FCG-GObp,FCG-GOmf
mesh:D006969	mesh:D012130	-1.80131	FCF-GObp,FCF-GOmf,FCG-GObp,FCG-GOmf
mesh:D006967	mesh:D012130	-1.80131	FCF-GObp
mesh:D001249	mesh:D006967	-1.74886	FCF-GObp,FCG-GObp
mesh:D001249	mesh:D006969	-1.74886	CG-,FCF-GObp,FCF-GOmf,FCG-GObp,FCG-GOmf
mesh:D008223	mesh:D008228	-1.73608	FCF-GObp,FCG-GObp
mesh:D003424	mesh:D015212	-1.43816	FCF-GObp,FCF-GOmf,FCG-GObp,FCG-GOmf
mesh:D000544	mesh:D003704	-1.42223	FCF-GObp,FCG-GObp
mesh:D000230	mesh:D002277	-1.23458	FCF-GObp
mesh:D001249	mesh:D008171	-1.1696	FCF-GObp,FCG-GObp
mesh:D003093	mesh:D015212	-1.16528	FCF-GObp,FCF-GOmf,FCG-GOmf
mesh:D008171	mesh:D012130	-1.14662	FCF-GObp,FCG-GObp
mesh:D012162	mesh:D012174	-1.12357	CG-,FCF-GObp,FCF-GOmf,FCG-GObp,FCG-GOmf
mesh:D003920	mesh:D003924	-1.08652	FCF-GObp,FCG-GObp,FCG-GOmf
mesh:D006967	mesh:D008171	-1.06706	FCF-GObp
mesh:D002311	mesh:D009202	-1.05596	FCF-GOmf,FCG-GObp
mesh:D007938	mesh:D015470	-0.785073	FCF-GObp
mesh:D009203	mesh:D003324	-0.759587	FCF-GObp
mesh:D002312	mesh:D009202	-0.705486	FCF-GOmf
mesh:D008103	mesh:D008107	-0.683034	FCF-GOmf,FCG-GObp
mesh:D003327	mesh:D009203	-0.644699	FCG-GObp
mesh:D008171	mesh:D008175	-0.602231	FCG-GObp
mesh:D002311	mesh:D002312	-0.551709	FCF-GObp,FCF-GOmf,FCG-GObp,FCG-GOmf
mesh:D003093	mesh:D003424	-0.522929	CG-,FCF-GObp,FCF-GOmf,FCG-GObp,FCG-GOmf
mesh:D007938	mesh:D009369	-0.366997	FCF-GObp,FCG-GObp
mesh:D007938	mesh:D015451	-0.366045	FCF-GObp,FCG-GObp
mesh:D008180	mesh:D011565	-0.35888	FCF-GObp,FCG-GObp
mesh:D009103	mesh:D011565	-0.347139	FCF-GObp,FCG-GObp
mesh:D008180	mesh:D009103	-0.334758	FCF-GObp,FCG-GObp
mesh:D005910	mesh:D008175	-0.314286	FCF-GObp,FCG-GObp
mesh:D003920	mesh:D009103	-0.29939	FCF-GObp
mesh:D005910	mesh:D010051	-0.264706	FCF-GObp
mesh:D015451	mesh:D008228	-0.25864	FCF-GObp
mesh:D001172	mesh:D008180	-0.257802	FCF-GObp,FCF-GOmf,FCG-GObp
mesh:D008228	mesh:D009203	-0.246454	FCF-GObp
mesh:D009203	mesh:D010024	-0.228632	FCF-GObp,FCF-GOmf
mesh:D011565	mesh:D012871	-0.199164	FCF-GObp
mesh:D005910	mesh:D003324	-0.198253	FCG-GObp
mesh:D009369	mesh:D011471	-0.170783	FCF-GObp,FCG-GObp
mesh:D001172	mesh:D009103	-0.162414	FCF-GObp,FCG-GObp
mesh:D003920	mesh:D008180	-0.143646	FCG-GObp
mesh:D001172	mesh:D008103	-0.142587	CG-,FCF-GObp,FCF-GOmf,FCG-GObp,FCG-GOmf
mesh:D002446	mesh:D003424	-0.141106	FCF-GObp
mesh:D015451	mesh:D003324	-0.13684	FCF-GObp,FCG-GObp
mesh:D015470	mesh:D009203	-0.135286	FCF-GObp
mesh:D001249	mesh:D002446	-0.125397	FCF-GObp,FCF-Reactome,FCG-GObp
mesh:D002446	mesh:D012130	-0.125	FCF-GObp,FCF-Reactome
mesh:D015212	mesh:D009103	-0.117863	FCF-GObp
mesh:D001172	mesh:D011565	-0.117229	FCF-GObp,FCG-GObp
mesh:D002446	mesh:D009103	-0.116317	CG-,FCF-GObp,FCF-GOmf,FCG-GObp,FCG-GOmf
mesh:D002277	mesh:D008223	-0.114881	FCF-GObp
mesh:D008103	mesh:D009203	-0.107199	FCF-GObp,FCG-GObp,FCG-GOmf
mesh:D008228	mesh:D003324	-0.105378	FCF-GObp
mesh:D003093	mesh:D011565	-0.100151	FCF-GObp,FCG-GObp
mesh:D002277	mesh:D009203	-0.0973782	FCG-GObp
mesh:D015470	mesh:D054198	-0.0950406	FCF-GObp,FCG-GObp
mesh:D009369	mesh:D009373	-0.0950258	FCF-GObp,FCG-GObp
mesh:D002446	mesh:D015212	-0.0931732	FCF-GObp,FCF-GOmf
mesh:D002277	mesh:D007674	-0.0930754	FCG-GObp
mesh:D015451	mesh:D009203	-0.0921245	FCF-GObp
mesh:D002446	mesh:D006967	-0.0888889	FCF-GObp
mesh:D002446	mesh:D006969	-0.0888889	FCF-GObp
mesh:D010051	mesh:D001943	-0.0840815	FCF-GObp,FCF-GOmf
mesh:D008171	mesh:D003324	-0.0815895	FCG-GObp,FCG-GOmf
mesh:D002277	mesh:D005910	-0.081091	FCF-GObp,FCG-GObp
mesh:D002446	mesh:D003093	-0.0802811	FCF-GObp,FCF-GOmf
mesh:D002277	mesh:D009369	-0.0772553	FCF-GObp,FCG-GObp
mesh:D015451	mesh:D008175	-0.0727273	FCG-GObp
mesh:D015470	mesh:D008175	-0.0667175	FCG-GObp
mesh:D002277	mesh:D008228	-0.0649975	FCF-GObp,FCG-GObp
mesh:D003424	mesh:D009103	-0.0633511	FCF-GObp
mesh:D001172	mesh:D008223	-0.0592532	FCG-GObp
mesh:D008103	mesh:D008180	-0.0568434	FCF-GOmf
mesh:D005910	mesh:D001943	-0.0557018	FCF-GObp,FCG-GObp
mesh:D001172	mesh:D002446	-0.0528404	FCF-GObp,FCF-Reactome,FCG-GObp
mesh:D002446	mesh:D015470	-0.0522165	FCF-GObp
mesh:D015179	mesh:D010051	-0.0486635	FCF-GObp,FCF-GOmf,FCG-GObp
mesh:D015179	mesh:D005910	-0.04318	FCF-GObp
mesh:D015451	mesh:D015470	-0.0395082	FCF-GObp
mesh:D005910	mesh:D008228	-0.037296	FCF-GObp
mesh:D003424	mesh:D008103	-0.0344051	FCF-GObp,FCF-GOmf
mesh:D009203	mesh:D003704	-0.031302	FCG-GOmf
mesh:D001172	mesh:D001249	-0.0311355	CG-,FCF-GObp,FCF-GOmf,FCF-Reactome,FCG-GObp,FCG-GOmf
mesh:D001172	mesh:D012130	-0.0285714	CG-,FCF-GObp,FCF-GOmf,FCF-Reactome,FCG-GObp,FCG-GOmf
mesh:D000230	mesh:D008107	-0.0280835	FCG-GObp
mesh:D009373	mesh:D011471	-0.0267482	FCF-GObp
mesh:D003093	mesh:D009103	-0.023284	FCF-GObp
mesh:D003424	mesh:D011471	-0.0144431	FCF-GObp,FCF-GOmf,FCG-GObp
mesh:D001172	mesh:D006111	-0.0138861	FCG-GObp
mesh:D015212	mesh:D011565	-0.0109679	FCF-GObp
mesh:D001172	mesh:D003920	-0.009363	FCF-GObp
mesh:D005910	mesh:D010300	-0.00283688	FCG-GObp,FCG-GOmf
mesh:D003093	mesh:D008103	-0.00277618	FCF-GObp,FCF-GOmf
mesh:D002446	mesh:D009203	-0.00227314	FCF-GObp,FCG-GOmf
mesh:D001172	mesh:D008171	7.12238e-05	FCF-GObp,FCG-GObp
mesh:D002277	mesh:D015451	0.00436787	FCG-GObp
mesh:D015212	mesh:D012871	0.00499709	FCF-GObp
mesh:D007938	mesh:D009103	0.00739622	FCF-GObp
mesh:D003424	mesh:D007938	0.00917901	FCF-GObp
mesh:D003424	mesh:D003920	0.0125925	FCF-GObp
mesh:D009103	mesh:D012871	0.0133289	FCF-GObp
mesh:D015451	mesh:D011471	0.0146391	FCG-GObp
mesh:D003424	mesh:D012130	0.0162166	FCF-GObp,FCF-Reactome,FCG-GObp,FCG-GOmf
mesh:D001249	mesh:D003424	0.016388	FCF-GObp,FCF-GOmf,FCF-Reactome,FCG-GObp,FCG-GOmf
mesh:D015470	mesh:D019465	0.0179112	FCG-GObp
mesh:D008103	mesh:D009103	0.0207165	FCG-GObp
mesh:D002446	mesh:D015451	0.0208617	FCF-GObp
mesh:D000230	mesh:D005910	0.0229592	FCF-GObp
mesh:D001249	mesh:D015451	0.0235294	FCF-GObp
mesh:D001172	mesh:D006967	0.0246853	FCF-GObp,FCG-GObp
mesh:D001172	mesh:D006969	0.0246853	FCF-GObp,FCF-GOmf,FCG-GObp,FCG-GOmf
mesh:D009203	mesh:D011471	0.025749	FCF-GOmf
mesh:D003424	mesh:D011565	0.0276348	FCF-GObp,FCG-GObp
mesh:D007938	mesh:D009203	0.0290598	FCF-GObp
mesh:D003424	mesh:D006967	0.0292645	FCF-GObp,FCG-GOmf
mesh:D003424	mesh:D006969	0.0292645	FCF-GObp,FCG-GObp
mesh:D002277	mesh:D011471	0.031427	FCF-GObp
mesh:D006969	mesh:D011565	0.0340067	CG-,FCF-GObp,FCF-GOmf,FCG-GObp,FCG-GOmf
mesh:D006967	mesh:D011565	0.0340067	FCF-GObp,FCG-GObp,FCG-GOmf
mesh:D015212	mesh:D008103	0.0341093	FCF-GOmf
mesh:D007938	mesh:D003324	0.0341769	FCF-GObp
mesh:D002446	mesh:D003324	0.0345465	FCF-GObp
mesh:D009373	mesh:D001943	0.0347826	FCF-GObp
mesh:D009103	mesh:D012130	0.0350806	FCF-GObp,FCG-GObp
mesh:D001249	mesh:D011565	0.037037	CG-,FCF-GObp,FCF-GOmf
mesh:D001249	mesh:D008103	0.0375	FCF-GObp,FCF-GOmf
mesh:D007938	mesh:D009373	0.0398586	FCF-GObp
mesh:D007938	mesh:D008228	0.0408876	FCF-GObp
mesh:D002446	mesh:D008180	0.0414271	FCF-GObp
mesh:D015212	mesh:D007938	0.0438687	FCF-GObp
mesh:D003924	mesh:D009103	0.044095	FCF-GObp,FCG-GObp
mesh:D006258	mesh:D009203	0.0465659	FCG-GObp
mesh:D001249	mesh:D015470	0.0488666	FCF-GObp,FCG-GObp
mesh:D006969	mesh:D009103	0.0508263	FCF-GObp,FCG-GObp
mesh:D006967	mesh:D009103	0.0508263	FCF-GObp
mesh:D007333	mesh:D009203	0.0512821	FCF-GObp
mesh:D003924	mesh:D007333	0.0525903	FCF-GObp,FCG-GObp
mesh:D015470	mesh:D003324	0.0529389	FCF-GObp
mesh:D001249	mesh:D009103	0.0534161	FCF-GObp,FCG-GObp,FCG-GOmf
mesh:D002446	mesh:D007938	0.0549329	FCF-GObp
mesh:D000230	mesh:D015451	0.0554965	FCG-GObp
mesh:D003424	mesh:D003924	0.0559933	FCF-GObp,FCG-GObp
mesh:D008180	mesh:D012871	0.0562917	FCF-GObp
mesh:D002277	mesh:D015179	0.0565476	FCF-GObp,FCG-GObp
mesh:D015212	mesh:D008180	0.0585856	FCF-GObp,FCF-GOmf
mesh:D001172	mesh:D003093	0.0599009	FCF-GObp,FCF-GOmf,FCG-GObp,FCG-GOmf
mesh:D008180	mesh:D008228	0.0635551	FCF-GObp
mesh:D001249	mesh:D002277	0.0648292	FCF-GObp
mesh:D007938	mesh:D008175	0.0669516	FCF-GObp,FCG-GObp
mesh:D011471	mesh:D003324	0.067235	FCF-GObp
mesh:D005910	mesh:D011471	0.0676755	FCF-GObp,FCG-GObp
mesh:D015470	mesh:D008228	0.0690844	FCF-GObp
mesh:D015212	mesh:D011471	0.0698015	FCF-GObp
mesh:D003424	mesh:D008107	0.0704225	FCF-GObp,FCF-GOmf,FCG-GObp,FCG-GOmf
mesh:D001172	mesh:D008175	0.0714286	FCG-GObp
mesh:D006967	mesh:D015451	0.0722222	FCF-GObp
mesh:D006969	mesh:D015451	0.0722222	FCF-GObp
mesh:D003424	mesh:D008180	0.072613	FCF-GObp,FCF-GOmf,FCG-GObp
mesh:D001249	mesh:D008228	0.0736677	FCF-GObp
mesh:D015470	mesh:D008171	0.075442	FCG-GObp
mesh:D003924	mesh:D015212	0.0756303	FCG-GObp
mesh:D006969	mesh:D008103	0.0756643	FCF-GObp
mesh:D015212	mesh:D008107	0.0761492	FCF-GObp,FCF-GOmf
mesh:D000544	mesh:D015451	0.0782654	FCG-GObp
mesh:D006967	mesh:D003324	0.081645	FCF-GObp,FCG-GOmf
mesh:D006969	mesh:D003324	0.081645	FCF-GObp,FCG-GObp,FCG-GOmf
mesh:D006969	mesh:D015470	0.0827402	FCF-GObp,FCG-GObp
mesh:D006967	mesh:D015470	0.0827402	FCF-GObp,FCG-GObp
mesh:D002446	mesh:D006111	0.0836516	FCF-GOmf
mesh:D003424	mesh:D009203	0.0839653	FCF-GObp,FCF-GOmf,FCG-GObp,FCG-GOmf
mesh:D001172	mesh:D015212	0.084947	FCF-GObp,FCF-GOmf,FCG-GObp
mesh:D003924	mesh:D015451	0.0850575	FCG-GOmf
mesh:D009103	mesh:D010300	0.0866052	FCG-GOmf
mesh:D002446	mesh:D008228	0.0869408	FCF-GObp
mesh:D002446	mesh:D007153	0.0884836	FCF-GObp
mesh:D001249	mesh:D015212	0.0885335	FCF-GObp
mesh:D003327	mesh:D011471	0.0886494	FCG-GObp
mesh:D001249	mesh:D007938	0.0887381	FCF-GObp
mesh:D008223	mesh:D001943	0.0895833	FCF-GObp
mesh:D015179	mesh:D003327	0.0896502	FCG-GObp
mesh:D008175	mesh:D010051	0.089916	FCF-GObp,FCG-GObp,FCG-GOmf
mesh:D000230	mesh:D003327	0.0903349	FCG-GObp
mesh:D007938	mesh:D008103	0.090346	FCF-GObp
mesh:D002277	mesh:D008180	0.0905134	FCF-GObp,FCG-GObp,FCG-GOmf
mesh:D001249	mesh:D003920	0.0906285	FCF-GObp
mesh:D007938	mesh:D012130	0.0908464	FCF-GObp
mesh:D001172	mesh:D007938	0.0908609	FCF-GObp,FCF-GOmf,FCG-GObp,FCG-GOmf
mesh:D003424	mesh:D015470	0.0908856	CG-,FCF-GObp,FCG-GObp,FCG-GOmf
mesh:D001249	mesh:D003324	0.0912374	FCF-GObp,FCF-GOmf,FCG-GObp,FCG-GOmf
mesh:D008107	mesh:D009103	0.0917797	FCF-GObp
mesh:D002277	mesh:D007938	0.0917837	FCF-GObp,FCG-GObp
mesh:D006258	mesh:D006969	0.0918651	FCG-GObp
mesh:D005910	mesh:D007938	0.0954203	FCF-GObp,FCG-GObp
mesh:D008223	mesh:D054198	0.0958333	CG-
mesh:D006967	mesh:D015212	0.0978525	FCF-GObp
mesh:D006969	mesh:D015212	0.0978525	FCF-GObp
mesh:D012130	mesh:D003324	0.097943	FCF-GObp,FCF-GOmf,FCG-GObp,FCG-GOmf
mesh:D015179	mesh:D019465	0.0990999	FCG-GObp
mesh:D015451	mesh:D010024	0.0994253	FCF-GObp,FCG-GObp
mesh:D001172	mesh:D008228	0.0998377	FCF-GObp,FCG-GOmf
mesh:D003093	mesh:D015470	0.100453	FCF-GObp,FCG-GObp,FCG-GOmf
mesh:D000230	mesh:D015179	0.103121	FCF-GObp
mesh:D003093	mesh:D003924	0.103579	FCF-GObp,FCG-GOmf
mesh:D002277	mesh:D003424	0.10371	FCF-GObp
mesh:D003920	mesh:D009369	0.1041	FCF-GObp
mesh:D008228	mesh:D011565	0.104554	FCF-GObp
mesh:D007938	mesh:D011471	0.105609	FCF-GObp,FCF-GOmf,FCG-GObp
mesh:D003424	mesh:D015451	0.106267	FCF-GObp,FCG-GObp
mesh:D009203	mesh:D012130	0.106335	FCG-GObp,FCG-GOmf
mesh:D003924	mesh:D011471	0.106619	FCF-GObp,FCG-GOmf
mesh:D003424	mesh:D012871	0.107499	FCF-GObp,FCF-GOmf,FCF-Reactome
mesh:D001249	mesh:D009203	0.107535	FCF-GObp,FCF-GOmf,FCG-GObp
mesh:D006967	mesh:D007938	0.107692	FCF-GObp
mesh:D006969	mesh:D007938	0.107692	FCF-GObp
mesh:D008223	mesh:D011471	0.107815	FCG-GObp
mesh:D015179	mesh:D015451	0.111028	FCG-GObp
mesh:D001249	mesh:D003327	0.111255	FCG-GObp
mesh:D015179	mesh:D008175	0.111905	FCF-GObp,FCF-GOmf,FCG-GObp
mesh:D002446	mesh:D003920	0.112119	FCF-GObp
mesh:D006969	mesh:D008180	0.112222	FCF-GObp,FCG-GObp
mesh:D006967	mesh:D008180	0.112222	FCF-GObp
mesh:D011471	mesh:D001943	0.112681	FCF-GObp,FCF-GOmf,FCG-GObp
mesh:D002277	mesh:D003924	0.112723	FCG-GObp
mesh:D006969	mesh:D008228	0.113131	FCF-GObp
mesh:D006967	mesh:D008228	0.113131	FCF-GObp
mesh:D007938	mesh:D008180	0.114012	FCF-GObp,FCF-GOmf,FCG-GOmf
mesh:D006969	mesh:D009203	0.116387	FCF-GObp,FCG-GObp,FCG-GOmf
mesh:D006967	mesh:D009203	0.116387	FCF-GObp
mesh:D001172	mesh:D015470	0.116572	FCF-GObp
mesh:D000230	mesh:D006258	0.117964	FCG-GObp
mesh:D015179	mesh:D015470	0.118813	FCG-GObp
mesh:D008175	mesh:D001943	0.121552	FCF-GObp,FCG-GObp
mesh:D008103	mesh:D003324	0.123717	FCG-GObp
mesh:D003424	mesh:D003324	0.123741	FCF-GObp,FCF-GOmf,FCG-GObp,FCG-GOmf
mesh:D008180	mesh:D012130	0.124366	FCF-GObp
mesh:D001249	mesh:D008180	0.124685	CG-,FCF-GObp,FCF-GOmf,FCG-GObp,FCG-GOmf
mesh:D003424	mesh:D009369	0.125555	FCF-GObp
mesh:D002318	mesh:D009203	0.128385	FCG-GObp,FCG-GOmf
mesh:D003093	mesh:D011471	0.128933	FCF-GObp,FCG-GObp
mesh:D015451	mesh:D009103	0.129607	FCF-GObp
mesh:D001249	mesh:D008175	0.12963	FCG-GObp
mesh:D003924	mesh:D007938	0.130444	FCF-GObp,FCG-GOmf
mesh:D003327	mesh:D003924	0.135259	FCG-GObp
mesh:D008175	mesh:D019465	0.135345	FCG-GObp
mesh:D002277	mesh:D001943	0.137202	FCF-GObp,FCG-GObp
mesh:D005910	mesh:D006330	0.137255	FCG-GObp
mesh:D008107	mesh:D008180	0.138116	FCF-GObp,FCF-GOmf
mesh:D002277	mesh:D008175	0.138272	FCF-GObp,FCG-GObp
mesh:D008228	mesh:D001943	0.13849	CG-,FCF-GObp,FCG-GObp,FCG-GOmf
mesh:D002446	mesh:D011565	0.140572	FCF-GObp
mesh:D015470	mesh:D011471	0.140723	FCF-GObp,FCG-GObp
mesh:D008107	mesh:D008171	0.140845	FCG-GObp
mesh:D001172	mesh:D002277	0.141582	FCG-GObp
mesh:D003093	mesh:D003920	0.141636	FCF-GObp
mesh:D003424	mesh:D008175	0.141874	FCF-GObp
mesh:D000230	mesh:D001172	0.142375	FCG-GObp
mesh:D008175	mesh:D011471	0.142976	FCF-GObp
mesh:D000544	mesh:D003324	0.14327	CG-,FCF-GObp,FCG-GObp,FCG-GOmf
mesh:D003924	mesh:D012130	0.145455	FCF-GObp
mesh:D003093	mesh:D003324	0.145625	FCF-GObp,FCF-GOmf,FCG-GObp
mesh:D008107	mesh:D012871	0.148057	FCF-GObp
mesh:D001249	mesh:D003924	0.148148	FCF-GObp,FCG-GOmf
mesh:D007153	mesh:D009203	0.150327	FCF-GObp
mesh:D003924	mesh:D006969	0.150427	FCF-GObp,FCG-GObp
mesh:D003093	mesh:D007938	0.150763	FCF-GObp
mesh:D015179	mesh:D011471	0.152085	FCF-GObp,FCF-GOmf,FCG-GObp,FCG-GOmf
mesh:D009203	mesh:D009765	0.153846	FCF-GObp
mesh:D007153	mesh:D015451	0.154587	FCF-GObp
mesh:D000230	mesh:D007938	0.15566	FCF-GObp,FCG-GObp
mesh:D006967	mesh:D012871	0.156992	FCF-GObp
mesh:D006969	mesh:D012871	0.156992	FCF-GObp
mesh:D007153	mesh:D009103	0.157937	FCF-GObp
mesh:D002277	mesh:D015212	0.158845	FCF-GObp
mesh:D001172	mesh:D003924	0.159148	FCF-GObp
mesh:D002318	mesh:D003924	0.160335	FCG-GObp
mesh:D002318	mesh:D008171	0.161026	FCF-GOmf
mesh:D015451	mesh:D008180	0.162222	FCF-GObp
mesh:D008223	mesh:D009369	0.162371	FCF-GObp
mesh:D000230	mesh:D011471	0.162899	FCF-GObp
mesh:D008228	mesh:D009103	0.163373	FCF-GObp
mesh:D015470	mesh:D009103	0.163826	FCF-GObp,FCG-GObp
mesh:D000230	mesh:D008175	0.165	FCF-GObp
mesh:D003924	mesh:D009203	0.165158	FCF-GObp,FCG-GObp,FCG-GOmf
mesh:D000544	mesh:D003327	0.165735	CG-,FCF-GObp,FCG-GObp,FCG-GOmf
mesh:D001172	mesh:D008107	0.166219	CG-,FCF-GObp,FCF-GOmf,FCG-GObp,FCG-GOmf
mesh:D008228	mesh:D011471	0.167543	FCF-GObp
mesh:D003920	mesh:D008175	0.167901	FCF-GObp
mesh:D002446	mesh:D011471	0.16844	FCF-GObp
mesh:D007333	mesh:D011471	0.168913	FCF-GObp,FCG-GObp
mesh:D003424	mesh:D001943	0.168979	FCF-GObp,FCG-GObp,FCG-GOmf
mesh:D003093	mesh:D012130	0.170381	FCF-GObp,FCF-GOmf
mesh:D007938	mesh:D008107	0.171301	FCF-GObp,FCG-GObp
mesh:D005910	mesh:D009765	0.171795	FCG-GOmf
mesh:D002446	mesh:D003924	0.171908	FCF-GObp
mesh:D001249	mesh:D015179	0.172161	FCF-GObp,FCF-GOmf
mesh:D003093	mesh:D008107	0.172851	FCF-GObp,FCF-GOmf,FCG-GObp
mesh:D001249	mesh:D003093	0.173926	FCF-GObp,FCF-GOmf,FCG-GObp,FCG-GOmf
mesh:D001172	mesh:D009203	0.175624	FCF-GObp,FCF-GOmf,FCG-GObp,FCG-GOmf
mesh:D001172	mesh:D003424	0.175816	FCF-GObp,FCF-GOmf,FCF-Reactome,FCG-GObp,FCG-GOmf
mesh:D001249	mesh:D008107	0.175925	CG-,FCF-GObp,FCG-GObp,FCG-GOmf
mesh:D003093	mesh:D008180	0.177296	FCF-GObp,FCF-GOmf
mesh:D006969	mesh:D008107	0.17873	FCF-GObp
mesh:D006967	mesh:D008107	0.17873	FCF-GObp,FCG-GOmf
mesh:D002277	mesh:D003093	0.178895	FCG-GOmf
mesh:D003424	mesh:D007153	0.180447	FCF-GObp
mesh:D003093	mesh:D006967	0.181313	FCF-GObp,FCG-GObp,FCG-GOmf
mesh:D003093	mesh:D006969	0.181313	FCF-GObp
mesh:D001172	mesh:D003324	0.18168	FCF-GObp,FCF-GOmf,FCG-GObp,FCG-GOmf
mesh:D007938	mesh:D012871	0.182211	FCF-GObp
mesh:D015212	mesh:D015470	0.182865	FCF-GObp
mesh:D015470	mesh:D011565	0.183218	FCF-GObp
mesh:D002277	mesh:D003920	0.183245	FCF-GObp
mesh:D003093	mesh:D012871	0.184545	FCF-GObp,FCF-GOmf
mesh:D000544	mesh:D005910	0.185907	FCF-GObp,FCG-GObp
mesh:D008607	mesh:D011471	0.1864	FCG-GObp
mesh:D015179	mesh:D007938	0.186997	FCF-GObp,FCF-GOmf,FCG-GObp
mesh:D003093	mesh:D008175	0.187173	CG-,FCG-GOmf
mesh:D001172	mesh:D007333	0.187944	FCF-GObp
mesh:D000740	mesh:D009203	0.188506	FCF-GObp
mesh:D002446	mesh:D008107	0.189157	FCF-GObp
mesh:D009203	mesh:D009369	0.19132	FCF-GObp,FCG-GObp
mesh:D008107	mesh:D011565	0.19248	FCF-GObp
mesh:D015179	mesh:D001943	0.194222	CG-,FCF-GObp,FCF-GOmf,FCG-GObp
mesh:D008175	mesh:D009369	0.195427	FCF-GObp,FCG-GObp
mesh:D011565	mesh:D003324	0.197526	FCF-GObp
mesh:D015179	mesh:D009369	0.199561	CG-,FCF-GObp,FCF-GOmf,FCG-GObp
mesh:D002318	mesh:D003424	0.199591	FCG-GObp,FCG-GOmf
mesh:D003920	mesh:D008107	0.200648	FCF-GObp
mesh:D008103	mesh:D008171	0.201029	FCG-GObp,FCG-GOmf
mesh:D008180	mesh:D003324	0.202832	FCF-GObp
mesh:D008175	mesh:D008180	0.203441	FCG-GOmf
mesh:D003093	mesh:D009203	0.203661	FCF-GObp
mesh:D015212	mesh:D003324	0.204878	FCF-GObp,FCG-GObp
mesh:D003920	mesh:D011471	0.206243	FCF-GObp,FCG-GObp,FCG-GOmf
mesh:D003924	mesh:D008103	0.208333	FCF-GObp,FCG-GOmf
mesh:D001259	mesh:D004827	0.208485	FCF-GObp
mesh:D006331	mesh:D007333	0.209324	FCG-GObp
mesh:D008103	mesh:D001943	0.209375	FCF-GObp,FCF-GOmf
mesh:D015470	mesh:D010051	0.20985	FCG-GObp,FCG-GOmf
mesh:D007938	mesh:D011565	0.210226	FCF-GObp,FCG-GOmf
mesh:D003924	mesh:D008107	0.210824	FCF-GObp
mesh:D001249	mesh:D007333	0.210918	FCF-GObp
mesh:D008228	mesh:D010051	0.212327	FCG-GObp
mesh:D007153	mesh:D003324	0.212652	FCF-GObp
mesh:D015212	mesh:D009203	0.213159	FCF-GObp
mesh:D007333	mesh:D012130	0.213942	FCF-GObp
mesh:D007153	mesh:D008180	0.215317	FCF-GObp
mesh:D001172	mesh:D007153	0.216181	FCF-GObp
mesh:D003424	mesh:D008228	0.216231	FCF-GObp
mesh:D008107	mesh:D008228	0.217291	FCF-GObp
mesh:D005910	mesh:D009369	0.219231	FCF-GObp
mesh:D009103	mesh:D011471	0.219626	FCF-GObp
mesh:D006111	mesh:D009103	0.219743	FCF-GOmf
mesh:D009203	mesh:D011565	0.221754	FCF-GObp
mesh:D002292	mesh:D008175	0.222222	FCG-GObp
mesh:D003424	mesh:D008607	0.223833	FCG-GObp,FCG-GOmf
mesh:D015451	mesh:D008107	0.223856	FCF-GObp
mesh:D015179	mesh:D003924	0.226817	CG-,FCF-GObp,FCG-GOmf
mesh:D009369	mesh:D001943	0.228251	FCF-GObp,FCG-GObp
mesh:D001172	mesh:D003327	0.228288	FCG-GObp,FCG-GOmf
mesh:D003924	mesh:D009369	0.22898	FCF-GObp,FCG-GObp
mesh:D003093	mesh:D015179	0.229759	FCF-GOmf
mesh:D008228	mesh:D010024	0.229798	FCF-GObp,FCG-GOmf
mesh:D001172	mesh:D015451	0.236341	FCF-GObp,FCG-GObp
mesh:D001172	mesh:D003704	0.238095	FCG-GObp,FCG-GOmf
mesh:D015212	mesh:D015451	0.240804	FCF-GObp
mesh:D002340	mesh:D010024	0.241954	FCG-GObp
mesh:D015179	mesh:D008228	0.243439	FCG-GObp,FCG-GOmf
mesh:D000544	mesh:D010051	0.246009	FCF-GObp
mesh:D009103	mesh:D009203	0.246948	FCF-GObp
mesh:D003093	mesh:D015451	0.247186	FCF-GObp
mesh:D008103	mesh:D011471	0.248011	FCG-GObp
mesh:D008180	mesh:D011471	0.24806	FCF-GObp,FCF-GOmf,FCG-GOmf
mesh:D012130	mesh:D012871	0.248429	FCF-GObp,FCF-GOmf,FCF-Reactome
mesh:D008107	mesh:D009203	0.24862	FCF-GObp,FCG-GObp,FCG-GOmf
mesh:D003093	mesh:D007333	0.248882	FCF-GObp
mesh:D015470	mesh:D008107	0.249275	FCF-GObp
mesh:D007938	mesh:D010051	0.249942	FCF-GObp,FCF-GOmf,FCG-GObp
mesh:D001172	mesh:D012871	0.251622	FCF-GObp,FCF-GOmf,FCF-Reactome
mesh:D000230	mesh:D010051	0.251651	FCF-GObp
mesh:D000230	mesh:D001943	0.252778	FCF-GObp,FCG-GObp
mesh:D011471	mesh:D010051	0.253196	FCF-GObp,FCF-GOmf,FCG-GObp
mesh:D015179	mesh:D054198	0.254588	FCG-GOmf
mesh:D003093	mesh:D001943	0.255144	FCF-GObp,FCG-GObp,FCG-GOmf
mesh:D008107	mesh:D009369	0.25555	FCF-GObp
mesh:D008228	mesh:D009369	0.255559	FCF-GObp,FCG-GOmf
mesh:D008180	mesh:D009369	0.257128	FCG-GObp
mesh:D002277	mesh:D010051	0.257749	FCF-GObp
mesh:D003924	mesh:D012871	0.25814	FCF-GObp
mesh:D010024	mesh:D011471	0.259727	FCG-GObp
mesh:D001249	mesh:D012871	0.260906	CG-,FCF-GObp,FCF-GOmf,FCF-Reactome,FCG-GObp,FCG-GOmf
mesh:D002318	mesh:D011471	0.261375	FCG-GObp
mesh:D003924	mesh:D008180	0.263129	FCG-GObp,FCG-GOmf
mesh:D002292	mesh:D007938	0.263248	FCG-GObp
mesh:D002446	mesh:D007333	0.263248	FCF-GObp
mesh:D015451	mesh:D011565	0.263607	FCF-GObp,FCG-GOmf
mesh:D009103	mesh:D003324	0.265044	FCF-GObp
mesh:D007674	mesh:D007938	0.265188	FCG-GObp
mesh:D015470	mesh:D001943	0.267309	FCF-GObp
mesh:D002340	mesh:D004827	0.268333	FCG-GObp
mesh:D003093	mesh:D008268	0.269192	FCG-GObp
mesh:D015470	mesh:D008180	0.269457	FCF-GObp,FCG-GOmf
mesh:D000544	mesh:D008228	0.270422	FCG-GObp
mesh:D007153	mesh:D008228	0.270835	FCF-GObp
mesh:D007938	mesh:D001943	0.273315	FCF-GObp,FCF-GOmf,FCG-GObp
mesh:D007153	mesh:D054198	0.273979	FCG-GObp
mesh:D015179	mesh:D003424	0.277797	CG-,FCF-GObp,FCF-GOmf,FCG-GObp
mesh:D003924	mesh:D001943	0.278571	FCF-GObp,FCG-GObp
mesh:D001249	mesh:D006111	0.279435	FCG-GObp
mesh:D007153	mesh:D007938	0.280419	FCF-GObp
mesh:D002446	mesh:D012871	0.281021	FCF-GObp
mesh:D001172	mesh:D011471	0.281997	FCF-GObp,FCF-GOmf,FCG-GObp
mesh:D001249	mesh:D009369	0.282678	FCF-GOmf,FCG-GObp,FCG-GOmf
mesh:D006969	mesh:D011471	0.283899	FCF-GObp,FCF-GOmf,FCG-GObp
mesh:D006967	mesh:D011471	0.283899	FCG-GObp
mesh:D002292	mesh:D015179	0.284127	FCG-GObp
mesh:D008107	mesh:D003324	0.284193	FCG-GObp
mesh:D008107	mesh:D011471	0.285493	FCF-GObp
mesh:D015212	mesh:D008228	0.287107	FCF-GObp
mesh:D000740	mesh:D008175	0.288566	FCG-GObp
mesh:D011471	mesh:D012130	0.289121	FCF-GObp,FCG-GObp
mesh:D006969	mesh:D009369	0.290314	FCF-GObp
mesh:D000544	mesh:D008175	0.290902	FCF-GObp,FCG-GObp
mesh:D003093	mesh:D009369	0.291137	FCF-GObp,FCG-GObp
mesh:D012871	mesh:D003324	0.293379	FCF-GObp,FCF-GOmf
mesh:D001249	mesh:D011471	0.294744	FCF-GObp,FCF-GOmf,FCG-GObp,FCG-GOmf
mesh:D003093	mesh:D008228	0.294805	FCF-GObp,FCG-GObp,FCG-GOmf
mesh:D001172	mesh:D002340	0.29599	FCG-GObp
mesh:D008180	mesh:D009203	0.297226	CG-,FCF-GObp,FCF-GOmf,FCG-GObp,FCG-GOmf
mesh:D007153	mesh:D015212	0.299035	FCF-GObp
mesh:D002318	mesh:D008107	0.300536	FCG-GObp,FCG-GOmf
mesh:D003920	mesh:D008661	0.301205	FCG-GObp
mesh:D007333	mesh:D009103	0.301209	FCF-GObp
mesh:D007153	mesh:D015470	0.308417	FCF-GObp,FCG-GOmf
mesh:D011471	mesh:D011565	0.308986	CG-,FCF-GOmf
mesh:D000544	mesh:D006258	0.309083	FCG-GObp
mesh:D003093	mesh:D007153	0.309418	FCF-GObp
mesh:D000544	mesh:D002311	0.310345	FCG-GObp
mesh:D001249	mesh:D019636	0.311728	FCG-GObp
mesh:D015470	mesh:D010024	0.316299	FCF-GObp
mesh:D001172	mesh:D007674	0.316836	FCG-GOmf
mesh:D001249	mesh:D007153	0.31979	FCF-GObp,FCF-GOmf,FCG-GOmf
mesh:D002277	mesh:D009202	0.320493	FCF-GObp
mesh:D015179	mesh:D008103	0.320617	FCF-GOmf,FCG-GOmf
mesh:D003424	mesh:D010024	0.321748	FCF-GObp,FCG-GObp
mesh:D002446	mesh:D009369	0.324533	FCG-GObp
mesh:D000740	mesh:D008103	0.32459	FCF-GOmf
mesh:D008103	mesh:D009369	0.326074	FCF-GObp,FCF-GOmf
mesh:D008171	mesh:D008268	0.326385	FCG-GObp
mesh:D002446	mesh:D010024	0.326389	FCF-GObp
mesh:D003924	mesh:D009202	0.327543	FCG-GObp
mesh:D000544	mesh:D003424	0.327732	CG-,FCG-GObp
mesh:D009369	mesh:D010051	0.330218	FCF-GObp
mesh:D006330	mesh:D011471	0.33222	FCG-GObp
mesh:D011471	mesh:D054198	0.335205	FCF-GObp,FCF-GOmf
mesh:D007153	mesh:D011565	0.335799	FCF-GObp,FCF-GOmf
mesh:D015451	mesh:D012871	0.337122	FCF-GObp
mesh:D003924	mesh:D007153	0.341051	FCG-GOmf
mesh:D002340	mesh:D009765	0.343223	FCG-GObp,FCG-GOmf
mesh:D006969	mesh:D007153	0.343453	FCF-GObp,FCF-GOmf
mesh:D006967	mesh:D007153	0.343453	FCF-GObp
mesh:D015179	mesh:D015212	0.343746	FCF-GObp,FCF-GOmf
mesh:D000740	mesh:D015470	0.345703	FCG-GObp,FCG-GOmf
mesh:D007153	mesh:D007333	0.346165	FCG-GOmf
mesh:D002318	mesh:D007333	0.350678	FCG-GObp
mesh:D008180	mesh:D010051	0.351552	FCG-GObp
mesh:D000544	mesh:D015179	0.354425	FCF-GObp,FCG-GObp
mesh:D000544	mesh:D011471	0.359305	FCF-GObp,FCG-GObp
mesh:D001172	mesh:D009369	0.36023	FCF-GObp,FCG-GObp
mesh:D008228	mesh:D012871	0.360477	FCF-GObp
mesh:D000544	mesh:D008180	0.361972	FCG-GObp
mesh:D001943	mesh:D054198	0.3625	FCF-GObp,FCF-GOmf,FCG-GObp
mesh:D015179	mesh:D009202	0.363946	FCF-GObp
mesh:D000544	mesh:D007938	0.365977	FCF-GObp,FCG-GObp
mesh:D000544	mesh:D002277	0.366593	FCF-GObp
mesh:D007938	mesh:D012162	0.368653	FCG-GObp
mesh:D015470	mesh:D012871	0.371362	FCF-GObp
mesh:D001172	mesh:D006331	0.374268	FCF-GObp
mesh:D009203	mesh:D012871	0.375082	FCF-GObp
mesh:D002277	mesh:D002311	0.375924	FCG-GObp
mesh:D001249	mesh:D002318	0.376304	FCG-GObp
mesh:D000740	mesh:D003424	0.378534	FCF-GOmf
mesh:D000544	mesh:D003920	0.378672	FCF-GObp
mesh:D007153	mesh:D011471	0.378687	FCF-GOmf
mesh:D006330	mesh:D054198	0.381211	FCF-GOmf
mesh:D003093	mesh:D010024	0.382279	FCF-GObp,FCG-GOmf
mesh:D000740	mesh:D001943	0.383867	FCG-GObp
mesh:D008103	mesh:D008268	0.385361	FCF-GObp,FCG-GObp
mesh:D000740	mesh:D008180	0.385834	FCF-GOmf
mesh:D003327	mesh:D004827	0.386765	FCG-GOmf
mesh:D001172	mesh:D002292	0.393651	FCG-GObp
mesh:D000544	mesh:D002318	0.393755	FCG-GObp
mesh:D015179	mesh:D003920	0.396799	CG-,FCF-GObp,FCG-GObp
mesh:D006969	mesh:D010024	0.399341	FCF-GObp
mesh:D006967	mesh:D010024	0.399341	FCF-GObp
mesh:D015179	mesh:D008180	0.402759	FCF-GObp,FCF-GOmf,FCG-GObp
mesh:D012130	mesh:D001943	0.404487	FCF-GObp,FCG-GObp,FCG-GOmf
mesh:D003924	mesh:D008661	0.408362	FCF-GObp,FCG-GObp
mesh:D001249	mesh:D001943	0.409211	FCF-GObp,FCF-GOmf,FCG-GObp
mesh:D000230	mesh:D000544	0.409624	FCF-GObp,FCG-GObp
mesh:D015179	mesh:D008107	0.409792	FCF-GOmf
mesh:D001249	mesh:D010024	0.41	FCF-GObp
mesh:D001172	mesh:D010024	0.410714	FCF-GObp
mesh:D001249	mesh:D008268	0.414773	FCF-GObp
mesh:D001172	mesh:D015179	0.416667	FCF-GObp,FCF-GOmf,FCG-GObp,FCG-GOmf
mesh:D003093	mesh:D009202	0.41745	FCF-GObp
mesh:D001172	mesh:D002318	0.42138	FCG-GObp
mesh:D015179	mesh:D010024	0.422619	FCG-GObp
mesh:D006969	mesh:D001943	0.423693	FCF-GObp
mesh:D011471	mesh:D009202	0.424928	FCF-GObp
mesh:D009103	mesh:D001943	0.425904	FCG-GObp
mesh:D000544	mesh:D015212	0.42605	FCG-GObp
mesh:D003424	mesh:D009202	0.435274	FCF-GObp
mesh:D003093	mesh:D024821	0.439215	FCG-GOmf
mesh:D003920	mesh:D001943	0.439491	FCF-GObp,FCG-GObp
mesh:D003093	mesh:D006111	0.440086	FCG-GObp
mesh:D008180	mesh:D001943	0.44471	FCG-GObp
mesh:D007938	mesh:D010024	0.444885	FCF-GObp
mesh:D007153	mesh:D010024	0.448814	FCF-GObp
mesh:D007333	mesh:D012871	0.449234	FCF-GObp
mesh:D015212	mesh:D010024	0.457209	FCF-GObp
mesh:D000740	mesh:D001249	0.461299	FCF-GOmf,FCG-GObp
mesh:D003093	mesh:D009765	0.474023	FCF-GObp,FCG-GOmf
mesh:D000544	mesh:D001259	0.475492	FCF-GObp
mesh:D000544	mesh:D001943	0.476124	FCF-GObp
mesh:D002446	mesh:D009765	0.480542	FCF-GObp,FCF-Reactome
mesh:D007153	mesh:D008107	0.481461	FCF-GObp
mesh:D000740	mesh:D003093	0.496656	FCF-GObp,FCF-GOmf
mesh:D003924	mesh:D009765	0.497285	FCF-GObp,FCG-GObp
mesh:D009765	mesh:D010300	0.506679	FCG-GOmf
mesh:D007153	mesh:D012871	0.506819	FCF-GObp
mesh:D015212	mesh:D009202	0.511004	FCF-GObp
mesh:D001172	mesh:D008268	0.513818	FCF-GObp
mesh:D009765	mesh:D011471	0.514314	FCF-GObp,FCG-GObp,FCG-GOmf
mesh:D004827	mesh:D008607	0.515624	FCF-GObp,FCG-GObp,FCG-GOmf
mesh:D009103	mesh:D010024	0.521259	FCF-GObp
mesh:D002312	mesh:D015179	0.52895	FCG-GOmf
mesh:D008180	mesh:D010024	0.530824	FCF-GObp
mesh:D008107	mesh:D010024	0.533181	FCF-GObp
mesh:D010024	mesh:D011565	0.533769	FCF-GObp
mesh:D008268	mesh:D001943	0.535606	FCG-GObp
mesh:D007333	mesh:D009765	0.538462	FCF-GObp
mesh:D001172	mesh:D009202	0.547096	FCF-GObp
mesh:D008171	mesh:D024821	0.550592	FCF-GObp,FCF-GOmf
mesh:D001249	mesh:D009202	0.55078	FCF-GObp
mesh:D000544	mesh:D009369	0.55162	FCF-GObp,FCG-GObp
mesh:D001172	mesh:D001943	0.552526	FCF-GObp,FCG-GObp
mesh:D000544	mesh:D009765	0.563913	FCF-GObp,FCG-GObp,FCG-GOmf
mesh:D006969	mesh:D009202	0.564993	FCF-GObp
mesh:D001259	mesh:D009765	0.570244	FCF-GObp
mesh:D003920	mesh:D024821	0.576198	FCG-GOmf
mesh:D003327	mesh:D008661	0.580939	FCF-GObp
mesh:D008661	mesh:D003324	0.582215	FCF-GObp
mesh:D009202	mesh:D001943	0.582258	FCF-GObp
mesh:D003920	mesh:D010024	0.601361	FCG-GOmf
mesh:D002318	mesh:D004827	0.605241	FCG-GObp
mesh:D010024	mesh:D024821	0.607143	FCG-GOmf
mesh:D003424	mesh:D009765	0.616932	FCF-GObp
mesh:D008180	mesh:D009202	0.617694	FCF-GObp
mesh:D002318	mesh:D024821	0.621992	FCF-GOmf
mesh:D000740	mesh:D001172	0.623153	FCF-GOmf,FCG-GObp,FCG-GOmf
mesh:D009103	mesh:D009765	0.635316	FCF-GObp
mesh:D001172	mesh:D009765	0.637163	FCF-GObp,FCF-Reactome
mesh:D009765	mesh:D024821	0.637668	FCF-GOmf
mesh:D009765	mesh:D001943	0.64082	FCG-GObp
mesh:D004827	mesh:D009765	0.656356	FCF-GObp
mesh:D008607	mesh:D009765	0.657657	FCG-GObp
mesh:D010024	mesh:D012871	0.676555	FCF-GObp
mesh:D006331	mesh:D009765	0.684336	FCG-GObp
mesh:D009765	mesh:D012130	0.68552	FCF-Reactome
mesh:D003920	mesh:D009765	0.688426	FCF-GObp,FCG-GObp,FCG-GOmf
mesh:D001249	mesh:D009765	0.691523	FCF-GObp,FCF-Reactome,FCG-GObp
mesh:D007674	mesh:D024821	0.694099	CG-,FCF-GObp,FCG-GObp,FCG-GOmf
mesh:D007333	mesh:D008661	0.701206	FCF-GObp
mesh:D008171	mesh:D009765	0.775048	FCF-GOmf
mesh:D000743	mesh:D009369	0.795226	FCG-GObp
mesh:D008107	mesh:D009765	0.817301	FCF-GObp
mesh:D002318	mesh:D009765	0.826075	FCF-GOmf,FCG-GObp,FCG-GOmf
mesh:D008661	mesh:D024821	0.902464	FCG-GObp
mesh:D008661	mesh:D009765	1.13524	FCF-GObp,FCG-GObp
