# Supplementary material for: Genetic and functional characterization of disease associations explains comorbidity
Source: Sci Rep. 2017 Jul 24;7:6207. doi: 10.1038/s41598-017-04939-4 (PMC5524755; doi:10.1038/s41598-017-04939-4)
Supplement: Supplementary file 6 — Table S5 [file 41598_2017_4939_MOESM6_ESM.xls]

## Sheet: Table S5A
cluster 1	cluster 2	indirect	semi-direct	direct
cluster I	cluster I	5954	11166	10662
cluster I	cluster II	2969	10511	12706
cluster I	cluster III	1982	5830	4628
cluster I	cluster IV	1840	4720	4883
cluster I	cluster V	2684	5075	3926
cluster I	cluster VI	906	1282	695
cluster I	cluster VII	785	1903	1476
cluster I	cluster VIII	2763	11184	8732
cluster II	cluster II	1519	4016	3510
cluster II	cluster III	779	3151	3249
cluster II	cluster IV	772	3489	3113
cluster II	cluster V	848	2707	2139
cluster II	cluster VI	94	307	527
cluster II	cluster VII	115	657	1267
cluster II	cluster VIII	1437	7062	5360
cluster III	cluster III	1065	2332	313
cluster III	cluster IV	603	1185	1149
cluster III	cluster V	1043	1461	691
cluster III	cluster VI	69	386	167
cluster III	cluster VII	28	191	352
cluster III	cluster VIII	879	2423	2213
cluster IV	cluster IV	1108	912	509
cluster IV	cluster V	608	1038	717
cluster IV	cluster VI	38	165	140
cluster IV	cluster VII	74	212	306
cluster IV	cluster VIII	622	2522	2376
cluster V	cluster V	716	1081	300
cluster V	cluster VI	71	134	65
cluster V	cluster VII	36	203	238
cluster V	cluster VIII	1256	2447	1621
cluster VI	cluster VI	1021	326	1
cluster VI	cluster VII	10	0	68
cluster VI	cluster VIII	36	62	275
cluster VII	cluster VII	141	123	31
cluster VII	cluster VIII	168	464	772
cluster VIII	cluster VIII	120	1395	1140

## Sheet: Table S5B
cluster1	cluster2	Disease 1	Disease 2	type	AC1	Pfam1	Mut1	Assoc1	AC2	Pfam2	Mut2	Assoc2
clust1 (Mixed)	clust1 (Mixed)	Arthritis, Rheumatoid (mesh:D001172)	Asthma (mesh:D001249)	semi-direct	P01375	PF00229	9	1	P20333	PF00020	2	0
clust1 (Mixed)	clust1 (Mixed)	Arthritis, Rheumatoid (mesh:D001172)	Pulmonary Fibrosis (mesh:D011658)	semi-direct	P01375	PF00229	9	1	P20333	PF00020	2	0
clust1 (Mixed)	clust1 (Mixed)	Arthritis, Rheumatoid (mesh:D001172)	Tuberculosis (mesh:D014376)	semi-direct	P01375	PF00229	9	1	P20333	PF00020	2	0
clust1 (Mixed)	clust1 (Mixed)	Arthritis, Rheumatoid (mesh:D001172)	Pulmonary Disease, Chronic Obstructive (mesh:D029424)	semi-direct	P08253	PF00045	1	1	P16035	PF00965	1	0
clust1 (Mixed)	clust1 (Mixed)	Arthritis, Rheumatoid (mesh:D001172)	Skin Diseases (mesh:D012871)	semi-direct	P01375	PF00229	9	1	P20333	PF00020	2	0
clust1 (Mixed)	clust1 (Mixed)	Arthritis, Rheumatoid (mesh:D001172)	Stomach Neoplasms (mesh:D013274)	semi-direct	P01375	PF00229	9	1	P20333	PF00020	2	0
clust1 (Mixed)	clust1 (Mixed)	Arthritis, Rheumatoid (mesh:D001172)	Sepsis (mesh:D018805)	semi-direct	P01375	PF00229	9	1	P20333	PF00020	2	0
clust1 (Mixed)	clust1 (Mixed)	Arthritis, Rheumatoid (mesh:D001172)	Osteoporosis, Postmenopausal (mesh:D015663)	indirect	P01375	PF00229	9	1	P20333	PF00020	2	0
clust1 (Mixed)	clust1 (Mixed)	Arthritis, Rheumatoid (mesh:D001172)	Colonic Neoplasms (mesh:D003110)	semi-direct	P01375	PF00229	9	1	P20333	PF00020	2	0
clust1 (Mixed)	clust1 (Mixed)	Arthritis, Rheumatoid (mesh:D001172)	Colonic Neoplasms (mesh:D003110)	semi-direct	P08253	PF00045	1	1	P16035	PF00965	1	0
clust1 (Mixed)	clust1 (Mixed)	Arthritis, Rheumatoid (mesh:D001172)	Leukemia, Myelocytic, Acute (mesh:D015470)	semi-direct	Q01196	PF00853	3	0	Q13951	PF02312	1	1
clust1 (Mixed)	clust1 (Mixed)	Arthritis, Rheumatoid (mesh:D001172)	Myocardial Infarction (mesh:D009203)	semi-direct	P01375	PF00229	9	1	P20333	PF00020	2	0
clust1 (Mixed)	clust1 (Mixed)	Arthritis, Rheumatoid (mesh:D001172)	Myocardial Infarction (mesh:D009203)	semi-direct	P08253	PF00045	1	1	P16035	PF00965	1	0
clust1 (Mixed)	clust1 (Mixed)	Asthma (mesh:D001249)	Hepatitis C (mesh:D006526)	direct	P05362	PF03921	5	1	P20701	PF00092	8	0
clust1 (Mixed)	clust1 (Mixed)	Asthma (mesh:D001249)	Hypersensitivity, Immediate (mesh:D006969)	indirect	P31785	PF00041	2	2	P60568	PF00715	1	0
clust1 (Mixed)	clust1 (Mixed)	Asthma (mesh:D001249)	Hypersensitivity, Immediate (mesh:D006969)	indirect	P31785	PF09240	1	1	P60568	PF00715	0	0
clust1 (Mixed)	clust1 (Mixed)	Asthma (mesh:D001249)	Hypersensitivity, Immediate (mesh:D006969)	indirect	P05112	PF00727	3	0	P31785	PF00041	2	2
clust1 (Mixed)	clust1 (Mixed)	Asthma (mesh:D001249)	Hypersensitivity, Immediate (mesh:D006969)	indirect	P05112	PF00727	3	0	P31785	PF09240	1	1
clust1 (Mixed)	clust1 (Mixed)	Asthma (mesh:D001249)	Tuberculosis (mesh:D014376)	direct	P05362	PF03921	5	1	P20701	PF00092	8	0
clust1 (Mixed)	clust1 (Mixed)	Asthma (mesh:D001249)	Pulmonary Disease, Chronic Obstructive (mesh:D029424)	semi-direct	P01137	PF00019	0	0	P37173	PF08917	2	1
clust1 (Mixed)	clust1 (Mixed)	Asthma (mesh:D001249)	Dermatitis, Atopic (mesh:D003876)	semi-direct	P31785	PF00041	2	2	P60568	PF00715	1	0
clust1 (Mixed)	clust1 (Mixed)	Asthma (mesh:D001249)	Dermatitis, Atopic (mesh:D003876)	semi-direct	P31785	PF09240	1	1	P60568	PF00715	0	0
clust1 (Mixed)	clust1 (Mixed)	Asthma (mesh:D001249)	Dermatitis, Atopic (mesh:D003876)	semi-direct	P05112	PF00727	3	0	P31785	PF00041	2	2
clust1 (Mixed)	clust1 (Mixed)	Asthma (mesh:D001249)	Dermatitis, Atopic (mesh:D003876)	semi-direct	P05112	PF00727	3	0	P31785	PF09240	1	1
clust1 (Mixed)	clust1 (Mixed)	Asthma (mesh:D001249)	Osteoporosis, Postmenopausal (mesh:D015663)	semi-direct	P01375	PF00229	9	1	P20333	PF00020	2	0
clust1 (Mixed)	clust1 (Mixed)	Asthma (mesh:D001249)	Colonic Neoplasms (mesh:D003110)	direct	P01375	PF00229	9	1	P20333	PF00020	2	0
clust1 (Mixed)	clust1 (Mixed)	Asthma (mesh:D001249)	Colonic Neoplasms (mesh:D003110)	direct	P01137	PF00019	0	0	P37173	PF08917	2	1
clust1 (Mixed)	clust1 (Mixed)	Asthma (mesh:D001249)	Hepatitis B, Chronic (mesh:D019694)	direct	P05362	PF03921	5	1	P20701	PF00092	8	0
clust1 (Mixed)	clust1 (Mixed)	Asthma (mesh:D001249)	Immunologic Deficiency Syndromes (mesh:D007153)	semi-direct	P31785	PF00041	2	2	P60568	PF00715	1	0
clust1 (Mixed)	clust1 (Mixed)	Asthma (mesh:D001249)	Immunologic Deficiency Syndromes (mesh:D007153)	semi-direct	P31785	PF09240	1	1	P60568	PF00715	0	0
clust1 (Mixed)	clust1 (Mixed)	Asthma (mesh:D001249)	Immunologic Deficiency Syndromes (mesh:D007153)	semi-direct	P05112	PF00727	3	0	P31785	PF00041	2	2
clust1 (Mixed)	clust1 (Mixed)	Asthma (mesh:D001249)	Immunologic Deficiency Syndromes (mesh:D007153)	semi-direct	P05112	PF00727	3	0	P31785	PF09240	1	1
clust1 (Mixed)	clust1 (Mixed)	Asthma (mesh:D001249)	Leukemia, Myelocytic, Acute (mesh:D015470)	indirect	P05112	PF00727	3	0	P31785	PF00041	2	2
clust1 (Mixed)	clust1 (Mixed)	Asthma (mesh:D001249)	Leukemia, Myelocytic, Acute (mesh:D015470)	indirect	P05112	PF00727	3	0	P31785	PF09240	1	1
clust1 (Mixed)	clust1 (Mixed)	Asthma (mesh:D001249)	Leukemia, Myelocytic, Acute (mesh:D015470)	semi-direct	P31785	PF00041	2	2	P60568	PF00715	1	0
clust1 (Mixed)	clust1 (Mixed)	Asthma (mesh:D001249)	Leukemia, Myelocytic, Acute (mesh:D015470)	semi-direct	P31785	PF09240	1	1	P60568	PF00715	0	0
clust1 (Mixed)	clust1 (Mixed)	Asthma (mesh:D001249)	Myocardial Infarction (mesh:D009203)	direct	P01375	PF00229	9	1	P20333	PF00020	2	0
clust1 (Mixed)	clust1 (Mixed)	Asthma (mesh:D001249)	Pancreatic Neoplasms (mesh:D010190)	direct	P01137	PF00019	0	0	P37173	PF08917	2	1
clust1 (Mixed)	clust1 (Mixed)	Depressive Disorder (mesh:D003866)	Coronary heart disease (mesh:D003327)	direct	P00734	PF00089	9	0	P05546	PF00079	3	1
clust1 (Mixed)	clust1 (Mixed)	Depressive Disorder (mesh:D003866)	Pulmonary Fibrosis (mesh:D011658)	semi-direct	O43278	PF00014	2	0	Q9Y5Y6	PF00089	3	1
clust1 (Mixed)	clust1 (Mixed)	Depressive Disorder (mesh:D003866)	Pulmonary Fibrosis (mesh:D011658)	semi-direct	P00734	PF00089	6	1	P07204	PF09064	0	0
clust1 (Mixed)	clust1 (Mixed)	Depressive Disorder (mesh:D003866)	Cerebrovascular Accident (mesh:D020521)	indirect	O43278	PF00014	2	0	Q9Y5Y6	PF00089	3	1
clust1 (Mixed)	clust1 (Mixed)	Depressive Disorder (mesh:D003866)	Cerebrovascular Accident (mesh:D020521)	indirect	P00734	PF00089	6	1	P07204	PF09064	0	0
clust1 (Mixed)	clust1 (Mixed)	Depressive Disorder (mesh:D003866)	Cerebrovascular Accident (mesh:D020521)	semi-direct	P00734	PF00089	9	0	P05546	PF00079	3	1
clust1 (Mixed)	clust1 (Mixed)	Depressive Disorder (mesh:D003866)	Stomach Neoplasms (mesh:D013274)	semi-direct	O43278	PF00014	2	0	Q9Y5Y6	PF00089	3	1
clust1 (Mixed)	clust1 (Mixed)	Depressive Disorder (mesh:D003866)	Stomach Neoplasms (mesh:D013274)	semi-direct	P00734	PF00089	6	1	P07204	PF09064	0	0
clust1 (Mixed)	clust1 (Mixed)	Depressive Disorder (mesh:D003866)	Hepatitis B, Chronic (mesh:D019694)	direct	P00734	PF00089	9	0	P05546	PF00079	3	1
clust1 (Mixed)	clust1 (Mixed)	Depressive Disorder (mesh:D003866)	Myocardial Infarction (mesh:D009203)	semi-direct	P00734	PF00089	6	1	P07204	PF09064	0	0
clust1 (Mixed)	clust1 (Mixed)	Obesity (mesh:D009765)	Pulmonary Fibrosis (mesh:D011658)	semi-direct	O15520	PF00167	2	2	P21802	PF07679	7	3
clust1 (Mixed)	clust1 (Mixed)	Obesity (mesh:D009765)	Stomach Neoplasms (mesh:D013274)	semi-direct	O15520	PF00167	2	2	P21802	PF07679	7	3
clust1 (Mixed)	clust1 (Mixed)	Obesity (mesh:D009765)	Inflammation (mesh:D007249)	semi-direct	P02786	PF04253	8	0	Q30201	PF00129	3	1
clust1 (Mixed)	clust1 (Mixed)	Leanness (mesh:D013851)	Pulmonary Fibrosis (mesh:D011658)	semi-direct	O15520	PF00167	2	2	P21802	PF07679	7	3
clust1 (Mixed)	clust1 (Mixed)	Leanness (mesh:D013851)	Stomach Neoplasms (mesh:D013274)	semi-direct	O15520	PF00167	2	2	P21802	PF07679	7	3
clust1 (Mixed)	clust1 (Mixed)	Coronary heart disease (mesh:D003327)	Cerebrovascular Accident (mesh:D020521)	semi-direct	P05546	PF00079	3	1	P00734	PF00089	9	0
clust1 (Mixed)	clust1 (Mixed)	Hypercholesterolemia (mesh:D006937)	Hyperlipoproteinemia Type II (mesh:D006938)	semi-direct	Q8NBP7	PF00082	3	1	P01130	PF14670	0	0
clust1 (Mixed)	clust1 (Mixed)	Hypercholesterolemia (mesh:D006937)	Myocardial Infarction (mesh:D009203)	semi-direct	Q8NBP7	PF00082	3	1	P01130	PF14670	0	0
clust1 (Mixed)	clust1 (Mixed)	Hepatitis C (mesh:D006526)	Colonic Neoplasms (mesh:D003110)	direct	P20701	PF00092	1	0	P05362	PF03921	8	1
clust1 (Mixed)	clust1 (Mixed)	Hypersensitivity, Immediate (mesh:D006969)	Dermatitis, Atopic (mesh:D003876)	semi-direct	P31785	PF00041	2	2	P60568	PF00715	1	0
clust1 (Mixed)	clust1 (Mixed)	Hypersensitivity, Immediate (mesh:D006969)	Dermatitis, Atopic (mesh:D003876)	semi-direct	P31785	PF09240	1	1	P60568	PF00715	0	0
clust1 (Mixed)	clust1 (Mixed)	Hypersensitivity, Immediate (mesh:D006969)	Dermatitis, Atopic (mesh:D003876)	semi-direct	P05112	PF00727	3	0	P31785	PF00041	2	2
clust1 (Mixed)	clust1 (Mixed)	Hypersensitivity, Immediate (mesh:D006969)	Dermatitis, Atopic (mesh:D003876)	semi-direct	P05112	PF00727	3	0	P31785	PF09240	1	1
clust1 (Mixed)	clust1 (Mixed)	Hypersensitivity, Immediate (mesh:D006969)	Hyperlipoproteinemia Type II (mesh:D006938)	semi-direct	Q8NBP7	PF00082	3	1	P01130	PF14670	0	0
clust1 (Mixed)	clust1 (Mixed)	Hypersensitivity, Immediate (mesh:D006969)	Immunologic Deficiency Syndromes (mesh:D007153)	semi-direct	P31785	PF00041	2	2	P60568	PF00715	1	0
clust1 (Mixed)	clust1 (Mixed)	Hypersensitivity, Immediate (mesh:D006969)	Immunologic Deficiency Syndromes (mesh:D007153)	semi-direct	P31785	PF09240	1	1	P60568	PF00715	0	0
clust1 (Mixed)	clust1 (Mixed)	Hypersensitivity, Immediate (mesh:D006969)	Immunologic Deficiency Syndromes (mesh:D007153)	semi-direct	P05112	PF00727	3	0	P31785	PF00041	2	2
clust1 (Mixed)	clust1 (Mixed)	Hypersensitivity, Immediate (mesh:D006969)	Immunologic Deficiency Syndromes (mesh:D007153)	semi-direct	P05112	PF00727	3	0	P31785	PF09240	1	1
clust1 (Mixed)	clust1 (Mixed)	Hypersensitivity, Immediate (mesh:D006969)	Leukemia, Myelocytic, Acute (mesh:D015470)	indirect	P05112	PF00727	3	0	P31785	PF00041	2	2
clust1 (Mixed)	clust1 (Mixed)	Hypersensitivity, Immediate (mesh:D006969)	Leukemia, Myelocytic, Acute (mesh:D015470)	indirect	P05112	PF00727	3	0	P31785	PF09240	1	1
clust1 (Mixed)	clust1 (Mixed)	Hypersensitivity, Immediate (mesh:D006969)	Leukemia, Myelocytic, Acute (mesh:D015470)	semi-direct	P31785	PF00041	2	2	P60568	PF00715	1	0
clust1 (Mixed)	clust1 (Mixed)	Hypersensitivity, Immediate (mesh:D006969)	Leukemia, Myelocytic, Acute (mesh:D015470)	semi-direct	P31785	PF09240	1	1	P60568	PF00715	0	0
clust1 (Mixed)	clust1 (Mixed)	Hypersensitivity, Immediate (mesh:D006969)	Myocardial Infarction (mesh:D009203)	semi-direct	Q8NBP7	PF00082	3	1	P01130	PF14670	0	0
clust1 (Mixed)	clust1 (Mixed)	Systemic lupus erythematosus (mesh:D008180)	Skin Diseases (mesh:D012871)	indirect	P02746	PF00386	3	1	P02747	PF00386	0	0
clust1 (Mixed)	clust1 (Mixed)	Systemic lupus erythematosus (mesh:D008180)	Leukemia, B-cell, Chronic (mesh:D015451)	semi-direct	P01024	PF07678	7	2	P20023	PF00084	4	0
clust1 (Mixed)	clust1 (Mixed)	Systemic lupus erythematosus (mesh:D008180)	Myocardial Infarction (mesh:D009203)	indirect	P01024	PF07678	7	2	P20023	PF00084	4	0
clust1 (Mixed)	clust1 (Mixed)	Systemic lupus erythematosus (mesh:D008180)	Myocardial Infarction (mesh:D009203)	indirect	P01024	PF07678	13	3	P08603	PF00084	10	5
clust1 (Mixed)	clust1 (Mixed)	Systemic lupus erythematosus (mesh:D008180)	Myocardial Infarction (mesh:D009203)	indirect	P02746	PF00386	3	1	P02747	PF00386	0	0
clust1 (Mixed)	clust1 (Mixed)	Pulmonary Fibrosis (mesh:D011658)	Pulmonary Disease, Chronic Obstructive (mesh:D029424)	semi-direct	P01137	PF00019	0	0	P37173	PF08917	2	1
clust1 (Mixed)	clust1 (Mixed)	Pulmonary Fibrosis (mesh:D011658)	Pulmonary Disease, Chronic Obstructive (mesh:D029424)	semi-direct	P10600	PF00019	0	0	P37173	PF08917	2	1
clust1 (Mixed)	clust1 (Mixed)	Pulmonary Fibrosis (mesh:D011658)	Cerebrovascular Accident (mesh:D020521)	semi-direct	P07204	PF09064	0	0	P00734	PF00089	8	1
clust1 (Mixed)	clust1 (Mixed)	Pulmonary Fibrosis (mesh:D011658)	Cerebrovascular Accident (mesh:D020521)	semi-direct	Q9Y5Y6	PF00089	3	1	O43278	PF00014	2	0
clust1 (Mixed)	clust1 (Mixed)	Pulmonary Fibrosis (mesh:D011658)	Stomach Neoplasms (mesh:D013274)	indirect	O15520	PF00167	2	2	P21802	PF07679	7	3
clust1 (Mixed)	clust1 (Mixed)	Pulmonary Fibrosis (mesh:D011658)	Stomach Neoplasms (mesh:D013274)	indirect	P21802	PF07679	4	4	P55075	PF00167	0	0
clust1 (Mixed)	clust1 (Mixed)	Pulmonary Fibrosis (mesh:D011658)	Stomach Neoplasms (mesh:D013274)	semi-direct	Q13253	PF05806	2	2	P18075	PF00019	0	0
clust1 (Mixed)	clust1 (Mixed)	Pulmonary Fibrosis (mesh:D011658)	Stomach Neoplasms (mesh:D013274)	semi-direct	P05230	PF00167	5	0	P21802	PF07679	8	4
clust1 (Mixed)	clust1 (Mixed)	Pulmonary Fibrosis (mesh:D011658)	Carcinoma, Squamous Cell (mesh:D002294)	semi-direct	P05230	PF00167	5	0	P21802	PF07679	8	4
clust1 (Mixed)	clust1 (Mixed)	Pulmonary Fibrosis (mesh:D011658)	Carcinoma, Squamous Cell (mesh:D002294)	semi-direct	P05230	PF00167	5	0	P11362	PF07679	4	4
clust1 (Mixed)	clust1 (Mixed)	Pulmonary Fibrosis (mesh:D011658)	Carcinoma, Squamous Cell (mesh:D002294)	direct	P21802	PF07679	12	7	P09038	PF00167	0	0
clust1 (Mixed)	clust1 (Mixed)	Pulmonary Fibrosis (mesh:D011658)	Carcinoma, Squamous Cell (mesh:D002294)	direct	P11362	PF07679	5	5	P09038	PF00167	0	0
clust1 (Mixed)	clust1 (Mixed)	Pulmonary Fibrosis (mesh:D011658)	Osteoarthritis (mesh:D010003)	semi-direct	Q13253	PF05806	2	2	P18075	PF00019	0	0
clust1 (Mixed)	clust1 (Mixed)	Pulmonary Fibrosis (mesh:D011658)	Osteoporosis, Postmenopausal (mesh:D015663)	semi-direct	P01375	PF00229	9	1	P20333	PF00020	2	0
clust1 (Mixed)	clust1 (Mixed)	Pulmonary Fibrosis (mesh:D011658)	Colonic Neoplasms (mesh:D003110)	semi-direct	P10600	PF00019	0	0	P37173	PF08917	2	1
clust1 (Mixed)	clust1 (Mixed)	Pulmonary Fibrosis (mesh:D011658)	Colonic Neoplasms (mesh:D003110)	direct	P01375	PF00229	9	1	P20333	PF00020	2	0
clust1 (Mixed)	clust1 (Mixed)	Pulmonary Fibrosis (mesh:D011658)	Colonic Neoplasms (mesh:D003110)	direct	P01137	PF00019	0	0	P37173	PF08917	2	1
clust1 (Mixed)	clust1 (Mixed)	Pulmonary Fibrosis (mesh:D011658)	Leukemia, Myelocytic, Acute (mesh:D015470)	semi-direct	P21583	PF02404	1	1	P10721	PF00047	0	0
clust1 (Mixed)	clust1 (Mixed)	Pulmonary Fibrosis (mesh:D011658)	Skin Neoplasms (mesh:D012878)	semi-direct	O15520	PF00167	2	2	P21802	PF07679	7	3
clust1 (Mixed)	clust1 (Mixed)	Pulmonary Fibrosis (mesh:D011658)	Skin Neoplasms (mesh:D012878)	semi-direct	P05230	PF00167	5	0	P21802	PF07679	8	4
clust1 (Mixed)	clust1 (Mixed)	Pulmonary Fibrosis (mesh:D011658)	Skin Neoplasms (mesh:D012878)	semi-direct	P05230	PF00167	5	0	P11362	PF07679	4	4
clust1 (Mixed)	clust1 (Mixed)	Pulmonary Fibrosis (mesh:D011658)	Skin Neoplasms (mesh:D012878)	direct	P21802	PF07679	12	7	P09038	PF00167	0	0
clust1 (Mixed)	clust1 (Mixed)	Pulmonary Fibrosis (mesh:D011658)	Skin Neoplasms (mesh:D012878)	direct	P11362	PF07679	5	5	P09038	PF00167	0	0
clust1 (Mixed)	clust1 (Mixed)	Pulmonary Fibrosis (mesh:D011658)	Myocardial Infarction (mesh:D009203)	direct	P01375	PF00229	9	1	P20333	PF00020	2	0
clust1 (Mixed)	clust1 (Mixed)	Pulmonary Fibrosis (mesh:D011658)	Pancreatic Neoplasms (mesh:D010190)	semi-direct	P10600	PF00019	0	0	P37173	PF08917	2	1
clust1 (Mixed)	clust1 (Mixed)	Pulmonary Fibrosis (mesh:D011658)	Pancreatic Neoplasms (mesh:D010190)	direct	P01137	PF00019	0	0	P37173	PF08917	2	1
clust1 (Mixed)	clust1 (Mixed)	Tuberculosis (mesh:D014376)	Osteoporosis, Postmenopausal (mesh:D015663)	semi-direct	P01375	PF00229	9	1	P20333	PF00020	2	0
clust1 (Mixed)	clust1 (Mixed)	Tuberculosis (mesh:D014376)	Colonic Neoplasms (mesh:D003110)	direct	P01375	PF00229	9	1	P20333	PF00020	2	0
clust1 (Mixed)	clust1 (Mixed)	Tuberculosis (mesh:D014376)	Colonic Neoplasms (mesh:D003110)	direct	P20701	PF00092	1	0	P05362	PF03921	8	1
clust1 (Mixed)	clust1 (Mixed)	Tuberculosis (mesh:D014376)	Myocardial Infarction (mesh:D009203)	direct	P01375	PF00229	9	1	P20333	PF00020	2	0
clust1 (Mixed)	clust1 (Mixed)	Pulmonary Disease, Chronic Obstructive (mesh:D029424)	Dermatitis, Atopic (mesh:D003876)	direct	P13726	PF01108	4	0	P08709	PF00089	11	2
clust1 (Mixed)	clust1 (Mixed)	Pulmonary Disease, Chronic Obstructive (mesh:D029424)	Stomach Neoplasms (mesh:D013274)	semi-direct	Q13253	PF05806	2	2	P18075	PF00019	0	0
clust1 (Mixed)	clust1 (Mixed)	Pulmonary Disease, Chronic Obstructive (mesh:D029424)	Carcinoma, Squamous Cell (mesh:D002294)	semi-direct	P02462	PF01413	10	0	P08572	PF01413	6	1
clust1 (Mixed)	clust1 (Mixed)	Pulmonary Disease, Chronic Obstructive (mesh:D029424)	Sepsis (mesh:D018805)	indirect	P02462	PF01413	10	0	P08572	PF01413	6	1
clust1 (Mixed)	clust1 (Mixed)	Pulmonary Disease, Chronic Obstructive (mesh:D029424)	Sepsis (mesh:D018805)	semi-direct	P01137	PF00019	0	0	P37173	PF08917	2	1
clust1 (Mixed)	clust1 (Mixed)	Pulmonary Disease, Chronic Obstructive (mesh:D029424)	Sepsis (mesh:D018805)	semi-direct	P10600	PF00019	0	0	P37173	PF08917	2	1
clust1 (Mixed)	clust1 (Mixed)	Pulmonary Disease, Chronic Obstructive (mesh:D029424)	Osteoarthritis (mesh:D010003)	indirect	P02462	PF01413	10	0	P08572	PF01413	6	1
clust1 (Mixed)	clust1 (Mixed)	Pulmonary Disease, Chronic Obstructive (mesh:D029424)	Osteoarthritis (mesh:D010003)	semi-direct	Q13253	PF05806	2	2	P18075	PF00019	0	0
clust1 (Mixed)	clust1 (Mixed)	Pulmonary Disease, Chronic Obstructive (mesh:D029424)	Osteoporosis, Postmenopausal (mesh:D015663)	indirect	P02462	PF01413	10	0	P08572	PF01413	6	1
clust1 (Mixed)	clust1 (Mixed)	Pulmonary Disease, Chronic Obstructive (mesh:D029424)	Colonic Neoplasms (mesh:D003110)	indirect	P02462	PF01413	10	0	P08572	PF01413	6	1
clust1 (Mixed)	clust1 (Mixed)	Pulmonary Disease, Chronic Obstructive (mesh:D029424)	Colonic Neoplasms (mesh:D003110)	indirect	P10600	PF00019	0	0	P37173	PF08917	2	1
clust1 (Mixed)	clust1 (Mixed)	Pulmonary Disease, Chronic Obstructive (mesh:D029424)	Colonic Neoplasms (mesh:D003110)	semi-direct	P01137	PF00019	0	0	P37173	PF08917	2	1
clust1 (Mixed)	clust1 (Mixed)	Pulmonary Disease, Chronic Obstructive (mesh:D029424)	Colonic Neoplasms (mesh:D003110)	direct	P16035	PF00965	1	0	P08253	PF00045	1	1
clust1 (Mixed)	clust1 (Mixed)	Pulmonary Disease, Chronic Obstructive (mesh:D029424)	Hepatitis B, Chronic (mesh:D019694)	semi-direct	P01137	PF00019	0	0	P37173	PF08917	2	1
clust1 (Mixed)	clust1 (Mixed)	Pulmonary Disease, Chronic Obstructive (mesh:D029424)	Hepatitis B, Chronic (mesh:D019694)	semi-direct	P10600	PF00019	0	0	P37173	PF08917	2	1
clust1 (Mixed)	clust1 (Mixed)	Pulmonary Disease, Chronic Obstructive (mesh:D029424)	Immunologic Deficiency Syndromes (mesh:D007153)	semi-direct	P02462	PF01413	10	0	P08572	PF01413	6	1
clust1 (Mixed)	clust1 (Mixed)	Pulmonary Disease, Chronic Obstructive (mesh:D029424)	Skin Neoplasms (mesh:D012878)	indirect	P02462	PF01413	10	0	P08572	PF01413	6	1
clust1 (Mixed)	clust1 (Mixed)	Pulmonary Disease, Chronic Obstructive (mesh:D029424)	Skin Neoplasms (mesh:D012878)	semi-direct	P01137	PF00019	0	0	P37173	PF08917	2	1
clust1 (Mixed)	clust1 (Mixed)	Pulmonary Disease, Chronic Obstructive (mesh:D029424)	Skin Neoplasms (mesh:D012878)	semi-direct	P10600	PF00019	0	0	P37173	PF08917	2	1
clust1 (Mixed)	clust1 (Mixed)	Pulmonary Disease, Chronic Obstructive (mesh:D029424)	Osteoporosis (mesh:D010024)	indirect	P02462	PF01413	10	0	P08572	PF01413	6	1
clust1 (Mixed)	clust1 (Mixed)	Pulmonary Disease, Chronic Obstructive (mesh:D029424)	Osteoporosis (mesh:D010024)	semi-direct	P01137	PF00019	0	0	P37173	PF08917	2	1
clust1 (Mixed)	clust1 (Mixed)	Pulmonary Disease, Chronic Obstructive (mesh:D029424)	Osteoporosis (mesh:D010024)	semi-direct	P10600	PF00019	0	0	P37173	PF08917	2	1
clust1 (Mixed)	clust1 (Mixed)	Pulmonary Disease, Chronic Obstructive (mesh:D029424)	Pancreatic Neoplasms (mesh:D010190)	indirect	P10600	PF00019	0	0	P37173	PF08917	2	1
clust1 (Mixed)	clust1 (Mixed)	Pulmonary Disease, Chronic Obstructive (mesh:D029424)	Pancreatic Neoplasms (mesh:D010190)	semi-direct	P01137	PF00019	0	0	P37173	PF08917	2	1
clust1 (Mixed)	clust1 (Mixed)	Dermatitis, Atopic (mesh:D003876)	Cerebrovascular Accident (mesh:D020521)	direct	P08709	PF00089	6	2	P13726	PF01108	7	0
clust1 (Mixed)	clust1 (Mixed)	Dermatitis, Atopic (mesh:D003876)	Immunologic Deficiency Syndromes (mesh:D007153)	indirect	P01241	PF00103	8	2	P16471	PF09067	2	0
clust1 (Mixed)	clust1 (Mixed)	Dermatitis, Atopic (mesh:D003876)	Immunologic Deficiency Syndromes (mesh:D007153)	semi-direct	P01241	PF00103	18	3	P10912	PF00041	3	1
clust1 (Mixed)	clust1 (Mixed)	Dermatitis, Atopic (mesh:D003876)	Immunologic Deficiency Syndromes (mesh:D007153)	direct	P31785	PF00041	2	2	P05112	PF00727	8	0
clust1 (Mixed)	clust1 (Mixed)	Dermatitis, Atopic (mesh:D003876)	Immunologic Deficiency Syndromes (mesh:D007153)	direct	P31785	PF09240	1	1	P05112	PF00727	7	0
clust1 (Mixed)	clust1 (Mixed)	Dermatitis, Atopic (mesh:D003876)	Immunologic Deficiency Syndromes (mesh:D007153)	direct	P31785	PF00041	2	2	P60568	PF00715	1	0
clust1 (Mixed)	clust1 (Mixed)	Dermatitis, Atopic (mesh:D003876)	Immunologic Deficiency Syndromes (mesh:D007153)	direct	P31785	PF09240	1	1	P60568	PF00715	0	0
clust1 (Mixed)	clust1 (Mixed)	Dermatitis, Atopic (mesh:D003876)	Leukemia, Myelocytic, Acute (mesh:D015470)	indirect	P01241	PF00103	18	3	P10912	PF00041	3	1
clust1 (Mixed)	clust1 (Mixed)	Dermatitis, Atopic (mesh:D003876)	Leukemia, Myelocytic, Acute (mesh:D015470)	indirect	P01241	PF00103	8	2	P16471	PF09067	2	0
clust1 (Mixed)	clust1 (Mixed)	Dermatitis, Atopic (mesh:D003876)	Leukemia, Myelocytic, Acute (mesh:D015470)	semi-direct	P31785	PF00041	2	2	P05112	PF00727	8	0
clust1 (Mixed)	clust1 (Mixed)	Dermatitis, Atopic (mesh:D003876)	Leukemia, Myelocytic, Acute (mesh:D015470)	semi-direct	P31785	PF09240	1	1	P05112	PF00727	7	0
clust1 (Mixed)	clust1 (Mixed)	Skin Diseases (mesh:D012871)	Osteoporosis, Postmenopausal (mesh:D015663)	semi-direct	P01375	PF00229	9	1	P20333	PF00020	2	0
clust1 (Mixed)	clust1 (Mixed)	Skin Diseases (mesh:D012871)	Colonic Neoplasms (mesh:D003110)	direct	P01375	PF00229	9	1	P20333	PF00020	2	0
clust1 (Mixed)	clust1 (Mixed)	Skin Diseases (mesh:D012871)	Myocardial Infarction (mesh:D009203)	indirect	P02746	PF00386	3	1	P02747	PF00386	0	0
clust1 (Mixed)	clust1 (Mixed)	Skin Diseases (mesh:D012871)	Myocardial Infarction (mesh:D009203)	direct	P01375	PF00229	9	1	P20333	PF00020	2	0
clust1 (Mixed)	clust1 (Mixed)	Cerebrovascular Accident (mesh:D020521)	Stomach Neoplasms (mesh:D013274)	semi-direct	O43278	PF00014	2	0	Q9Y5Y6	PF00089	3	1
clust1 (Mixed)	clust1 (Mixed)	Cerebrovascular Accident (mesh:D020521)	Stomach Neoplasms (mesh:D013274)	semi-direct	P00734	PF00089	6	1	P07204	PF09064	0	0
clust1 (Mixed)	clust1 (Mixed)	Cerebrovascular Accident (mesh:D020521)	Hepatitis B, Chronic (mesh:D019694)	semi-direct	P00734	PF00089	9	0	P05546	PF00079	3	1
clust1 (Mixed)	clust1 (Mixed)	Cerebrovascular Accident (mesh:D020521)	Hepatitis B, Chronic (mesh:D019694)	semi-direct	P02671	PF08702	5	0	P02675	PF08702	12	2
clust1 (Mixed)	clust1 (Mixed)	Cerebrovascular Accident (mesh:D020521)	Myocardial Infarction (mesh:D009203)	semi-direct	P00734	PF00089	6	1	P07204	PF09064	0	0
clust1 (Mixed)	clust1 (Mixed)	Stomach Neoplasms (mesh:D013274)	Carcinoma, Squamous Cell (mesh:D002294)	direct	P21802	PF07679	12	7	P09038	PF00167	0	0
clust1 (Mixed)	clust1 (Mixed)	Stomach Neoplasms (mesh:D013274)	Carcinoma, Squamous Cell (mesh:D002294)	direct	P21802	PF07679	8	4	P05230	PF00167	7	0
clust1 (Mixed)	clust1 (Mixed)	Stomach Neoplasms (mesh:D013274)	Sepsis (mesh:D018805)	semi-direct	P18075	PF00019	0	0	Q13253	PF05806	2	2
clust1 (Mixed)	clust1 (Mixed)	Stomach Neoplasms (mesh:D013274)	Osteoarthritis (mesh:D010003)	indirect	P18075	PF00019	0	0	Q13253	PF05806	2	2
clust1 (Mixed)	clust1 (Mixed)	Stomach Neoplasms (mesh:D013274)	Osteoporosis, Postmenopausal (mesh:D015663)	semi-direct	P01375	PF00229	9	1	P20333	PF00020	2	0
clust1 (Mixed)	clust1 (Mixed)	Stomach Neoplasms (mesh:D013274)	Colonic Neoplasms (mesh:D003110)	direct	P01375	PF00229	9	1	P20333	PF00020	2	0
clust1 (Mixed)	clust1 (Mixed)	Stomach Neoplasms (mesh:D013274)	Skin Neoplasms (mesh:D012878)	semi-direct	O15520	PF00167	2	2	P21802	PF07679	7	3
clust1 (Mixed)	clust1 (Mixed)	Stomach Neoplasms (mesh:D013274)	Skin Neoplasms (mesh:D012878)	direct	P21802	PF07679	12	7	P09038	PF00167	0	0
clust1 (Mixed)	clust1 (Mixed)	Stomach Neoplasms (mesh:D013274)	Skin Neoplasms (mesh:D012878)	direct	P21802	PF07679	8	4	P05230	PF00167	7	0
clust1 (Mixed)	clust1 (Mixed)	Stomach Neoplasms (mesh:D013274)	Myocardial Infarction (mesh:D009203)	direct	P01375	PF00229	9	1	P20333	PF00020	2	0
clust1 (Mixed)	clust1 (Mixed)	Stomach Neoplasms (mesh:D013274)	Osteoporosis (mesh:D010024)	semi-direct	P18075	PF00019	0	0	Q13253	PF05806	2	2
clust1 (Mixed)	clust1 (Mixed)	Carcinoma, Squamous Cell (mesh:D002294)	Pancreatic Neoplasms (mesh:D010190)	indirect	Q16665	PF11413	3	0	Q9GZT9	PF13640	1	1
clust1 (Mixed)	clust1 (Mixed)	Sepsis (mesh:D018805)	Osteoarthritis (mesh:D010003)	indirect	P02462	PF01413	10	0	P08572	PF01413	6	1
clust1 (Mixed)	clust1 (Mixed)	Sepsis (mesh:D018805)	Osteoarthritis (mesh:D010003)	semi-direct	Q13253	PF05806	2	2	P18075	PF00019	0	0
clust1 (Mixed)	clust1 (Mixed)	Sepsis (mesh:D018805)	Osteoporosis, Postmenopausal (mesh:D015663)	indirect	P02462	PF01413	10	0	P08572	PF01413	6	1
clust1 (Mixed)	clust1 (Mixed)	Sepsis (mesh:D018805)	Osteoporosis, Postmenopausal (mesh:D015663)	semi-direct	P01375	PF00229	9	1	P20333	PF00020	2	0
clust1 (Mixed)	clust1 (Mixed)	Sepsis (mesh:D018805)	Colonic Neoplasms (mesh:D003110)	indirect	P02462	PF01413	10	0	P08572	PF01413	6	1
clust1 (Mixed)	clust1 (Mixed)	Sepsis (mesh:D018805)	Colonic Neoplasms (mesh:D003110)	semi-direct	P10600	PF00019	0	0	P37173	PF08917	2	1
clust1 (Mixed)	clust1 (Mixed)	Sepsis (mesh:D018805)	Colonic Neoplasms (mesh:D003110)	direct	P01375	PF00229	9	1	P20333	PF00020	2	0
clust1 (Mixed)	clust1 (Mixed)	Sepsis (mesh:D018805)	Colonic Neoplasms (mesh:D003110)	direct	P01137	PF00019	0	0	P37173	PF08917	2	1
clust1 (Mixed)	clust1 (Mixed)	Sepsis (mesh:D018805)	Immunologic Deficiency Syndromes (mesh:D007153)	semi-direct	P02462	PF01413	10	0	P08572	PF01413	6	1
clust1 (Mixed)	clust1 (Mixed)	Sepsis (mesh:D018805)	Skin Neoplasms (mesh:D012878)	indirect	P02462	PF01413	10	0	P08572	PF01413	6	1
clust1 (Mixed)	clust1 (Mixed)	Sepsis (mesh:D018805)	Myocardial Infarction (mesh:D009203)	direct	P01375	PF00229	9	1	P20333	PF00020	2	0
clust1 (Mixed)	clust1 (Mixed)	Sepsis (mesh:D018805)	Osteoporosis (mesh:D010024)	indirect	P02462	PF01413	10	0	P08572	PF01413	6	1
clust1 (Mixed)	clust1 (Mixed)	Sepsis (mesh:D018805)	Pancreatic Neoplasms (mesh:D010190)	semi-direct	P10600	PF00019	0	0	P37173	PF08917	2	1
clust1 (Mixed)	clust1 (Mixed)	Sepsis (mesh:D018805)	Pancreatic Neoplasms (mesh:D010190)	direct	P01137	PF00019	0	0	P37173	PF08917	2	1
clust1 (Mixed)	clust1 (Mixed)	Osteoarthritis (mesh:D010003)	Osteoporosis, Postmenopausal (mesh:D015663)	indirect	P02462	PF01413	10	0	P08572	PF01413	6	1
clust1 (Mixed)	clust1 (Mixed)	Osteoarthritis (mesh:D010003)	Colonic Neoplasms (mesh:D003110)	indirect	P02462	PF01413	10	0	P08572	PF01413	6	1
clust1 (Mixed)	clust1 (Mixed)	Osteoarthritis (mesh:D010003)	Immunologic Deficiency Syndromes (mesh:D007153)	semi-direct	P02462	PF01413	10	0	P08572	PF01413	6	1
clust1 (Mixed)	clust1 (Mixed)	Osteoarthritis (mesh:D010003)	Skin Neoplasms (mesh:D012878)	indirect	P02462	PF01413	10	0	P08572	PF01413	6	1
clust1 (Mixed)	clust1 (Mixed)	Osteoarthritis (mesh:D010003)	Osteoporosis (mesh:D010024)	indirect	P02462	PF01413	10	0	P08572	PF01413	6	1
clust1 (Mixed)	clust1 (Mixed)	Osteoarthritis (mesh:D010003)	Osteoporosis (mesh:D010024)	semi-direct	P18075	PF00019	0	0	Q13253	PF05806	2	2
clust1 (Mixed)	clust1 (Mixed)	Osteoarthritis (mesh:D010003)	Pancreatic Neoplasms (mesh:D010190)	semi-direct	P07357	PF01823	2	0	P07358	PF01823	6	1
clust1 (Mixed)	clust1 (Mixed)	Leukemia, B-cell, Chronic (mesh:D015451)	Inflammation (mesh:D007249)	semi-direct	P02786	PF04253	8	0	Q30201	PF00129	3	1
clust1 (Mixed)	clust1 (Mixed)	Leukemia, B-cell, Chronic (mesh:D015451)	Myocardial Infarction (mesh:D009203)	semi-direct	P20023	PF00084	4	0	P01024	PF07678	11	2
clust1 (Mixed)	clust1 (Mixed)	Osteoporosis, Postmenopausal (mesh:D015663)	Colonic Neoplasms (mesh:D003110)	indirect	P02462	PF01413	10	0	P08572	PF01413	6	1
clust1 (Mixed)	clust1 (Mixed)	Osteoporosis, Postmenopausal (mesh:D015663)	Colonic Neoplasms (mesh:D003110)	semi-direct	P01375	PF00229	9	1	P20333	PF00020	2	0
clust1 (Mixed)	clust1 (Mixed)	Osteoporosis, Postmenopausal (mesh:D015663)	Immunologic Deficiency Syndromes (mesh:D007153)	semi-direct	P02462	PF01413	10	0	P08572	PF01413	6	1
clust1 (Mixed)	clust1 (Mixed)	Osteoporosis, Postmenopausal (mesh:D015663)	Skin Neoplasms (mesh:D012878)	indirect	P02462	PF01413	10	0	P08572	PF01413	6	1
clust1 (Mixed)	clust1 (Mixed)	Osteoporosis, Postmenopausal (mesh:D015663)	Myocardial Infarction (mesh:D009203)	semi-direct	P01375	PF00229	9	1	P20333	PF00020	2	0
clust1 (Mixed)	clust1 (Mixed)	Osteoporosis, Postmenopausal (mesh:D015663)	Osteoporosis (mesh:D010024)	indirect	P02462	PF01413	10	0	P08572	PF01413	6	1
clust1 (Mixed)	clust1 (Mixed)	Colonic Neoplasms (mesh:D003110)	Hepatitis B, Chronic (mesh:D019694)	semi-direct	P10600	PF00019	0	0	P37173	PF08917	2	1
clust1 (Mixed)	clust1 (Mixed)	Colonic Neoplasms (mesh:D003110)	Hepatitis B, Chronic (mesh:D019694)	direct	P37173	PF08917	2	1	P01137	PF00019	0	0
clust1 (Mixed)	clust1 (Mixed)	Colonic Neoplasms (mesh:D003110)	Hepatitis B, Chronic (mesh:D019694)	direct	P05362	PF03921	5	1	P20701	PF00092	8	0
clust1 (Mixed)	clust1 (Mixed)	Colonic Neoplasms (mesh:D003110)	Immunologic Deficiency Syndromes (mesh:D007153)	semi-direct	P02462	PF01413	10	0	P08572	PF01413	6	1
clust1 (Mixed)	clust1 (Mixed)	Colonic Neoplasms (mesh:D003110)	Skin Neoplasms (mesh:D012878)	indirect	P02462	PF01413	10	0	P08572	PF01413	6	1
clust1 (Mixed)	clust1 (Mixed)	Colonic Neoplasms (mesh:D003110)	Skin Neoplasms (mesh:D012878)	semi-direct	P10600	PF00019	0	0	P37173	PF08917	2	1
clust1 (Mixed)	clust1 (Mixed)	Colonic Neoplasms (mesh:D003110)	Skin Neoplasms (mesh:D012878)	direct	P37173	PF08917	2	1	P01137	PF00019	0	0
clust1 (Mixed)	clust1 (Mixed)	Colonic Neoplasms (mesh:D003110)	Myocardial Infarction (mesh:D009203)	direct	P08253	PF00045	1	1	P16035	PF00965	1	0
clust1 (Mixed)	clust1 (Mixed)	Colonic Neoplasms (mesh:D003110)	Osteoporosis (mesh:D010024)	indirect	P02462	PF01413	10	0	P08572	PF01413	6	1
clust1 (Mixed)	clust1 (Mixed)	Colonic Neoplasms (mesh:D003110)	Osteoporosis (mesh:D010024)	semi-direct	P10600	PF00019	0	0	P37173	PF08917	2	1
clust1 (Mixed)	clust1 (Mixed)	Colonic Neoplasms (mesh:D003110)	Osteoporosis (mesh:D010024)	direct	P37173	PF08917	2	1	P01137	PF00019	0	0
clust1 (Mixed)	clust1 (Mixed)	Colonic Neoplasms (mesh:D003110)	Pancreatic Neoplasms (mesh:D010190)	indirect	P10600	PF00019	0	0	P37173	PF08917	2	1
clust1 (Mixed)	clust1 (Mixed)	Colonic Neoplasms (mesh:D003110)	Pancreatic Neoplasms (mesh:D010190)	semi-direct	Q13485	PF03166	5	2	Q15796	PF03166	3	0
clust1 (Mixed)	clust1 (Mixed)	Colonic Neoplasms (mesh:D003110)	Pancreatic Neoplasms (mesh:D010190)	semi-direct	P84022	PF03166	1	0	Q13485	PF03166	4	1
clust1 (Mixed)	clust1 (Mixed)	Hyperlipoproteinemia Type II (mesh:D006938)	Myocardial Infarction (mesh:D009203)	indirect	P01130	PF14670	0	0	Q8NBP7	PF00082	3	1
clust1 (Mixed)	clust1 (Mixed)	Hepatitis B, Chronic (mesh:D019694)	Myocardial Infarction (mesh:D009203)	semi-direct	P02675	PF08702	10	2	P02679	PF08702	5	0
clust1 (Mixed)	clust1 (Mixed)	Hepatitis B, Chronic (mesh:D019694)	Pancreatic Neoplasms (mesh:D010190)	semi-direct	P10600	PF00019	0	0	P37173	PF08917	2	1
clust1 (Mixed)	clust1 (Mixed)	Hepatitis B, Chronic (mesh:D019694)	Pancreatic Neoplasms (mesh:D010190)	direct	P01137	PF00019	0	0	P37173	PF08917	2	1
clust1 (Mixed)	clust1 (Mixed)	Immunologic Deficiency Syndromes (mesh:D007153)	Leukemia, Myelocytic, Acute (mesh:D015470)	indirect	P01241	PF00103	8	2	P16471	PF09067	2	0
clust1 (Mixed)	clust1 (Mixed)	Immunologic Deficiency Syndromes (mesh:D007153)	Leukemia, Myelocytic, Acute (mesh:D015470)	semi-direct	P01241	PF00103	18	3	P10912	PF00041	3	1
clust1 (Mixed)	clust1 (Mixed)	Immunologic Deficiency Syndromes (mesh:D007153)	Leukemia, Myelocytic, Acute (mesh:D015470)	semi-direct	P05112	PF00727	3	0	P31785	PF00041	2	2
clust1 (Mixed)	clust1 (Mixed)	Immunologic Deficiency Syndromes (mesh:D007153)	Leukemia, Myelocytic, Acute (mesh:D015470)	semi-direct	P05112	PF00727	3	0	P31785	PF09240	1	1
clust1 (Mixed)	clust1 (Mixed)	Immunologic Deficiency Syndromes (mesh:D007153)	Leukemia, Myelocytic, Acute (mesh:D015470)	direct	P60568	PF00715	1	0	P31785	PF00041	2	2
clust1 (Mixed)	clust1 (Mixed)	Immunologic Deficiency Syndromes (mesh:D007153)	Leukemia, Myelocytic, Acute (mesh:D015470)	direct	P60568	PF00715	0	0	P31785	PF09240	1	1
clust1 (Mixed)	clust1 (Mixed)	Immunologic Deficiency Syndromes (mesh:D007153)	Skin Neoplasms (mesh:D012878)	semi-direct	P02462	PF01413	10	0	P08572	PF01413	6	1
clust1 (Mixed)	clust1 (Mixed)	Immunologic Deficiency Syndromes (mesh:D007153)	Osteoporosis (mesh:D010024)	semi-direct	P02462	PF01413	10	0	P08572	PF01413	6	1
clust1 (Mixed)	clust1 (Mixed)	Leukemia, Myelocytic, Acute (mesh:D015470)	Skin Neoplasms (mesh:D012878)	semi-direct	Q9P212	PF00788	6	1	P01112	PF00071	15	2
clust1 (Mixed)	clust1 (Mixed)	Skin Neoplasms (mesh:D012878)	Osteoporosis (mesh:D010024)	indirect	P02462	PF01413	10	0	P08572	PF01413	6	1
clust1 (Mixed)	clust1 (Mixed)	Skin Neoplasms (mesh:D012878)	Pancreatic Neoplasms (mesh:D010190)	semi-direct	P10600	PF00019	0	0	P37173	PF08917	2	1
clust1 (Mixed)	clust1 (Mixed)	Skin Neoplasms (mesh:D012878)	Pancreatic Neoplasms (mesh:D010190)	direct	P01137	PF00019	0	0	P37173	PF08917	2	1
clust1 (Mixed)	clust1 (Mixed)	Osteoporosis (mesh:D010024)	Pancreatic Neoplasms (mesh:D010190)	semi-direct	P10600	PF00019	0	0	P37173	PF08917	2	1
clust1 (Mixed)	clust1 (Mixed)	Osteoporosis (mesh:D010024)	Pancreatic Neoplasms (mesh:D010190)	direct	P01137	PF00019	0	0	P37173	PF08917	2	1
clust2 (Neoplasms-Alzheimer)	clust2 (Neoplasms-Alzheimer)	Alzheimer Disease (mesh:D000544)	Carcinoma (mesh:D002277)	semi-direct	Q07812	PF00452	2	1	P55957	PF06393	3	0
clust2 (Neoplasms-Alzheimer)	clust2 (Neoplasms-Alzheimer)	Alzheimer Disease (mesh:D000544)	Carcinoma, Hepatocellular (mesh:D006528)	direct	Q07812	PF00452	2	1	P55957	PF06393	3	0
clust2 (Neoplasms-Alzheimer)	clust2 (Neoplasms-Alzheimer)	Alzheimer Disease (mesh:D000544)	Lung Neoplasms (mesh:D008175)	direct	Q30201	PF00129	3	1	P02786	PF04253	8	0
clust2 (Neoplasms-Alzheimer)	clust2 (Neoplasms-Alzheimer)	Alzheimer Disease (mesh:D000544)	Colorectal Neoplasms (mesh:D015179)	direct	Q30201	PF00129	3	1	P02786	PF04253	8	0
clust2 (Neoplasms-Alzheimer)	clust2 (Neoplasms-Alzheimer)	Alzheimer Disease (mesh:D000544)	Leukemia (mesh:D007938)	semi-direct	Q07812	PF00452	2	1	P55957	PF06393	3	0
clust2 (Neoplasms-Alzheimer)	clust2 (Neoplasms-Alzheimer)	Carcinoma (mesh:D002277)	Carcinoma, Hepatocellular (mesh:D006528)	semi-direct	P55957	PF06393	3	0	Q07812	PF00452	2	1
clust2 (Neoplasms-Alzheimer)	clust2 (Neoplasms-Alzheimer)	Carcinoma (mesh:D002277)	Prostatic Neoplasms (mesh:D011471)	semi-direct	P55957	PF06393	3	0	Q07812	PF00452	2	1
clust2 (Neoplasms-Alzheimer)	clust2 (Neoplasms-Alzheimer)	Carcinoma (mesh:D002277)	Prostatic Neoplasms (mesh:D011471)	direct	P40337	PF01847	15	8	Q16665	PF11413	8	0
clust2 (Neoplasms-Alzheimer)	clust2 (Neoplasms-Alzheimer)	Carcinoma (mesh:D002277)	Leukemia (mesh:D007938)	indirect	P55957	PF06393	3	0	Q07812	PF00452	2	1
clust2 (Neoplasms-Alzheimer)	clust2 (Neoplasms-Alzheimer)	Carcinoma (mesh:D002277)	Neoplasms (mesh:D009369)	direct	P40337	PF01847	15	8	Q16665	PF11413	8	0
clust2 (Neoplasms-Alzheimer)	clust2 (Neoplasms-Alzheimer)	Carcinoma, Hepatocellular (mesh:D006528)	Lung Neoplasms (mesh:D008175)	indirect	P01112	PF00071	14	2	Q9P212	PF00788	6	1
clust2 (Neoplasms-Alzheimer)	clust2 (Neoplasms-Alzheimer)	Carcinoma, Hepatocellular (mesh:D006528)	Lung Neoplasms (mesh:D008175)	semi-direct	P01137	PF00019	0	0	P37173	PF08917	2	1
clust2 (Neoplasms-Alzheimer)	clust2 (Neoplasms-Alzheimer)	Carcinoma, Hepatocellular (mesh:D006528)	Colorectal Neoplasms (mesh:D015179)	semi-direct	P04637	PF08563	6	3	Q09472	PF02135	0	0
clust2 (Neoplasms-Alzheimer)	clust2 (Neoplasms-Alzheimer)	Carcinoma, Hepatocellular (mesh:D006528)	Colorectal Neoplasms (mesh:D015179)	semi-direct	P01112	PF00071	14	2	Q9P212	PF00788	6	1
clust2 (Neoplasms-Alzheimer)	clust2 (Neoplasms-Alzheimer)	Carcinoma, Hepatocellular (mesh:D006528)	Prostatic Neoplasms (mesh:D011471)	direct	P55957	PF06393	3	0	Q07812	PF00452	2	1
clust2 (Neoplasms-Alzheimer)	clust2 (Neoplasms-Alzheimer)	Carcinoma, Hepatocellular (mesh:D006528)	Leukemia (mesh:D007938)	semi-direct	P55957	PF06393	3	0	Q07812	PF00452	2	1
clust2 (Neoplasms-Alzheimer)	clust2 (Neoplasms-Alzheimer)	Lung Neoplasms (mesh:D008175)	Colorectal Neoplasms (mesh:D015179)	semi-direct	P04637	PF08563	6	3	Q09472	PF02135	0	0
clust2 (Neoplasms-Alzheimer)	clust2 (Neoplasms-Alzheimer)	Lung Neoplasms (mesh:D008175)	Colorectal Neoplasms (mesh:D015179)	semi-direct	P01112	PF00071	14	2	Q9P212	PF00788	6	1
clust2 (Neoplasms-Alzheimer)	clust2 (Neoplasms-Alzheimer)	Lung Neoplasms (mesh:D008175)	Colorectal Neoplasms (mesh:D015179)	direct	P37173	PF08917	0	0	P36897	PF01064	1	1
clust2 (Neoplasms-Alzheimer)	clust2 (Neoplasms-Alzheimer)	Lung Neoplasms (mesh:D008175)	Colorectal Neoplasms (mesh:D015179)	direct	P37173	PF08917	2	1	P10600	PF00019	0	0
clust2 (Neoplasms-Alzheimer)	clust2 (Neoplasms-Alzheimer)	Lung Neoplasms (mesh:D008175)	Prostatic Neoplasms (mesh:D011471)	semi-direct	P01137	PF00019	0	0	P37173	PF08917	2	1
clust2 (Neoplasms-Alzheimer)	clust2 (Neoplasms-Alzheimer)	Lung Neoplasms (mesh:D008175)	Prostatic Neoplasms (mesh:D011471)	direct	P40337	PF01847	15	8	Q16665	PF11413	8	0
clust2 (Neoplasms-Alzheimer)	clust2 (Neoplasms-Alzheimer)	Lung Neoplasms (mesh:D008175)	Neoplasms (mesh:D009369)	direct	P40337	PF01847	15	8	Q16665	PF11413	8	0
clust2 (Neoplasms-Alzheimer)	clust2 (Neoplasms-Alzheimer)	Colorectal Neoplasms (mesh:D015179)	Prostatic Neoplasms (mesh:D011471)	indirect	P18075	PF00019	0	0	Q13253	PF05806	2	2
clust2 (Neoplasms-Alzheimer)	clust2 (Neoplasms-Alzheimer)	Colorectal Neoplasms (mesh:D015179)	Prostatic Neoplasms (mesh:D011471)	semi-direct	P04637	PF08563	6	3	Q09472	PF02135	0	0
clust2 (Neoplasms-Alzheimer)	clust2 (Neoplasms-Alzheimer)	Colorectal Neoplasms (mesh:D015179)	Prostatic Neoplasms (mesh:D011471)	direct	P43246	PF00488	14	4	P20585	PF00488	3	0
clust2 (Neoplasms-Alzheimer)	clust2 (Neoplasms-Alzheimer)	Prostatic Neoplasms (mesh:D011471)	Leukemia (mesh:D007938)	semi-direct	Q07812	PF00452	2	1	P55957	PF06393	3	0
clust2 (Neoplasms-Alzheimer)	clust2 (Neoplasms-Alzheimer)	Prostatic Neoplasms (mesh:D011471)	Neoplasms (mesh:D009369)	semi-direct	Q16665	PF11413	3	0	Q9GZT9	PF13640	1	1
clust2 (Neoplasms-Alzheimer)	clust2 (Neoplasms-Alzheimer)	Prostatic Neoplasms (mesh:D011471)	Neoplasms (mesh:D009369)	direct	P20585	PF00488	3	0	P43246	PF00488	14	4
clust3 (Cardiovascular)	clust3 (Cardiovascular)	Hypertension (mesh:D006973)	Cardiovascular Diseases (mesh:D002318)	semi-direct	P37231	PF00104	2	1	Q15788	PF08832	1	0
clust3 (Cardiovascular)	clust3 (Cardiovascular)	Polycystic Ovary Syndrome (mesh:D011085)	Pre-Eclampsia (mesh:D011225)	semi-direct	P18075	PF00019	0	0	Q13253	PF05806	2	2
clust3 (Cardiovascular)	clust3 (Cardiovascular)	Cardiovascular Diseases (mesh:D002318)	Venous Thrombosis (mesh:D020246)	semi-direct	P49257	PF03388	2	0	Q8NI22	PF13499	4	1
clust4 (Neoplasms-mental)	clust4 (Neoplasms-mental)	Thyroid Neoplasms (mesh:D013964)	Mental Retardation (mesh:D008607)	indirect	P01215	PF00236	22	0	P01225	PF00007	8	2
clust4 (Neoplasms-mental)	clust4 (Neoplasms-mental)	Thyroid Neoplasms (mesh:D013964)	Insulin Resistance (mesh:D007333)	indirect	P01215	PF00236	22	0	P01225	PF00007	8	2
clust4 (Neoplasms-mental)	clust4 (Neoplasms-mental)	Mesothelioma (mesh:D008654)	Insulin Resistance (mesh:D007333)	semi-direct	O15520	PF00167	2	2	P21802	PF07679	7	3
clust4 (Neoplasms-mental)	clust4 (Neoplasms-mental)	Mental Retardation (mesh:D008607)	Insulin Resistance (mesh:D007333)	indirect	P01215	PF00236	22	0	P01225	PF00007	8	2
clust5 (Mixed)	clust5 (Mixed)	Endometrial Neoplasms (mesh:D016889)	Liver Cirrhosis (mesh:D008103)	indirect	P02462	PF01413	10	0	P08572	PF01413	6	1
clust5 (Mixed)	clust5 (Mixed)	Endometrial Neoplasms (mesh:D016889)	Lung Diseases (mesh:D008171)	semi-direct	P01375	PF00229	9	1	P20333	PF00020	2	0
clust5 (Mixed)	clust5 (Mixed)	Liver Cirrhosis (mesh:D008103)	Neuroblastoma (mesh:D009447)	semi-direct	P00734	PF00089	6	1	P07204	PF09064	0	0
clust5 (Mixed)	clust5 (Mixed)	Liver Cirrhosis (mesh:D008103)	Neuroblastoma (mesh:D009447)	semi-direct	Q9Y5Y6	PF00089	3	1	O43278	PF00014	2	0
clust7 (Mixed)	clust7 (Mixed)	Celiac Disease (mesh:D002446)	Multiple Sclerosis (mesh:D009103)	semi-direct	P60568	PF00715	1	0	P31785	PF00041	2	2
clust7 (Mixed)	clust7 (Mixed)	Celiac Disease (mesh:D002446)	Multiple Sclerosis (mesh:D009103)	semi-direct	P60568	PF00715	0	0	P31785	PF09240	1	1
clust7 (Mixed)	clust7 (Mixed)	Multiple Sclerosis (mesh:D009103)	HIV Infections (mesh:D015658)	semi-direct	P31785	PF00041	2	2	P60568	PF00715	1	0
clust7 (Mixed)	clust7 (Mixed)	Multiple Sclerosis (mesh:D009103)	HIV Infections (mesh:D015658)	semi-direct	P31785	PF09240	1	1	P60568	PF00715	0	0
clust8 (Neoplasms-digestive)	clust8 (Neoplasms-digestive)	Breast Neoplasms (mesh:D001943)	Liver Cirrhosis, Experimental (mesh:D008106)	direct	P21802	PF07679	12	7	P09038	PF00167	0	0
clust8 (Neoplasms-digestive)	clust8 (Neoplasms-digestive)	Breast Neoplasms (mesh:D001943)	Lymphoma, Low-Grade (mesh:D008228)	semi-direct	P51587	PF00634	9	6	Q06609	PF08423	2	1
clust8 (Neoplasms-digestive)	clust8 (Neoplasms-digestive)	Breast Neoplasms (mesh:D001943)	Lymphoma, Low-Grade (mesh:D008228)	semi-direct	P02786	PF04253	8	0	Q30201	PF00129	3	1
clust8 (Neoplasms-digestive)	clust8 (Neoplasms-digestive)	Breast Neoplasms (mesh:D001943)	Lymphoma, Low-Grade (mesh:D008228)	direct	P04637	PF00870	12	12	Q13625	PF00018	1	0
clust1 (Mixed)	clust2 (Neoplasms-Alzheimer)	Arthritis, Rheumatoid (mesh:D001172)	Lung Neoplasms (mesh:D008175)	semi-direct	P01375	PF00229	9	1	P20333	PF00020	2	0
clust1 (Mixed)	clust2 (Neoplasms-Alzheimer)	Asthma (mesh:D001249)	Lung Neoplasms (mesh:D008175)	semi-direct	P01137	PF00019	0	0	P37173	PF08917	2	1
clust1 (Mixed)	clust2 (Neoplasms-Alzheimer)	Asthma (mesh:D001249)	Prostatic Neoplasms (mesh:D011471)	semi-direct	P05112	PF00727	3	0	P31785	PF00041	2	2
clust1 (Mixed)	clust2 (Neoplasms-Alzheimer)	Asthma (mesh:D001249)	Prostatic Neoplasms (mesh:D011471)	semi-direct	P05112	PF00727	3	0	P31785	PF09240	1	1
clust1 (Mixed)	clust2 (Neoplasms-Alzheimer)	Asthma (mesh:D001249)	Prostatic Neoplasms (mesh:D011471)	semi-direct	P31785	PF00041	2	2	P60568	PF00715	1	0
clust1 (Mixed)	clust2 (Neoplasms-Alzheimer)	Asthma (mesh:D001249)	Prostatic Neoplasms (mesh:D011471)	semi-direct	P31785	PF09240	1	1	P60568	PF00715	0	0
clust1 (Mixed)	clust2 (Neoplasms-Alzheimer)	Depressive Disorder (mesh:D003866)	Prostatic Neoplasms (mesh:D011471)	semi-direct	O43278	PF00014	2	0	Q9Y5Y6	PF00089	3	1
clust1 (Mixed)	clust3 (Cardiovascular)	Arthritis, Rheumatoid (mesh:D001172)	Heart Failure (mesh:D006333)	semi-direct	P01374	PF00229	4	0	P19438	PF00020	2	1
clust1 (Mixed)	clust5 (Mixed)	Arthritis, Rheumatoid (mesh:D001172)	Liver Cirrhosis (mesh:D008103)	indirect	P08253	PF00045	1	1	P16035	PF00965	5	0
clust1 (Mixed)	clust5 (Mixed)	Arthritis, Rheumatoid (mesh:D001172)	Lung Diseases (mesh:D008171)	indirect	P01375	PF00229	9	1	P20333	PF00020	2	0
clust1 (Mixed)	clust5 (Mixed)	Asthma (mesh:D001249)	Lung Diseases (mesh:D008171)	semi-direct	P01375	PF00229	9	1	P20333	PF00020	2	0
clust1 (Mixed)	clust5 (Mixed)	Asthma (mesh:D001249)	Neuroblastoma (mesh:D009447)	semi-direct	P31785	PF00041	2	2	P60568	PF00715	1	0
clust1 (Mixed)	clust5 (Mixed)	Asthma (mesh:D001249)	Neuroblastoma (mesh:D009447)	semi-direct	P31785	PF09240	1	1	P60568	PF00715	0	0
clust1 (Mixed)	clust5 (Mixed)	Depressive Disorder (mesh:D003866)	Neuroblastoma (mesh:D009447)	indirect	O43278	PF00014	2	0	Q9Y5Y6	PF00089	3	1
clust1 (Mixed)	clust5 (Mixed)	Depressive Disorder (mesh:D003866)	Neuroblastoma (mesh:D009447)	semi-direct	P00734	PF00089	6	1	P07204	PF09064	0	0
clust2 (Neoplasms-Alzheimer)	clust3 (Cardiovascular)	Alzheimer Disease (mesh:D000544)	Cardiovascular Diseases (mesh:D002318)	semi-direct	P37231	PF00104	2	1	Q15788	PF08832	1	0
clust2 (Neoplasms-Alzheimer)	clust3 (Cardiovascular)	Prostatic Neoplasms (mesh:D011471)	Heart Failure (mesh:D006333)	direct	P12272	PF01279	6	1	Q03431	PF02793	9	2
clust2 (Neoplasms-Alzheimer)	clust4 (Neoplasms-mental)	Prostatic Neoplasms (mesh:D011471)	Insulin Resistance (mesh:D007333)	direct	P10912	PF09067	6	3	P01241	PF00103	120	18
clust2 (Neoplasms-Alzheimer)	clust5 (Mixed)	Alzheimer Disease (mesh:D000544)	Liver Cirrhosis (mesh:D008103)	indirect	P02462	PF01413	10	0	P08572	PF01413	6	1
clust2 (Neoplasms-Alzheimer)	clust5 (Mixed)	Alzheimer Disease (mesh:D000544)	Neuroblastoma (mesh:D009447)	semi-direct	Q9Y5Y6	PF00089	3	1	O43278	PF00014	2	0
clust2 (Neoplasms-Alzheimer)	clust7 (Mixed)	Carcinoma (mesh:D002277)	HIV Infections (mesh:D015658)	semi-direct	P55957	PF06393	3	0	Q07812	PF00452	2	1
clust2 (Neoplasms-Alzheimer)	clust8 (Neoplasms-digestive)	Alzheimer Disease (mesh:D000544)	Liver Cirrhosis, Experimental (mesh:D008106)	indirect	P02462	PF01413	10	0	P08572	PF01413	6	1
clust2 (Neoplasms-Alzheimer)	clust8 (Neoplasms-digestive)	Alzheimer Disease (mesh:D000544)	Lymphoma, Low-Grade (mesh:D008228)	semi-direct	Q30201	PF00129	3	1	P02786	PF04253	8	0
clust2 (Neoplasms-Alzheimer)	clust8 (Neoplasms-digestive)	Alzheimer Disease (mesh:D000544)	Lymphoma, Low-Grade (mesh:D008228)	direct	Q07812	PF00452	2	1	P55957	PF06393	3	0
clust2 (Neoplasms-Alzheimer)	clust8 (Neoplasms-digestive)	Carcinoma (mesh:D002277)	Lymphoma, Low-Grade (mesh:D008228)	semi-direct	P55957	PF06393	3	0	Q07812	PF00452	2	1
clust3 (Cardiovascular)	clust4 (Neoplasms-mental)	Hypogonadism (mesh:D007006)	Mental Retardation (mesh:D008607)	indirect	P01215	PF00236	22	0	P01225	PF00007	8	2
clust3 (Cardiovascular)	clust4 (Neoplasms-mental)	Hypogonadism (mesh:D007006)	Mental Retardation (mesh:D008607)	semi-direct	P01215	PF00236	6	0	P23945	PF13855	2	1
clust3 (Cardiovascular)	clust4 (Neoplasms-mental)	Hypogonadism (mesh:D007006)	Mental Retardation (mesh:D008607)	semi-direct	P01225	PF00007	1	0	P23945	PF13855	1	1
clust3 (Cardiovascular)	clust4 (Neoplasms-mental)	Hypogonadism (mesh:D007006)	Insulin Resistance (mesh:D007333)	indirect	P01215	PF00236	22	0	P01225	PF00007	8	2
clust3 (Cardiovascular)	clust4 (Neoplasms-mental)	Hypogonadism (mesh:D007006)	Insulin Resistance (mesh:D007333)	semi-direct	O15520	PF00167	2	2	P21802	PF07679	7	3
clust3 (Cardiovascular)	clust4 (Neoplasms-mental)	Hypogonadism (mesh:D007006)	Insulin Resistance (mesh:D007333)	semi-direct	P01215	PF00236	6	0	P23945	PF13855	2	1
clust3 (Cardiovascular)	clust4 (Neoplasms-mental)	Hypogonadism (mesh:D007006)	Insulin Resistance (mesh:D007333)	semi-direct	Q14449	PF08947	3	0	P06213	PF07714	4	3
clust3 (Cardiovascular)	clust4 (Neoplasms-mental)	Hypogonadism (mesh:D007006)	Insulin Resistance (mesh:D007333)	semi-direct	P01225	PF00007	1	0	P23945	PF13855	1	1
clust3 (Cardiovascular)	clust5 (Mixed)	Polycystic Ovary Syndrome (mesh:D011085)	Lung Diseases (mesh:D008171)	semi-direct	P18075	PF00019	0	0	Q13253	PF05806	2	2
clust3 (Cardiovascular)	clust5 (Mixed)	Cardiovascular Diseases (mesh:D002318)	Neuroblastoma (mesh:D009447)	semi-direct	P00734	PF00089	6	1	P07204	PF09064	0	0
clust3 (Cardiovascular)	clust6 (Nervous)	Polycystic Ovary Syndrome (mesh:D011085)	Optic Atrophy, Hereditary, Leber (mesh:D029242)	semi-direct	P02753	PF00061	0	0	P02766	PF00576	55	28
clust4 (Neoplasms-mental)	clust5 (Mixed)	Autistic Disorder (mesh:D001321)	Neuroblastoma (mesh:D009447)	semi-direct	P31785	PF00041	2	2	P60568	PF00715	1	0
clust4 (Neoplasms-mental)	clust5 (Mixed)	Autistic Disorder (mesh:D001321)	Neuroblastoma (mesh:D009447)	semi-direct	P31785	PF09240	1	1	P60568	PF00715	0	0
clust4 (Neoplasms-mental)	clust7 (Mixed)	Thyroid Neoplasms (mesh:D013964)	HIV Infections (mesh:D015658)	direct	P04637	PF08563	6	2	Q00987	PF02201	0	0
clust4 (Neoplasms-mental)	clust7 (Mixed)	Autistic Disorder (mesh:D001321)	HIV Infections (mesh:D015658)	semi-direct	P31785	PF00041	2	2	P60568	PF00715	1	0
clust4 (Neoplasms-mental)	clust7 (Mixed)	Autistic Disorder (mesh:D001321)	HIV Infections (mesh:D015658)	semi-direct	P31785	PF09240	1	1	P60568	PF00715	0	0
clust4 (Neoplasms-mental)	clust8 (Neoplasms-digestive)	Thyroid Neoplasms (mesh:D013964)	Lymphoma, Low-Grade (mesh:D008228)	direct	P04637	PF00870	12	12	Q13625	PF00018	1	0
clust5 (Mixed)	clust8 (Neoplasms-digestive)	Endometrial Neoplasms (mesh:D016889)	Liver Cirrhosis, Experimental (mesh:D008106)	indirect	P02462	PF01413	10	0	P08572	PF01413	6	1
clust5 (Mixed)	clust8 (Neoplasms-digestive)	Endometrial Neoplasms (mesh:D016889)	Lymphoma, Low-Grade (mesh:D008228)	direct	P52701	PF05188	1	0	P43246	PF00488	70	17
clust6 (Nervous)	clust8 (Neoplasms-digestive)	Parkinson Disease (mesh:D010300)	Lymphoma, Low-Grade (mesh:D008228)	semi-direct	Q30201	PF00129	3	1	P02786	PF04253	8	0

## Sheet: Table S5C
cluster1	cluster2	Disease 1	Disease 2	type	AC1	Pfam1	Mut1	Assoc1	AC2	Pfam2	Mut2	Assoc2
clust1 (Mixed)	clust1 (Mixed)	Arthritis, Rheumatoid (mesh:D001172)	Asthma (mesh:D001249)	semi-direct	P01375	PF00229	9	1	P20333	PF00020	2	0
clust1 (Mixed)	clust1 (Mixed)	Arthritis, Rheumatoid (mesh:D001172)	Colonic Neoplasms (mesh:D003110)	semi-direct	P01375	PF00229	9	1	P20333	PF00020	2	0
clust1 (Mixed)	clust1 (Mixed)	Arthritis, Rheumatoid (mesh:D001172)	Myocardial Infarction (mesh:D009203)	semi-direct	P01375	PF00229	9	1	P20333	PF00020	2	0
clust1 (Mixed)	clust1 (Mixed)	Arthritis, Rheumatoid (mesh:D001172)	Osteoporosis, Postmenopausal (mesh:D015663)	indirect	P01375	PF00229	9	1	P20333	PF00020	2	0
clust1 (Mixed)	clust1 (Mixed)	Arthritis, Rheumatoid (mesh:D001172)	Pulmonary Fibrosis (mesh:D011658)	semi-direct	P01375	PF00229	9	1	P20333	PF00020	2	0
clust1 (Mixed)	clust1 (Mixed)	Arthritis, Rheumatoid (mesh:D001172)	Sepsis (mesh:D018805)	semi-direct	P01375	PF00229	9	1	P20333	PF00020	2	0
clust1 (Mixed)	clust1 (Mixed)	Arthritis, Rheumatoid (mesh:D001172)	Skin Diseases (mesh:D012871)	semi-direct	P01375	PF00229	9	1	P20333	PF00020	2	0
clust1 (Mixed)	clust1 (Mixed)	Arthritis, Rheumatoid (mesh:D001172)	Stomach Neoplasms (mesh:D013274)	semi-direct	P01375	PF00229	9	1	P20333	PF00020	2	0
clust1 (Mixed)	clust1 (Mixed)	Arthritis, Rheumatoid (mesh:D001172)	Tuberculosis (mesh:D014376)	semi-direct	P01375	PF00229	9	1	P20333	PF00020	2	0
clust1 (Mixed)	clust1 (Mixed)	Asthma (mesh:D001249)	Colonic Neoplasms (mesh:D003110)	direct	P01137	PF00019	0	0	P37173	PF08917	2	1
clust1 (Mixed)	clust1 (Mixed)	Asthma (mesh:D001249)	Colonic Neoplasms (mesh:D003110)	direct	P01375	PF00229	9	1	P20333	PF00020	2	0
clust1 (Mixed)	clust1 (Mixed)	Asthma (mesh:D001249)	Immunologic Deficiency Syndromes (mesh:D007153)	semi-direct	P05112	PF00727	3	0	P31785	PF09240 and PF00041	1 & 2	1 & 2
clust1 (Mixed)	clust1 (Mixed)	Asthma (mesh:D001249)	Myocardial Infarction (mesh:D009203)	direct	P01375	PF00229	9	1	P20333	PF00020	2	0
clust1 (Mixed)	clust1 (Mixed)	Asthma (mesh:D001249)	Osteoporosis, Postmenopausal (mesh:D015663)	semi-direct	P01375	PF00229	9	1	P20333	PF00020	2	0
clust1 (Mixed)	clust1 (Mixed)	Colonic Neoplasms (mesh:D003110)	Myocardial Infarction (mesh:D009203)	direct	P08253	PF00045	1	1	P16035	PF00965	1	0
clust1 (Mixed)	clust1 (Mixed)	Colonic Neoplasms (mesh:D003110)	Pancreatic Neoplasms (mesh:D010190)	semi-direct	P84022	PF03166	1	0	Q13485	PF03166	4	1
clust1 (Mixed)	clust1 (Mixed)	Coronary heart disease (mesh:D003327)	Cerebrovascular Accident (mesh:D020521)	semi-direct	P05546	PF00079	3	1	P00734	PF00089	9	0
clust1 (Mixed)	clust1 (Mixed)	Depressive Disorder (mesh:D003866)	Cerebrovascular Accident (mesh:D020521)	semi-direct	P00734	PF00089	9	0	P05546	PF00079	3	1
clust1 (Mixed)	clust1 (Mixed)	Depressive Disorder (mesh:D003866)	Coronary heart disease (mesh:D003327)	direct	P00734	PF00089	9	0	P05546	PF00079	3	1
clust1 (Mixed)	clust1 (Mixed)	Hypercholesterolemia (mesh:D006937)	Hyperlipoproteinemia Type II (mesh:D006938)	semi-direct	Q8NBP7	PF00082	3	1	P01130	PF14670	0	0
clust1 (Mixed)	clust1 (Mixed)	Hypercholesterolemia (mesh:D006937)	Myocardial Infarction (mesh:D009203)	semi-direct	Q8NBP7	PF00082	3	1	P01130	PF14670	0	0
clust1 (Mixed)	clust1 (Mixed)	Hyperlipoproteinemia Type II (mesh:D006938)	Myocardial Infarction (mesh:D009203)	indirect	P01130	PF14670	0	0	Q8NBP7	PF00082	3	1
clust1 (Mixed)	clust1 (Mixed)	Hypersensitivity, Immediate (mesh:D006969)	Immunologic Deficiency Syndromes (mesh:D007153)	semi-direct	P05112	PF00727	3	0	P31785	PF09240	1	1
clust1 (Mixed)	clust1 (Mixed)	Pulmonary Disease, Chronic Obstructive (mesh:D029424)	Colonic Neoplasms (mesh:D003110)	direct	P16035	PF00965	1	0	P08253	PF00045	1	1
clust1 (Mixed)	clust2 (Neoplasms-Alzheimer)	Arthritis, Rheumatoid (mesh:D001172)	Lung Neoplasms (mesh:D008175)	semi-direct	P01375	PF00229	9	1	P20333	PF00020	2	0
clust1 (Mixed)	clust5 (Mixed)	Arthritis, Rheumatoid (mesh:D001172)	Lung Diseases (mesh:D008171)	indirect	P01375	PF00229	9	1	P20333	PF00020	2	0
clust1 (Mixed)	clust5 (Mixed)	Asthma (mesh:D001249)	Lung Diseases (mesh:D008171)	semi-direct	P01375	PF00229	9	1	P20333	PF00020	2	0
clust2 (Neoplasms-Alzheimer)	clust2 (Neoplasms-Alzheimer)	Carcinoma, Hepatocellular (mesh:D006528)	Colorectal Neoplasms (mesh:D015179)	semi-direct	P04637	PF08563	6	3	Q09472	PF02135	0	0
clust2 (Neoplasms-Alzheimer)	clust2 (Neoplasms-Alzheimer)	Colorectal Neoplasms (mesh:D015179)	Prostatic Neoplasms (mesh:D011471)	direct	P43246	PF00488	14	4	P20585	PF00488	3	0
clust2 (Neoplasms-Alzheimer)	clust2 (Neoplasms-Alzheimer)	Colorectal Neoplasms (mesh:D015179)	Prostatic Neoplasms (mesh:D011471)	semi-direct	P04637	PF08563	6	3	Q09472	PF02135	0	0
clust2 (Neoplasms-Alzheimer)	clust2 (Neoplasms-Alzheimer)	Lung Neoplasms (mesh:D008175)	Colorectal Neoplasms (mesh:D015179)	semi-direct	P04637	PF08563	6	3	Q09472	PF02135	0	0
clust2 (Neoplasms-Alzheimer)	clust2 (Neoplasms-Alzheimer)	Lung Neoplasms (mesh:D008175)	Neoplasms (mesh:D009369)	direct	P40337	PF01847	15	8	Q16665	PF11413	8	0
clust2 (Neoplasms-Alzheimer)	clust2 (Neoplasms-Alzheimer)	Lung Neoplasms (mesh:D008175)	Prostatic Neoplasms (mesh:D011471)	direct	P40337	PF01847	15	8	Q16665	PF11413	8	0
clust2 (Neoplasms-Alzheimer)	clust2 (Neoplasms-Alzheimer)	Prostatic Neoplasms (mesh:D011471)	Neoplasms (mesh:D009369)	direct	P20585	PF00488	3	0	P43246	PF00488	14	4
clust2 (Neoplasms-Alzheimer)	clust8 (Neoplasms-digestive)	Carcinoma (mesh:D002277)	Lymphoma, Low-Grade (mesh:D008228)	semi-direct	P55957	PF06393	3	0	Q07812	PF00452	2	1
clust3 (Cardiovascular)	clust3 (Cardiovascular)	Cardiovascular Diseases (mesh:D002318)	Venous Thrombosis (mesh:D020246)	semi-direct	P49257	PF03388	2	0	Q8NI22	PF13499	4	1
clust3 (Cardiovascular)	clust4 (Neoplasms-mental)	Hypogonadism (mesh:D007006)	Insulin Resistance (mesh:D007333)	semi-direct	Q14449	PF08947	3	0	P06213	PF07714	4	3
