# Supplementary material for: Genetic and functional characterization of disease associations explains comorbidity
Source: Sci Rep. 2017 Jul 24;7:6207. doi: 10.1038/s41598-017-04939-4 (PMC5524755; doi:10.1038/s41598-017-04939-4)
Supplement: Supplementary file 7 — Table S6 [file 41598_2017_4939_MOESM7_ESM.xls]

## Sheet: Table S6A
DDA	shared GO term significantly enriched	Disease 1	P-value (GO term enrichment by disease 1)	Corrected p-value (stringent)	Disease 2	P-value (GO term enrichment by disease 2)	Corrected p-value (stringent)
mesh:D000544.mesh:D002277	activation of cysteine-type endopeptidase activity involved in apoptotic process	mesh:D000544	8.52016e-11	1.40838e-07	mesh:D002277	8.52016e-11	4.08598e-19
mesh:D000544.mesh:D002277	apoptotic process	mesh:D000544	1.10888e-11	1.83297e-08	mesh:D002277	1.10888e-11	3.71044e-25
mesh:D000544.mesh:D002277	B cell homeostasis	mesh:D000544	2.24744e-05	0.0371501	mesh:D002277	2.24744e-05	0.0331838
mesh:D000544.mesh:D002277	induction of apoptosis	mesh:D000544	2.04299e-13	3.37706e-10	mesh:D002277	2.04299e-13	4.61713e-13
mesh:D000544.mesh:D002277	leukocyte homeostasis	mesh:D000544	9.21598e-06	0.015234	mesh:D002277	9.21598e-06	0.000695299
mesh:D000544.mesh:D002277	negative regulation of apoptotic process	mesh:D000544	1.00503e-08	1.66132e-05	mesh:D002277	1.00503e-08	1.4769e-05
mesh:D000544.mesh:D002277	neuron apoptotic process	mesh:D000544	1.12053e-07	0.000185223	mesh:D002277	1.12053e-07	0.000687538
mesh:D000544.mesh:D002277	nucleotide-binding domain, leucine rich repeat containing receptor signaling pathway	mesh:D000544	5.30238e-06	0.00876483	mesh:D002277	5.30238e-06	7.20533e-08
mesh:D000544.mesh:D002277	positive regulation of apoptotic process	mesh:D000544	2.59047e-06	0.00428205	mesh:D002277	2.59047e-06	7.82079e-06
mesh:D000544.mesh:D002277	positive regulation of protein homooligomerization	mesh:D000544	4.39779e-06	0.00726954	mesh:D002277	4.39779e-06	2.49756e-06
mesh:D000544.mesh:D002277	positive regulation of release of cytochrome c from mitochondria	mesh:D000544	5.53072e-11	9.14229e-08	mesh:D002277	5.53072e-11	1.66739e-14
mesh:D000544.mesh:D002277	reduction of endoplasmic reticulum calcium ion concentration	mesh:D000544	1.80963e-05	0.0299132	mesh:D002277	1.80963e-05	0.00137739
mesh:D000544.mesh:D002277	regulation of apoptotic process	mesh:D000544	2.94235e-10	4.86371e-07	mesh:D002277	2.94235e-10	6.31878e-18
mesh:D000544.mesh:D002277	regulation of mitochondrial membrane permeability	mesh:D000544	3.70668e-07	0.000612714	mesh:D002277	3.70668e-07	1.07864e-07
mesh:D000544.mesh:D002277	release of cytochrome c from mitochondria	mesh:D000544	1.5374e-07	0.000254132	mesh:D002277	1.5374e-07	3.22289e-05
mesh:D000544.mesh:D006528	activation of cysteine-type endopeptidase activity involved in apoptotic process	mesh:D000544	8.52016e-11	1.40838e-07	mesh:D006528	8.52016e-11	0.00039932
mesh:D000544.mesh:D006528	apoptotic process	mesh:D000544	1.10888e-11	1.83297e-08	mesh:D006528	1.10888e-11	5.68392e-05
mesh:D000544.mesh:D006528	induction of apoptosis	mesh:D000544	2.04299e-13	3.37706e-10	mesh:D006528	2.04299e-13	0.00308892
mesh:D000544.mesh:D006528	negative regulation of apoptotic process	mesh:D000544	1.00503e-08	1.66132e-05	mesh:D006528	1.00503e-08	0.00101869
mesh:D000544.mesh:D006528	positive regulation of apoptotic process	mesh:D000544	2.59047e-06	0.00428205	mesh:D006528	2.59047e-06	0.00143383
mesh:D000544.mesh:D006528	positive regulation of protein homooligomerization	mesh:D000544	4.39779e-06	0.00726954	mesh:D006528	4.39779e-06	0.00503989
mesh:D000544.mesh:D006528	positive regulation of release of cytochrome c from mitochondria	mesh:D000544	5.53072e-11	9.14229e-08	mesh:D006528	5.53072e-11	4.31482e-08
mesh:D000544.mesh:D006528	regulation of apoptotic process	mesh:D000544	2.94235e-10	4.86371e-07	mesh:D006528	2.94235e-10	2.95129e-06
mesh:D000544.mesh:D006528	regulation of mitochondrial membrane permeability	mesh:D000544	3.70668e-07	0.000612714	mesh:D006528	3.70668e-07	0.00039328
mesh:D000544.mesh:D006528	release of cytochrome c from mitochondria	mesh:D000544	1.5374e-07	0.000254132	mesh:D006528	1.5374e-07	0.0383263
mesh:D000544.mesh:D008175	activation of cysteine-type endopeptidase activity involved in apoptotic process	mesh:D000544	8.52016e-11	1.40838e-07	mesh:D008175	8.52016e-11	3.78612e-07
mesh:D000544.mesh:D008175	apoptotic process	mesh:D000544	1.10888e-11	1.83297e-08	mesh:D008175	1.10888e-11	2.96808e-11
mesh:D000544.mesh:D008175	drug metabolic process	mesh:D000544	2.8343e-05	0.046851	mesh:D008175	2.8343e-05	6.29638e-05
mesh:D000544.mesh:D008175	heterocycle metabolic process	mesh:D000544	9.21598e-06	0.015234	mesh:D008175	9.21598e-06	2.73129e-08
mesh:D000544.mesh:D008175	induction of apoptosis	mesh:D000544	2.04299e-13	3.37706e-10	mesh:D008175	2.04299e-13	8.46245e-09
mesh:D000544.mesh:D008175	monoterpenoid metabolic process	mesh:D000544	4.02302e-06	0.00665005	mesh:D008175	4.02302e-06	0.000204767
mesh:D000544.mesh:D008175	negative regulation of apoptotic process	mesh:D000544	1.00503e-08	1.66132e-05	mesh:D008175	1.00503e-08	1.05136e-07
mesh:D000544.mesh:D008175	positive regulation of apoptotic process	mesh:D000544	2.59047e-06	0.00428205	mesh:D008175	2.59047e-06	0.0234591
mesh:D000544.mesh:D008175	positive regulation of protein homooligomerization	mesh:D000544	4.39779e-06	0.00726954	mesh:D008175	4.39779e-06	0.0234679
mesh:D000544.mesh:D008175	positive regulation of release of cytochrome c from mitochondria	mesh:D000544	5.53072e-11	9.14229e-08	mesh:D008175	5.53072e-11	8.06073e-07
mesh:D000544.mesh:D008175	regulation of apoptotic process	mesh:D000544	2.94235e-10	4.86371e-07	mesh:D008175	2.94235e-10	7.66502e-08
mesh:D000544.mesh:D008175	regulation of mitochondrial membrane permeability	mesh:D000544	3.70668e-07	0.000612714	mesh:D008175	3.70668e-07	0.00242025
mesh:D000544.mesh:D008175	response to drug	mesh:D000544	2.04176e-05	0.0337503	mesh:D008175	2.04176e-05	3.48142e-06
mesh:D000544.mesh:D013964	apoptotic process	mesh:D000544	1.10888e-11	1.83297e-08	mesh:D013964	1.10888e-11	0.00575491
mesh:D000544.mesh:D015179	activation of cysteine-type endopeptidase activity involved in apoptotic process	mesh:D000544	8.52016e-11	1.40838e-07	mesh:D015179	8.52016e-11	0.0277251
mesh:D000544.mesh:D015179	apoptotic process	mesh:D000544	1.10888e-11	1.83297e-08	mesh:D015179	1.10888e-11	0.035775
mesh:D000544.mesh:D015179	induction of apoptosis	mesh:D000544	2.04299e-13	3.37706e-10	mesh:D015179	2.04299e-13	8.90274e-06
mesh:D000544.mesh:D015179	positive regulation of apoptotic process	mesh:D000544	2.59047e-06	0.00428205	mesh:D015179	2.59047e-06	0.000114295
mesh:D000544.mesh:D015179	positive regulation of release of cytochrome c from mitochondria	mesh:D000544	5.53072e-11	9.14229e-08	mesh:D015179	5.53072e-11	0.00399937
mesh:D000544.mesh:D015179	regulation of apoptotic process	mesh:D000544	2.94235e-10	4.86371e-07	mesh:D015179	2.94235e-10	1.8604e-06

## Sheet: Table S6B
DDA	GO term significantly enriched	P-value (GO term enrichment)	Corrected p-value (stringent)
mesh:D000544.mesh:D015179	activation of cysteine-type endopeptidase activity involved in apoptotic process	2.21897e-13	7.87733e-11
mesh:D000544.mesh:D015179	apoptotic process	1.84618e-11	6.55395e-09
mesh:D000544.mesh:D015179	cuticle development	5.14218e-06	0.00182548
mesh:D000544.mesh:D015179	DNA damage response, signal transduction by p53 class mediator resulting in induction of apoptosis	3.51746e-05	0.012487
mesh:D000544.mesh:D015179	hormone biosynthetic process	9.29421e-07	0.000329945
mesh:D000544.mesh:D015179	hydrogen peroxide catabolic process	1.44392e-05	0.00512591
mesh:D000544.mesh:D015179	induction of apoptosis	2.14372e-11	7.61021e-09
mesh:D000544.mesh:D015179	innate immune response	0.00012616	0.0447869
mesh:D000544.mesh:D015179	male gonad development	2.97642e-05	0.0105663
mesh:D000544.mesh:D015179	negative regulation of acute inflammatory response	0.000107206	0.0380583
mesh:D000544.mesh:D015179	neuron apoptotic process	3.14555e-05	0.0111667
mesh:D000544.mesh:D015179	nucleotide-binding domain, leucine rich repeat containing receptor signaling pathway	4.35351e-08	1.5455e-05
mesh:D000544.mesh:D015179	positive regulation of apoptotic process	4.97636e-07	0.000176661
mesh:D000544.mesh:D015179	positive regulation of cysteine-type endopeptidase activity	7.6687e-05	0.0272239
mesh:D000544.mesh:D015179	positive regulation of cysteine-type endopeptidase activity involved in apoptotic process	5.81203e-05	0.0206327
mesh:D000544.mesh:D015179	positive regulation of interleukin-1 beta secretion	8.90104e-06	0.00315987
mesh:D000544.mesh:D015179	positive regulation of protein homooligomerization	2.42267e-06	0.000860049
mesh:D000544.mesh:D015179	positive regulation of protein insertion into mitochondrial membrane involved in apoptotic signaling pathway	5.11988e-05	0.0181756
mesh:D000544.mesh:D015179	positive regulation of release of cytochrome c from mitochondria	1.24656e-11	4.42528e-09
mesh:D000544.mesh:D015179	reactive oxygen species metabolic process	6.18552e-07	0.000219586
mesh:D000544.mesh:D015179	regulation of apoptotic process	1.10195e-13	3.91191e-11
mesh:D000544.mesh:D015179	regulation of mitochondrial membrane permeability	3.99576e-06	0.0014185
mesh:D000544.mesh:D015179	release of cytochrome c from mitochondria	3.51746e-05	0.012487
mesh:D000544.mesh:D015179	signal transduction by p53 class mediator resulting in induction of apoptosis	2.42267e-06	0.000860049
mesh:D000544.mesh:D015179	thyroid hormone generation	3.1445e-06	0.0011163
mesh:D000544.mesh:D006528	activation of cysteine-type endopeptidase activity involved in apoptotic process	4.48892e-14	1.30628e-11
mesh:D000544.mesh:D006528	apoptotic process	1.90665e-20	5.54835e-18
mesh:D000544.mesh:D006528	dibenzo-p-dioxin metabolic process	8.40048e-05	0.0244454
mesh:D000544.mesh:D006528	induction of apoptosis	4.57616e-13	1.33166e-10
mesh:D000544.mesh:D006528	male gonad development	7.94014e-05	0.0231058
mesh:D000544.mesh:D006528	mitochondrial protein catabolic process	2.52961e-05	0.00736117
mesh:D000544.mesh:D006528	negative regulation of apoptotic process	1.84498e-06	0.000536889
mesh:D000544.mesh:D006528	nucleotide-binding domain, leucine rich repeat containing receptor signaling pathway	1.55121e-07	4.51403e-05
mesh:D000544.mesh:D006528	positive regulation of apoptotic process	1.04318e-08	3.03565e-06
mesh:D000544.mesh:D006528	positive regulation of cysteine-type endopeptidase activity	0.000125771	0.0365994
mesh:D000544.mesh:D006528	positive regulation of cysteine-type endopeptidase activity involved in apoptotic process	2.50863e-06	0.000730012
mesh:D000544.mesh:D006528	positive regulation of interleukin-1 beta secretion	1.93737e-07	5.63776e-05
mesh:D000544.mesh:D006528	positive regulation of protein homooligomerization	3.17465e-08	9.23822e-06
mesh:D000544.mesh:D006528	positive regulation of protein insertion into mitochondrial membrane involved in apoptotic signaling pathway	8.40048e-05	0.0244454
mesh:D000544.mesh:D006528	positive regulation of release of cytochrome c from mitochondria	2.07667e-15	6.04312e-13
mesh:D000544.mesh:D006528	regulation of apoptotic process	8.8673e-20	2.58038e-17
mesh:D000544.mesh:D006528	regulation of mitochondrial membrane permeability	6.39231e-08	1.86016e-05
mesh:D000544.mesh:D006528	release of cytochrome c from mitochondria	1.26878e-06	0.000369216
mesh:D000544.mesh:D006528	signal transduction by p53 class mediator resulting in induction of apoptosis	5.12854e-06	0.0014924
